# Supplementary material for: Chromosome-scale genome assembly and developmental transcriptome of Aedes triseriatus, vector of La Crosse virus
Source: BMC Genomics. 2026 Mar 25;27:433. doi: 10.1186/s12864-026-12779-8 (PMC13137584; doi:10.1186/s12864-026-12779-8)
Supplement: Supplementary file 4 — Supplementary Material 4. Supplementary Table 4: Gene composition and features of the Aedes triseriatus mitochondrial genome. [file 12864_2026_12779_MOESM4_ESM.xlsx]

## Sheet: Filtered
Atri.Gene	Atri.transcript.ID	Uniprot.Accession.Number	Uniprot.evalue	Uniprot.description	Aaeg.VB.ID	Aaeg.VB.evalue	Aaeg.VB.annotation	Aalb.VB.ID	Aalb.VB.evalue	Aalb.VB.annotation	Cqui.VB.ID	Cqui.VB.evalue	Cqui.VB.annotation	Dmel.Flybase.ID	Dmel.Flybase.evalue	Dmel.Flybase.annotation	L1_1.TPM	L1_2.TPM	L1_3.TPM	L2_1.TPM	L2_2.TPM	L2_3.TPM	PM_1.TPM	PM_2.TPM	PM_3.TPM	PF_1.TPM	PF_2.TPM	PF_3.TPM	M_1.TPM	M_2.TPM	M_3.TPM	F0_1.TPM	F0_2.TPM	F0_3.TPM	F3_1.TPM	F3_2.TPM	F3_3.TPM	F8_1.TPM	F8_2.TPM	F8_3.TPM	F24_1.TPM	F24_2.TPM	F24_3.TPM	F48_1.TPM	F48_2.TPM	F48_3.TPM	F72_1.TPM	F72_2.TPM	F72_3.TPM
AT00255	AT00255-RA	sp|P84185|ACT5C_ANOGA	0	Actin-5C OS=Anopheles gambiae	AAEL011197-PD	0	actin	AALFPA_078598.P51994	0	Putative actin-related protein [Source:UniProtKB/TrEMBL;Acc:A0A023EQZ8]	CQUJHB010956.P16888	0	actin-5C	FBpp0311818	0	Actin 5C	3250.47	3425.78	3498.68	2774.33	2617.49	2915.65	1386.16	1399.22	1226.4	1303.82	986.9	938.21	1146.23	1081.96	1158.45	903.77	1000.66	1065.54	540.4	980.02	636.09	895.5	835.94	771	945.28	965.23	817.48	1317.96	1148.28	1124.61	1877.63	2788.95	2212
AT01405	AT01405-RF	sp|Q16927|VIT1_AEDAE	0	Vitellogenin-A1 OS=Aedes aegypti	AAEL006138-PA	0	unspecified product	AALFPA_062118.P29586	0	vitellogenin-A1-like	CQUJHB013660.P21177	0	vitellogenin-A1	NA	NA	NA	0.19	0.44	0.4	0.2	0.32	0.68	0.07	0.03	0.01	0.12	0	0	0	0	0.05	0.17	0.84	1.21	6.58	21.85	54.66	859.66	734.85	674.22	1845.35	3113.68	3220.9	4504.98	4380.99	4158.38	1947.4	72.19	144.48
AT01405	AT01405-RH	sp|Q16927|VIT1_AEDAE	0	Vitellogenin-A1 OS=Aedes aegypti	AAEL006126-PA	0	unspecified product	AALFPA_073481.P45020	0	vitellogenin-A1	CQUJHB013660.P21177	0	vitellogenin-A1	NA	NA	NA	0	0.05	0.02	0	0	0.05	0.06	0.09	0.08	0.02	0	0.08	0.32	0.42	0.18	0	0.03	0.06	0.05	0.33	2.46	51.08	41.3	34.92	732.82	1305.26	1566.36	1332.43	1710.67	1127.34	183.44	77.71	51.05
AT01412	AT01412-RD	sp|Q16927|VIT1_AEDAE	0	Vitellogenin-A1 OS=Aedes aegypti	AAEL006138-PA	0	unspecified product	AALFPA_046128.P7665	0	vitellogenin-A1	CQUJHB013660.P21177	0	vitellogenin-A1	NA	NA	NA	0.04	0.08	0.06	0	0.01	0.05	0.16	0.06	0.27	0.05	0.05	0.17	0.06	0.1	0.15	0.28	0.52	1.04	5.34	16.19	44.83	1078.83	1017.75	947.14	2173.61	3404.01	3313.77	5546.76	4466.43	4743.86	2307.38	143.21	407.68
AT01834	AT01834-RU	sp|P62976|UBIQP_CRIGR	0	Polyubiquitin OS=Cricetulus griseus	AAEL003888-PD	0	ubiquitin	AALFPA_041667.P1595	0	polyubiquitin-C, transcript variant X1	CQUJHB006371.P9797	0	polyubiquitin-C, transcript variant X3	FBpp0311816	0	Ubiquitin-5E	153.84	182.4	174.05	455.47	414.7	478.33	295.49	318.33	343.08	313.56	328.48	338.63	483.86	459.53	418.57	587.11	385.69	490.54	257.01	317.26	230.46	344.38	418.56	332.39	437.07	476.24	402.51	612.39	621.28	448.45	412.32	592.54	558.53
AT02025	AT02025-RA	sp|Q1HR65|RL17_AEDAE	3.34e-135	Large ribosomal subunit protein uL22 OS=Aedes aegypti	AAEL011471-PG	3.27e-136	60S ribosomal protein L17 [Source:UniProtKB/Swiss-Prot;Acc:Q1HR65]	AALFPA_044409.P5330	1.4500000000000001E-135	60S ribosomal protein L17 [Source:UniProtKB/TrEMBL;Acc:A0A2Z6YX33]	CQUJHB010696.P16449	1.35E-135	60S ribosomal protein L17	FBpp0311459	1.0200000000000001E-105	Ribosomal protein L17	3606.65	3684.82	4070.96	3880.43	3836.47	3919.45	3071.82	2097.26	3063.15	3706.14	3896.93	4012.73	4967.18	5369.16	5237.22	8730.82	7745.07	7235.36	11585.6	9485.52	11047.8	8088.56	8645.21	9510.51	8341.33	7423.22	7108.25	4542.86	4721.01	4693.07	3895.11	3502.19	4705.4
AT02628	AT02628-RAS	sp|P05661|MYSA_DROME	0	Myosin heavy chain, muscle OS=Drosophila melanogaster	AAEL026217-PA	0	unspecified product	AALFPA_063650.P31660	0	myosin heavy chain, muscle-like	CQUJHB010709.P16481	0	myosin heavy chain, muscle, transcript variant X18	FBpp0080463	0	Myosin heavy chain	651.73	639.77	677.12	88.98	82.84	33.48	1615.18	1679.61	1443.73	585.12	1096.98	816.35	235.92	614.22	459.77	303.67	385.03	144.65	146.25	307.16	150.76	156.82	250.18	180.55	115.44	246.87	254.15	109.63	154.91	116.37	112.52	88.63	169.63
AT02628	AT02628-RAT	sp|P05661|MYSA_DROME	0	Myosin heavy chain, muscle OS=Drosophila melanogaster	AAEL026217-PA	0	unspecified product	AALFPA_063650.P31660	0	myosin heavy chain, muscle-like	CQUJHB010709.P16480	0	myosin heavy chain, muscle, transcript variant X18	FBpp0080454	0	Myosin heavy chain	324.02	281.38	299.16	499.43	640.08	263.13	280.18	182.35	67.28	525.88	847.81	694	86.03	151.85	145.74	137.97	178.83	72.99	83.41	135.53	97.26	82.65	133.77	111.01	81.49	134.42	150.86	80.79	96.01	120.17	94.23	55.17	126.09
AT02738	AT02738-RA	sp|E0D877|APY_AEDAL	0	Apyrase OS=Aedes albopictus	AAEL006347-PA	0	Apyrase Precursor (EC 3.6.1.5)(Adenosine diphosphatase)(ATP-diphosphohydrolase)(ATP-diphosphatase)(ADPase)(Allergen Aed a 1)	AALFPA_079132.P52701	0	apyrase	CQUJHB011313.P17472	0	apyrase	FBpp0288787	8.7700000000000005E-119	unspecified product	0	0	0	0	0	0	0	0	0	0	0	0	0	0	0.56	6.99	24.37	19.29	23.15	42.3	38.15	28.22	23.22	28.82	6.7	5.82	9.54	1.57	1.5	5.05	3.98	5.64	4.96
AT02745	AT02745-RA	sp|P50635|APY_AEDAE	6.45e-114	Apyrase OS=Aedes aegypti	AAEL006333-PA	0	salivary apyrase, putative	AALFPA_044553.P5495	0	apyrase-like	CQUJHB007211.P11098	3.0099999999999999E-118	apyrase	FBpp0304658	1.72E-103	unspecified product	0	0	0	0	0	0	0	0	0	0.15	0	0	0	0.26	0	3.01	9.35	6.8	16.42	18.6	10.42	15.34	19.89	18.09	8.1	13.37	14.8	6.34	7.32	8.57	9.94	10.27	8.23
AT02745	AT02745-RC	sp|E0D877|APY_AEDAL	1.86e-121	Apyrase OS=Aedes albopictus	AAEL006333-PA	0	salivary apyrase, putative	AALFPA_044553.P5495	0	apyrase-like	CQUJHB007211.P11098	1.39E-119	apyrase	FBpp0288787	4.84E-107	unspecified product	0	0	0	0.12	0	0	0	0	0	0	0.08	0	0	0	0.27	1.36	14.99	13.31	21.29	20.89	18.36	16.94	17.09	19.12	10.02	8.84	11.45	5.04	4.26	4.75	8.02	7.17	3.61
AT03072	AT03072-RB	sp|P82600|PERC_AEDAE	0	Chorion peroxidase OS=Aedes aegypti	AAEL004388-PA	0	heme peroxidase	AALFPA_065032.P33540	0	chorion peroxidase	CQUJHB015157.P23511	0	chorion peroxidase	FBpp0082932	2.3999999999999999E-168	Peroxinectin-like	0	0	0	0	0	0	0	0	0	0	0	0	0	0	0	126.89	59.42	67.19	51.31	65.14	43.14	87.29	98.27	61.31	122.18	100	94.05	112.37	155.16	127.34	105.91	138.88	182.64
AT03158	AT03158-RA	sp|P98163|YL_DROME	0	Putative vitellogenin receptor OS=Drosophila melanogaster	AAEL007657-PA	0	low-density lipoprotein receptor (ldl)	AALFPA_056300.P21801	0	putative vitellogenin receptor	CQUJHB007612.P11676	0	putative vitellogenin receptor	FBpp0073715	0	yolkless	0	0	0	0	0	0	0	0	0	0	0	0	0	0	0	28.11	14.08	18.13	0.78	3.76	0.93	1.98	6.12	0	2.74	9.67	0.89	19.41	10.69	21.62	8.36	14.98	19.46
AT03158	AT03158-RB	sp|P98163|YL_DROME	0	Putative vitellogenin receptor OS=Drosophila melanogaster	AAEL007657-PA	0	low-density lipoprotein receptor (ldl)	AALFPA_056300.P21801	0	putative vitellogenin receptor	CQUJHB007612.P11676	0	putative vitellogenin receptor	FBpp0073715	0	yolkless	0	0	0	0	0	0.02	0	0	0.02	0.14	0.02	0.02	0	0	0.72	136.23	54.38	93.15	41.32	57.4	35.9	62.34	63.23	55.22	90.06	89.32	75.43	91.68	111.2	82.41	66.38	84.67	73.22
AT03203	AT03203-RA	sp|P49630|RL36_DROME	1.78e-59	Large ribosomal subunit protein eL36 OS=Drosophila melanogaster	AAEL000010-PA	5.63e-78	60S ribosomal protein L36 [Source:UniProtKB/TrEMBL;Acc:Q1HR17]	AALFPA_060400.P27343	6.8299999999999996E-78	60S ribosomal protein L36-like	CQUJHB000015.P26	2.9199999999999999E-78	60S ribosomal protein L36, transcript variant X1	FBpp0311481	1.7600000000000001E-60	Ribosomal protein L36	3825.74	4049.95	3820.56	4058.85	4053.22	4126.59	3209.19	2765.51	3540.99	4109.96	4248.78	4170.77	4805.08	5365.72	4875.05	7284.69	6527.42	6349.49	8960.95	8642.16	9090.02	7097.38	7406.79	8195.52	7420.58	7304.1	6669.41	4429.86	4528.67	5408.95	3709.42	3501.33	3992.82
AT03860	AT03860-RA	sp|Q02748|IF4A_DROME	0	Eukaryotic initiation factor 4A OS=Drosophila melanogaster	AAEL013359-PE	0	DEAD box ATP-dependent RNA helicase	AALFPA_056048.P21476	0	RNA helicase [Source:UniProtKB/TrEMBL;Acc:A0A023ESS3]	CQUJHB001211.P1898	0	eukaryotic initiation factor 4A, transcript variant X1	FBpp0303628	0	eukaryotic translation initiation factor 4A	867.7	817.89	829.49	1007.77	1009.89	1089.15	810.65	703.81	920.21	837.34	782.66	845.85	1338.46	1262.97	1381.73	1257.54	1421.84	1435.68	719.94	1059.52	873.18	824.21	799.91	803.86	764.24	853.03	818.56	545.74	592.94	566.31	725.8	684.3	785.15
AT03989	AT03989-RA	sp|Q9W141|ATPK_DROME	2.49e-60	Putative ATP synthase subunit f, mitochondrial OS=Drosophila melanogaster	AAEL010754-PB	1.54e-74	Mitochondrial ATP synthase F chain [Source:UniProtKB/TrEMBL;Acc:Q1HRJ7]	AALFPA_069123.P39121	6.8799999999999999E-74	Putative lateral inhibition [Source:UniProtKB/TrEMBL;Acc:A0A023ECZ6]	CQUJHB014909.P23120	8.7399999999999998E-74	putative ATP synthase subunit f, mitochondrial	FBpp0072247	2.45E-61	ATP synthase, subunit F	643.71	818.92	707.27	319.65	322.21	399.2	1920.53	1556.06	1347.76	1420.28	1634.82	1970.76	728.07	884.67	615.71	452.33	1027.3	862.94	1193.77	1017.15	1078.25	791.03	1148.96	958.4	942.58	777.99	1083.12	600.49	657.97	529.86	435.95	334.8	437.69
AT04872	AT04872-RA	sp|P29520|EF1A_BOMMO	0	Elongation factor 1-alpha OS=Bombyx mori	AAEL017096-PA	0	Elongation factor 1-alpha [Source:UniProtKB/TrEMBL;Acc:Q1HR88]	AALFPA_060010.P26784	0	Elongation factor 1-alpha [Source:UniProtKB/TrEMBL;Acc:A0A182GCR7]	CQUJHB006650.P10219	0	elongation factor 1-alpha	FBpp0311273	0	eukaryotic translation elongation factor 1 alpha 1	5555.75	5525.56	5596.77	5824.96	5970.56	5173.84	1806.84	1757.96	2825.54	1995.42	1907.51	2028.44	6663.32	4817.45	5204.84	7953.98	7069.57	9579.3	4645.02	5951.39	4653.9	3196.25	4650.5	4748.85	4018.13	5575.84	6122.81	3891.38	4000.56	3821.11	5840.67	5027.81	5143.11
AT06123	AT06123-RB	sp|Q07833|WAPA_BACSU	1.12e-12	tRNA nuclease WapA OS=Bacillus subtilis (strain 168)	AAEL009993-PA	0	Tox-SGS domain-containing protein [Source:UniProtKB/TrEMBL;Acc:A0A1S4FPC9]	AALFPA_079777.P53527	0	uncharacterized LOC109431034	CQUJHB010119.P15612	0	uncharacterized LOC6039654	NA	NA	NA	0	0	0	0	0	0	0	0	0.01	0.01	0	0	0	0	0	1.11	4.64	1.65	0.91	2.94	1.75	1.94	2.32	0.84	2.3	3.56	2.97	1.11	0.85	1.5	1.47	0.21	1.25
AT06124	AT06124-RA	sp|Q07833|WAPA_BACSU	3.38e-13	tRNA nuclease WapA OS=Bacillus subtilis (strain 168)	AAEL009993-PA	0	Tox-SGS domain-containing protein [Source:UniProtKB/TrEMBL;Acc:A0A1S4FPC9]	AALFPA_079777.P53527	0	uncharacterized LOC109431034	CQUJHB010119.P15612	0	uncharacterized LOC6039654	NA	NA	NA	0	0	0	0	0	0	0	0	0	0	0.01	0	0	0	0	0.43	2.87	1.62	0.52	2.51	1.99	2.24	1.98	1.03	2.01	3.59	2.98	1.44	1.83	1.7	2.09	0.33	1.6
AT06297	AT06297-RB	sp|P06603|TBA1_DROME	0	Tubulin alpha-1 chain OS=Drosophila melanogaster	AAEL013229-PA	0	Tubulin alpha chain [Source:UniProtKB/TrEMBL;Acc:Q16JS3]	AALFPA_079771.P53521	0	Tubulin alpha chain [Source:UniProtKB/TrEMBL;Acc:A0A023ETJ9]	CQUJHB006781.P10450	0	tubulin alpha-1 chain	FBpp0081153	0	alpha-Tubulin at 84B	756.56	865.31	777.87	1346.52	1285.68	1575.38	1346.56	1134.87	1142.62	1280.44	1237.93	1137.1	796.54	964.84	849.42	359.93	306.58	297.62	389.38	465.31	389.81	433.65	569.07	529.78	371.25	362	401.43	301.65	324.38	313.64	392.45	341.16	430.13
AT06400	AT06400-RM	sp|Q94514|COX5A_DROME	4.53e-62	Cytochrome c oxidase subunit 5A, mitochondrial OS=Drosophila melanogaster	AAEL014944-PA	2.76e-109	cytochrome c oxidase polypeptide	AALFPA_074179.P45937	2.9400000000000002E-108	Cytochrome c oxidase polypeptide Va [Source:UniProtKB/TrEMBL;Acc:A0A023EGZ5]	CQUJHB005901.P9075	1.1099999999999999E-104	cytochrome c oxidase subunit 5A, mitochondrial	FBpp0312586	4.4699999999999998E-63	Cytochrome c oxidase subunit 5A	1231.64	1270.7	1265.57	626.48	661.11	583.15	2479.03	2014.98	2005.54	2325.76	1966.03	2209.43	1094.48	887.12	795.95	535.71	1570.97	1507.32	2064.05	1400.42	1655.01	1515.5	1367.31	1387.82	1334.84	1056.37	1404.25	793.73	1054.78	889.16	818.42	574.93	483.9
AT06400	AT06400-RT	sp|Q9D4D4|TKTL2_MOUSE	0	Transketolase-like protein 2 OS=Mus musculus	AAEL004434-PA	0	transketolase	AALFPA_052606.P16753	0	transketolase-like protein 2	CQUJHB006710.P10343	0	transketolase-like protein 2	FBpp0081371	0	unspecified product	0	0	0.05	0	0	0	0	0.05	0	0	0	0	0	0	0.43	0.4	0.05	0.13	1	0.9	0.7	0.93	0.5	0.33	0.32	0.77	0	0.17	0.08	0.15	0.11	0	0
AT06400	AT06400-RY	NA	NA	NA	NA	NA	NA	NA	NA	NA	NA	NA	NA	NA	NA	NA	0	0	0	0	0	0	0	0	0	0	0	0	0	0	0	0	0	0	0	0	0	0	0	8.32	0	0	5.22	0	0	5.58	0	1.54	0
AT06506	AT06506-RE	sp|Q7YTY6|SP42D_DROME	3.13e-76	Serine protease inhibitor 42Dd OS=Drosophila melanogaster	AAEL007765-PB	0	Serine Protease Inhibitor (serpin) likely cleavage at K/R. Transcript A.	AALFPA_054097.P18757	0	serine protease inhibitor 42Dd-like, transcript variant X5	CQUJHB008461.P13043	9.3099999999999995E-153	uncharacterized LOC6048101	FBpp0085912	2.0099999999999998E-99	Serpin 55B	47.08	44.44	36.41	59.14	37.83	42.61	11.3	7.88	9.56	13.94	12.46	11.2	23.11	10.04	29.98	18.53	10.11	9.78	21.04	24.48	14.91	27.02	27.58	18.09	16.85	14.79	12.75	16.69	14.75	15.76	28.83	25.3	22.77
AT07057	AT07057-RA	sp|Q16S34|OBP45_AEDAE	6.4e-46	General odorant-binding protein 45 OS=Aedes aegypti	AAEL010875-PA	5.87e-112	unspecified product	AALFPA_047514.P9579	1.5500000000000001E-103	general odorant-binding protein 45-like	CQUJHB020433.P32618	1.4700000000000001E-60	odorant binding protein OBP 80	NA	NA	NA	0	0	0	0	0	0	0	0	0	0	0	0	0.13	0	0	0	0.1	0.13	0	0	0.81	1.33	1.76	0	0	0	0.24	0	0	0.43	106.69	101.54	238.26
AT07224	AT07224-RA	sp|Q16KE2|V15A1_AEDAE	9.82e-25	Vitelline membrane protein 15a-1 OS=Aedes aegypti	AAEL013027-PA	9.63e-26	Vitelline membrane protein 15a-1 [Source:UniProtKB/Swiss-Prot;Acc:Q16KE2]	AALFPA_044958.P6001	2.7900000000000001E-26	vitelline membrane protein 15a-3-like	CQUJHB000930.P1473	4.3900000000000001E-14	vitelline membrane protein 15a-3	NA	NA	NA	0	0	0	0	0	0	0	0	0.48	0	0.62	1.32	0	1.03	0	1.98	2.29	2.95	12.87	7.52	7.85	49.85	28.52	13.88	652	389.22	755.12	18371.6	14234.8	9923.8	6947.65	11537.8	4688.56
AT08003	AT08003-RA	sp|P18153|ALL2_AEDAE	2.3e-124	37 kDa salivary gland allergen Aed a 2 OS=Aedes aegypti	AAEL026087-PA	2.26e-125	37 kDa salivary gland allergen Aed a 2 [Source:UniProtKB/Swiss-Prot;Acc:P18153]	AALFPA_076644.P49199	3.41E-118	37 kDa salivary gland allergen Aed a 2-like	CQUJHB000746.P1156	1.02E-54	37 kDa salivary gland allergen Aed a 2	NA	NA	NA	0	0	0	0	0	0.11	0.8	0.94	0	0	0	0	0	0	0	3.91	75.27	73.75	83.77	101.59	99.92	82.52	84.24	93.14	44.53	61.67	70.82	28.56	55.53	45.19	61.27	46.45	40.74
AT08292	AT08292-RA	sp|Q17020|HEXA_ANOGA	0	Hexamerin-1.1 OS=Anopheles gambiae	AAEL008045-PA	0	hexamerin 2 beta	AALFPA_064695.P33095	0	hexamerin-1.1-like	CQUJHB000372.P609	0	hexamerin-1.1	FBpp0311507	1.49E-120	Larval serum protein 2	23.1	99.74	71.07	21343.9	22301.7	20307.3	46.96	86.39	155.96	109.61	144.13	168.76	3.09	0.49	1.87	0.63	0.56	0.7	0.58	0.41	1.27	0.39	0.8	0.9	0.56	0.15	0.18	0	0.08	0.14	0.92	0	0.26
AT09978	AT09978-RA	sp|Q16S34|OBP45_AEDAE	1.28e-11	General odorant-binding protein 45 OS=Aedes aegypti	AAEL006385-PB	2.48e-147	odorant binding protein OBP33	AALFPA_054215.P18951	3.3100000000000002E-154	uncharacterized LOC109402888	CQUJHB011786.P18217	2.5500000000000001E-117	general odorant-binding protein 45	FBpp0308292	1.2800000000000001E-7	Odorant-binding protein 99a	0	0	0.17	0.96	0.56	0.8	0	0.08	0	0	0	0	0.34	0	0	0.2	0	0	0.14	0.1	0.38	0.21	0.3	1.06	1.58	0	0.1	0.36	1.58	1.65	848.92	1752.55	1392.88
AT09983	AT09983-RA	sp|Q17020|HEXA_ANOGA	0	Hexamerin-1.1 OS=Anopheles gambiae	AAEL021888-PA	0	unspecified product	AALFPA_048296.P10727	0	hexamerin-1.1-like	CQUJHB006617.P10168	0	hexamerin-1.1	FBpp0072365	2.7999999999999999E-161	Larval serum protein 1 gamma	105.55	371.26	219.49	18394.3	18900.1	16841.8	24.33	6.19	29.62	6.28	5.88	8.66	0.97	0.33	0.31	0.17	0.14	0.07	0.02	0	0.04	0.61	0.46	0.53	1.78	5.92	4.01	0.06	0.01	0.05	0.03	0.03	0.04
AT09983	AT09983-RH	sp|Q17020|HEXA_ANOGA	0	Hexamerin-1.1 OS=Anopheles gambiae	AAEL021888-PA	0	unspecified product	AALFPA_048296.P10727	0	hexamerin-1.1-like	CQUJHB006617.P10168	0	hexamerin-1.1	FBpp0072365	5.8200000000000002E-160	Larval serum protein 1 gamma	11	43.43	25.7	10011	10646.2	9256.83	12.88	4.99	8.76	5.1	3.96	7.69	1.42	0.74	0.05	0.13	0	0	0	0.03	0.16	0	0.34	0.08	0	0.02	0	0	0	0.04	0	0	0.04
AT09983	AT09983-RI	sp|Q17020|HEXA_ANOGA	0	Hexamerin-1.1 OS=Anopheles gambiae	AAEL013983-PB	0	hexamerin 2 beta	AALFPA_052512.P16643	0	hexamerin-1.1	CQUJHB006617.P10168	0	hexamerin-1.1	FBpp0072365	3.7800000000000002E-168	Larval serum protein 1 gamma	63.89	285.12	130.68	11761.7	12379.9	10562.1	7.02	4.81	5.94	4.83	4.85	6.01	16.27	6.76	10.16	0.5	0.17	0.32	0.88	0.29	0.16	0.92	0.84	1.06	0.44	1.16	0.79	0.62	0.38	0.41	0.71	0.2	0.59
AT10161	AT10161-RA	sp|Q6GLQ1|SPB5_XENLA	1.26e-18	Serpin B5 OS=Xenopus laevis	AAEL007420-PB	2.52e-170	Serine Protease Inhibitor (serpin) homologue - unlikely to be inhibitory	AALFPA_046680.P8423	1.02E-168	serpin B11-like	CQUJHB001591.P2475	1.9E-97	serpin B5	FBpp0085912	3.7300000000000003E-15	Serpin 55B	0	0	0	0	0	0	0	0	0	0	0	0	0	0	0	0	7.31	3.25	5.35	7.55	16.72	3.53	4.41	1.61	2.46	2.4	1.41	2.27	0.9	1.13	7.15	5.12	3.74
AT10161	AT10161-RB	sp|Q6GLQ1|SPB5_XENLA	1.63e-13	Serpin B5 OS=Xenopus laevis	AAEL007420-PB	8.49e-142	Serine Protease Inhibitor (serpin) homologue - unlikely to be inhibitory	AALFPA_046680.P8423	6.5899999999999998E-140	serpin B11-like	CQUJHB001591.P2475	1.1799999999999999E-76	serpin B5	FBpp0085912	1.3E-13	Serpin 55B	0	0	0.08	0	0	0	0	0	0	0	0	0.29	0	0	0	0.17	2.18	1.44	2.76	5	3.83	3.09	0	0.49	1.42	0	0.87	0	1.51	1.14	0	1.28	0.21
AT10773	AT10773-RB	NA	NA	NA	AAEL003182-PA	2.41e-169	Serine Protease Inhibitor (serpin) homologue - unlikely to be inhibitory.	AALFPA_051618.P15434	4.3599999999999999E-171	uncharacterized LOC115267142	CQUJHB009354.P14424	7.0499999999999995E-63	uncharacterized LOC6044609	NA	NA	NA	0	0	0	0	0	0	0	0	0	0	0	0	0	0	0	0.54	37.73	23.22	37.26	40.41	45.8	30.02	39.67	25.83	11.04	20.26	23.26	6.34	9.85	12.51	18.21	11.65	10.38
AT11548	AT11548-RB	sp|P80034|ACH2_BOMMO	1.55e-13	Antichymotrypsin-2 OS=Bombyx mori	AAEL002704-PB	2.33e-161	Serine Protease Inhibitor (serpin) homologue	AALFPA_056445.P22008	2.6400000000000001E-157	serpin B5-like	CQUJHB001591.P2475	1.74E-53	serpin B5	FBpp0089191	9.0099999999999993E-15	Serpin 42Da	0	0	0	0	0	0	0	0	0	0.25	0	0	0	0	0	0.28	6.33	8.72	11.11	23.63	25.5	10.63	6.8	30.99	11.82	21.57	6.32	3.21	9.35	4.42	7.96	10.25	27.34
AT11617	AT11617-RA	sp|F5HK49|OBP69_ANOGA	1.5e-12	General odorant-binding protein 69 OS=Anopheles gambiae	AAEL014876-PA	3.32e-101	unspecified product	AALFPA_068820.P38715	1.7399999999999999E-100	general odorant-binding protein 69-like	CQUJHB006107.P9366	1.6599999999999999E-70	general odorant-binding protein 69	NA	NA	NA	0	0	0	0	0	0	0	0	0	0	0	0.18	0	0	0	0	0	0	0	0	0.1	0	0	0.48	0	0	0	0	0	0	304.42	7.13	132.49
AT11848	AT11848-RA	sp|Q17020|HEXA_ANOGA	0	Hexamerin-1.1 OS=Anopheles gambiae	AAEL008817-PA	0	hexamerin 2 beta	AALFPA_073409.P44910	0	hexamerin-1.1	CQUJHB002616.P3921	0	hexamerin-1.1	FBpp0311507	0	Larval serum protein 2	8.83	39.84	26.26	5967.75	6072.6	4686.16	0.72	1.11	1.58	0.55	0.91	1.59	1.45	0	0	0	0	0.05	0.03	0	0	0	0	0.08	0.23	0.33	0.68	0	0	0.13	0	0	0.04
AT12514	AT12514-RE	sp|P42660|VCP_AEDAE	0	Vitellogenic carboxypeptidase OS=Aedes aegypti	AAEL006563-PA	0	Vitellogenic carboxypeptidase Precursor (EC 3.4.16.-)	AALFPA_056172.P21626	0	vitellogenic carboxypeptidase	CQUJHB004822.P7453	0	vitellogenic carboxypeptidase	FBpp0291533	5.74E-142	unspecified product	0.13	0	0.29	0.43	0.38	0.48	0.39	0.24	0.48	0.27	0.46	0.3	0.92	1.32	1.9	3.95	2.54	2.79	30.04	39.51	46.81	287.23	277.78	223.51	1365.43	1533.6	2486.29	3454.75	2572.5	2747.13	335.29	34.23	23.24
AT12583	AT12583-RA	sp|Q7QIJ8|SP2_ANOGA	1.62e-78	Serine protease inhibitor 2 OS=Anopheles gambiae	AAEL005665-PA	0	Serine Protease Inhibitor (serpin) likely cleavage at T/I.	AALFPA_043601.P4253	3.8599999999999996E-180	serine protease inhibitor 27A-like	CQUJHB009121.P14011	1.9200000000000002E-164	serine protease inhibitor 27A	FBpp0305543	4.5799999999999996E-68	Serpin 27A	19.71	24.02	23.8	18.85	24.41	15.88	3.66	5.96	6.98	1.26	0.89	1.94	35.44	24.83	21.22	6.85	17.82	11.09	5.12	10.15	10.25	8.88	11.22	6.67	14.83	14.98	19.37	10.6	8.23	16.61	75.78	52.45	34.95
AT13390	AT13390-RA	sp|B3A0N5|APY_TABYA	0	Apyrase OS=Tabanus yao	AAEL000575-PA	0	apyrase, putative	AALFPA_053821.P18410	0	apyrase-like	CQUJHB009680.P14985	0	apyrase	FBpp0288787	1.28E-172	unspecified product	45.85	35.83	34.56	33.92	42.09	41.28	18.35	36.76	35.75	12.54	17.17	19.12	37.92	39.48	30.99	22.05	26.61	25.58	16.96	24.96	17.27	12.76	14.98	15.89	21.17	20.81	22.65	20.01	19.02	23.37	32.03	25.44	44.79
AT13784	AT13784-RA	sp|F5HK49|OBP69_ANOGA	4.56e-10	General odorant-binding protein 69 OS=Anopheles gambiae	AAEL004516-PA	1.32e-66	unspecified product	AALFPA_051698.P15558	5.6500000000000004E-69	general odorant-binding protein 69	CQUJHB014123.P21891	5.61E-69	general odorant-binding protein 69	NA	NA	NA	0	0	0	0.75	0.13	0.23	0	0	0	0.15	0	0	0	0	0.22	1.16	4.47	3.15	0	0	0.27	0	0	0	0.22	0	0	0.1	0	0.43	41.74	114.08	40.61
AT14268	AT14268-RA	sp|O01949|ALL3_AEDAE	3.27e-56	30 kDa salivary gland allergen Aed a 3 OS=Aedes aegypti	AAEL010235-PA	1.31e-60	30 kDa salivary gland allergen Aed a 3 Precursor (Allergen Aed a 3)	AALFPA_058975.P25382	2.68E-58	30 kDa salivary gland allergen Aed a 3	CQUJHB013951.P21642	5.4000000000000002E-21	30 kDa salivary gland allergen Aed a 3, transcript variant X1	NA	NA	NA	0.15	0	0	0.34	0.35	0.31	0	0	0.18	0.42	0.43	0	0	1.46	0	24.94	153.85	177.14	411.1	307.39	441.99	93.84	334.39	332.56	112.81	142.98	153.7	115.87	97.25	138.42	92.37	99.87	90.61
AT14670	AT14670-RA	sp|Q9NEW6|RSP3_CAEEL	1.39e-06	Probable splicing factor, arginine/serine-rich 3 OS=Caenorhabditis elegans	AAEL004699-PA	0	unspecified product	AALFPA_070489.P40979	0	uncharacterized LOC109419656	CQUJHB006627.P10183	0	uncharacterized LOC6034734	NA	NA	NA	293.38	272.59	277.97	326.66	310.47	384.27	226.49	231.95	294.22	223.93	176.11	185.62	240.24	243.25	251.69	276.52	224.84	303.16	48.61	119.79	68.53	152.42	146.37	98.52	193.08	237.38	176.32	249.96	322.67	294.22	304.39	355.15	358.16
AT14851	AT14851-RA	sp|P18153|ALL2_AEDAE	1.7e-59	37 kDa salivary gland allergen Aed a 2 OS=Aedes aegypti	AAEL026087-PA	1.67e-60	37 kDa salivary gland allergen Aed a 2 [Source:UniProtKB/Swiss-Prot;Acc:P18153]	AALFPA_053199.P17574	5.9999999999999998E-56	37 kDa salivary gland allergen Aed a 2-like	CQUJHB015812.P24514	2.9200000000000001E-116	37 kDa salivary gland allergen Aed a 2	NA	NA	NA	0	0	0	0	0	0	0	0	0.12	0	0	0	0	0.48	0.2	3.1	12.24	8.9	6.66	11.26	11.63	16.76	7.67	11.56	7.35	7.61	15.98	0.31	3.44	1.13	2.54	2.8	4.93
AT14852	AT14852-RA	sp|P18153|ALL2_AEDAE	2.71e-148	37 kDa salivary gland allergen Aed a 2 OS=Aedes aegypti	AAEL026087-PA	2.66e-149	37 kDa salivary gland allergen Aed a 2 [Source:UniProtKB/Swiss-Prot;Acc:P18153]	AALFPA_048961.P11731	1.57E-139	37 kDa salivary gland allergen Aed a 2-like, transcript variant X1	CQUJHB000746.P1156	7.6899999999999997E-58	37 kDa salivary gland allergen Aed a 2	NA	NA	NA	0	0	0	0	0	0	0	0	0	0	0	0	0	0	0	6.4	74.68	48.68	26.84	53.31	42.33	75.62	29.22	40.96	40.44	25.27	47.65	3.71	26.81	12.34	32.01	29.28	27.63
AT14853	AT14853-RA	sp|P18153|ALL2_AEDAE	7.57e-150	37 kDa salivary gland allergen Aed a 2 OS=Aedes aegypti	AAEL026087-PA	7.42e-151	37 kDa salivary gland allergen Aed a 2 [Source:UniProtKB/Swiss-Prot;Acc:P18153]	AALFPA_076644.P49199	3.0800000000000001E-140	37 kDa salivary gland allergen Aed a 2-like	CQUJHB000746.P1156	4.8800000000000001E-60	37 kDa salivary gland allergen Aed a 2	NA	NA	NA	2.29	1.28	0.94	0.59	0.25	1.24	0.66	4.78	0.61	2.37	1.18	1.03	0	0	0.43	15.34	200.76	139.74	113.38	212.73	148.04	333.71	101.77	164.51	113	92.27	145.36	6.01	77.48	42.69	109.31	96.79	77.92
AT14889	AT14889-RA	sp|P11833|TBB_PARLI	0	Tubulin beta chain OS=Paracentrotus lividus	AAEL019894-PA	0	Tubulin beta chain [Source:UniProtKB/TrEMBL;Acc:Q0PHP3]	AALFPA_074579.P46446	0	Tubulin beta chain [Source:UniProtKB/TrEMBL;Acc:A0A023ETG9]	CQUJHB018308.P28246	0	tubulin beta chain-like	FBpp0085720	0	beta-Tubulin at 56D	1.42	0.84	1.46	0.77	0.56	1.08	25.93	45.69	46.64	1.82	1.87	1.16	159.75	209.07	222.22	2.92	2.05	1.72	1.85	3.13	2.8	3.56	4.53	4.57	2.08	1.81	2.8	2.34	2.43	1.95	0.85	0.48	1.46
AT14944	AT14944-RA	sp|Q07833|WAPA_BACSU	1.11e-12	tRNA nuclease WapA OS=Bacillus subtilis (strain 168)	AAEL009993-PA	0	Tox-SGS domain-containing protein [Source:UniProtKB/TrEMBL;Acc:A0A1S4FPC9]	AALFPA_079777.P53527	0	uncharacterized LOC109431034	CQUJHB010119.P15612	0	uncharacterized LOC6039654	NA	NA	NA	0	0	0	0	0	0	0	0	0	0	0	0	0	0	0	0.72	6.84	9.94	5.13	7.48	5.2	6.4	7.21	9.34	3.66	4.29	5.88	2.38	4.35	3.24	8.17	9.45	5.74
AT14945	AT14945-RA	sp|Q07833|WAPA_BACSU	2e-12	tRNA nuclease WapA OS=Bacillus subtilis (strain 168)	AAEL009993-PA	0	Tox-SGS domain-containing protein [Source:UniProtKB/TrEMBL;Acc:A0A1S4FPC9]	AALFPA_079777.P53527	0	uncharacterized LOC109431034	CQUJHB010119.P15612	0	uncharacterized LOC6039654	NA	NA	NA	0	0	0	0	0	0	0	0.01	0	0	0	0	0.01	0.02	0	1.38	8.61	11.49	4.69	6.91	5.47	5.11	5.07	5.19	3.45	3.5	5.7	2.27	3.76	2.29	6.89	7.09	4.12
AT15383	AT15383-RA	NA	NA	NA	AAEL002626-PB	4.66e-60	odorant-binding protein 56e, putative	AALFPA_079775.P53525	1.27E-58	general odorant-binding protein 56d	CQUJHB005254.P8061	9.6599999999999997E-30	uncharacterized LOC6045848	FBpp0085634	8.2000000000000006E-8	Odorant-binding protein 56e	0	0	0.48	0	1.04	0	1.32	1.85	3.02	4.39	4.57	4.18	12.96	3.79	3.92	3.68	2.42	3.63	7.37	5.46	3.17	2.14	5.47	0	10.14	7.39	2.37	6.62	6.62	8.37	263.33	569.38	275.87
AT16245	AT16245-RA	sp|O01949|ALL3_AEDAE	3.52e-40	30 kDa salivary gland allergen Aed a 3 OS=Aedes aegypti	AAEL010228-PA	2.02e-53	unspecified product	AALFPA_058975.P25382	6.8699999999999996E-47	30 kDa salivary gland allergen Aed a 3	CQUJHB013951.P21642	1.5E-19	30 kDa salivary gland allergen Aed a 3, transcript variant X1	NA	NA	NA	0	0	0	0	0	0	0	0	0	0	0	0	0	0	0	13.43	112.88	81.37	52.31	68.58	41.3	141.67	54.66	72.82	47.07	27.69	62.8	3.91	22.05	13.53	35.43	42.83	40.46
AT16339	AT16339-RA	sp|B3A0N5|APY_TABYA	1.82e-168	Apyrase OS=Tabanus yao	AAEL009968-PB	0	unspecified product	AALFPA_044334.P5218	0	apyrase	CQUJHB007057.P10836	0	apyrase	FBpp0288787	0	unspecified product	44.92	60.59	59.21	65.62	96.76	76.76	11.47	14.2	3.65	6.29	5.55	9.69	16.58	18.97	18.68	53.84	29.18	41.18	16.7	16.78	14.96	25.4	14.95	16.85	23.03	21.01	20.33	21.03	30.17	19.03	21.34	22.55	28.51
AT16682	AT16682-RA	NA	NA	NA	AAEL003182-PA	2.85e-170	Serine Protease Inhibitor (serpin) homologue - unlikely to be inhibitory.	AALFPA_051618.P15434	7.3700000000000003E-174	uncharacterized LOC115267142	CQUJHB009354.P14424	1.12E-63	uncharacterized LOC6044609	NA	NA	NA	0	0	0	0	0	0	0	0	0	0	0	0	0	0.27	0	3.96	2.9	10.78	25.03	22.77	8.09	19.69	12.8	22.27	20.97	10.57	4.33	8.7	11.14	2.77	5.75	10.82	6.45
AT16768	AT16768-RA	sp|Q5M8J5|SPB5_XENTR	5.48e-15	Serpin B5 OS=Xenopus tropicalis	AAEL002704-PB	0	Serine Protease Inhibitor (serpin) homologue	AALFPA_056445.P22008	0	serpin B5-like	CQUJHB001591.P2475	3.52E-70	serpin B5	FBpp0089208	6.2300000000000001E-21	Serpin 42Da	0.15	0	0	0.08	0	0	0	0	0	0	0	0.12	0.27	0.27	0	17.57	52.7	57.54	35.8	95.62	13.33	13.46	76.56	63.17	26.18	39.34	62.55	15.7	24.19	22.18	29.7	4.05	20.36
AT18602	AT18602-RA	sp|Q17020|HEXA_ANOGA	0	Hexamerin-1.1 OS=Anopheles gambiae	AAEL011169-PA	0	hexamerin 2 beta	AALFPA_073409.P44910	0	hexamerin-1.1	CQUJHB017695.P27321	0	hexamerin-1.1	FBpp0311507	0	Larval serum protein 2	134.71	582.95	459.37	15463.7	16324.5	12928.2	12.19	4.3	16.31	7.23	3.17	8.02	3.45	0.67	1.33	0.24	0.17	0.45	0.5	0.11	0.63	0.55	0.57	1.5	1.07	1.08	0.68	0.08	0.18	0.62	0.32	0.23	0.29
AT18739	AT18739-RA	sp|Q07833|WAPA_BACSU	8.54e-13	tRNA nuclease WapA OS=Bacillus subtilis (strain 168)	AAEL009993-PA	0	Tox-SGS domain-containing protein [Source:UniProtKB/TrEMBL;Acc:A0A1S4FPC9]	AALFPA_079777.P53527	0	uncharacterized LOC109431034	CQUJHB010119.P15612	0	uncharacterized LOC6039654	NA	NA	NA	0	0	0	0	0	0	0	0	0	0	0	0	0	0	0	0.55	3.33	4.87	2.51	3.33	2.54	3.56	2.49	3.14	1.42	1.88	3.22	1.16	1.66	1.55	3.84	3.1	2.31
AT19582	AT19582-RA	sp|P18153|ALL2_AEDAE	2.1e-147	37 kDa salivary gland allergen Aed a 2 OS=Aedes aegypti	AAEL026087-PA	2.06e-148	37 kDa salivary gland allergen Aed a 2 [Source:UniProtKB/Swiss-Prot;Acc:P18153]	AALFPA_048961.P11731	1.26E-138	37 kDa salivary gland allergen Aed a 2-like, transcript variant X1	CQUJHB000746.P1156	4.76E-60	37 kDa salivary gland allergen Aed a 2	NA	NA	NA	0	0	0	0	0	0	0	0	0	0	0	0	0	0	0	1.31	23.55	28.17	77.18	58.94	55.53	16.86	68.78	43.46	17.23	25.54	30.11	21.45	17.59	22.23	24.4	23.05	12.01
AT19582	AT19582-RC	sp|P18153|ALL2_AEDAE	7.54e-149	37 kDa salivary gland allergen Aed a 2 OS=Aedes aegypti	AAEL026087-PA	7.39e-150	37 kDa salivary gland allergen Aed a 2 [Source:UniProtKB/Swiss-Prot;Acc:P18153]	AALFPA_076644.P49199	1.0700000000000001E-139	37 kDa salivary gland allergen Aed a 2-like	CQUJHB000746.P1156	3.3500000000000002E-60	37 kDa salivary gland allergen Aed a 2	NA	NA	NA	1.89	0.96	1.15	0.36	0.25	0.74	4.59	2.09	0.81	1.74	3.21	2.22	1.25	0.51	0.64	21.56	163.38	167.92	547.16	408.81	433.17	130.12	533.44	333.75	105.72	198.73	157.77	127.09	86.92	120.33	114.58	106.4	75.85
AT20525	AT20525-RA	sp|P18153|ALL2_AEDAE	1.18e-21	37 kDa salivary gland allergen Aed a 2 OS=Aedes aegypti	AAEL008620-PA	1.79e-173	D7 protein, putative	AALFPA_062417.P29968	1.04E-167	37 kDa salivary gland allergen Aed a 2	CQUJHB016146.P24986	4.9299999999999998E-123	uncharacterized LOC119770133	NA	NA	NA	9.8	14.53	11.58	25.98	18.13	32.51	30.81	47.12	55.07	7	12.6	22.69	73.66	66.91	47.72	12.1	58.03	33.6	31.25	32.83	39.8	31.62	29.02	22.56	62.68	31.71	56.03	62.01	28.55	80.78	299.98	201.98	222.77
AT21168	AT21168-RA	sp|Q6GLQ1|SPB5_XENLA	1.74e-17	Serpin B5 OS=Xenopus laevis	AAEL007420-PB	2.06e-167	Serine Protease Inhibitor (serpin) homologue - unlikely to be inhibitory	AALFPA_046680.P8423	2.2500000000000001E-167	serpin B11-like	CQUJHB001591.P2475	8.1599999999999996E-95	serpin B5	FBpp0085912	1.9300000000000001E-12	Serpin 55B	0	0	0	0	0.45	0	0.23	0	0	0	0	0	0	0	0	1.05	1.72	3.07	7.9	7.14	6.61	3.38	6.09	5.75	3.35	3.42	2.19	0.53	2.37	2.01	1.09	0.79	1.49
AT21185	AT21185-RA	sp|P28839|AMPL_PIG	2.43e-137	Cytosol aminopeptidase OS=Sus scrofa	AAEL006975-PB	0	leucine aminopeptidase	AALFPA_053409.P17867	0	cytosol aminopeptidase-like	CQUJHB014725.P22844	0	cytosol aminopeptidase	FBpp0304547	0	Sperm-Leucylaminopeptidase 7	0	0	0	0	0	0	5.49	26.23	21.78	0	0	0	48.01	159.83	170.62	0.17	0	0.12	0	0	0	0.12	0	0	0	0	0	0	0.2	0.04	0.17	0	0
AT21254	AT21254-RA	sp|P18153|ALL2_AEDAE	2.26e-21	37 kDa salivary gland allergen Aed a 2 OS=Aedes aegypti	AAEL008620-PA	2.11e-174	D7 protein, putative	AALFPA_062417.P29968	7.7400000000000003E-169	37 kDa salivary gland allergen Aed a 2	CQUJHB016146.P24986	1.08E-122	uncharacterized LOC119770133	NA	NA	NA	9.22	8.94	6.52	33.24	23.68	31.59	19.73	22.25	30.26	29.28	21.41	25.45	86.22	72.31	99.88	22.83	23.04	29.64	46.75	40.52	26.6	46.54	77.4	84.6	45.43	76.25	56.25	68.73	92.86	77.92	321.8	188.18	134.79
AT21454	AT21454-RA	sp|Q16S34|OBP45_AEDAE	1.56e-41	General odorant-binding protein 45 OS=Aedes aegypti	AAEL000827-PA	1.52e-100	unspecified product	AALFPA_042366.P2577	5.2099999999999997E-109	general odorant-binding protein 45-like	CQUJHB017813.P27501	6.5299999999999998E-46	general odorant-binding protein 45	NA	NA	NA	0.37	0	1.26	0	0	0.13	0	0	0	0.18	0	1.16	0.45	0.3	0	0.53	0	0	0	0.35	0	0	0	0.26	0	0.15	0.27	0.12	0	0.48	2.08	20.2	59.26
AT21804	AT21804-RA	sp|Q17020|HEXA_ANOGA	0	Hexamerin-1.1 OS=Anopheles gambiae	AAEL013757-PA	0	hexamerin 2 beta	AALFPA_061285.P28502	0	hexamerin-1.1-like	CQUJHB015649.P24276	0	hexamerin-1.1	FBpp0311507	0	Larval serum protein 2	101.54	409.82	385.18	6409.16	6679.06	5399.31	18.41	2.07	13.56	6.17	2.95	7.56	1.22	0.38	0.81	0	0	0.22	0	0.14	0	0.3	0	0	0	0.09	0.21	0.04	0.04	0.13	0.2	0.12	0
