# Supplementary material for: Chromosome-scale genome assembly and developmental transcriptome of Aedes triseriatus, vector of La Crosse virus
Source: BMC Genomics. 2026 Mar 25;27:433. doi: 10.1186/s12864-026-12779-8 (PMC13137584; doi:10.1186/s12864-026-12779-8)
Supplement: Supplementary file 5 — Supplementary Material 5. Supplementary Table 5: Functional annotation of the Aedes triseriatus genome. [file 12864_2026_12779_MOESM5_ESM.xlsx]

## Sheet: DupGenes_overlappingReads
Gene_chr	Gene_start	Gene_end	Atri.Gene.ID	Aaeg.vb.gene.ID	Read.chromosome	Read.start	read_end	Read.ID
PGA_scaffold_142__1_contigs__length_1124634	239333	319906	AT18297	AAEL006503	PGA_scaffold_142__1_contigs__length_1124634	310708	331248	m84097_231127_214230_s2/147194550/ccs
PGA_scaffold_142__1_contigs__length_1124634	239333	319906	AT18297	AAEL006503	PGA_scaffold_142__1_contigs__length_1124634	314724	329776	m84097_231127_214230_s2/185796067/ccs
PGA_scaffold_142__1_contigs__length_1124634	239333	319906	AT18297	AAEL006503	PGA_scaffold_142__1_contigs__length_1124634	317132	333812	m84097_231127_214230_s2/238944365/ccs
PGA_scaffold_142__1_contigs__length_1124634	239333	319906	AT18297	AAEL006503	PGA_scaffold_142__1_contigs__length_1124634	318662	332194	m84097_231127_214230_s2/186977644/ccs
PGA_scaffold_142__1_contigs__length_1124634	329019	329597	AT18296	AAEL006503	PGA_scaffold_142__1_contigs__length_1124634	310708	331248	m84097_231127_214230_s2/147194550/ccs
PGA_scaffold_142__1_contigs__length_1124634	329019	329597	AT18296	AAEL006503	PGA_scaffold_142__1_contigs__length_1124634	314724	329776	m84097_231127_214230_s2/185796067/ccs
PGA_scaffold_142__1_contigs__length_1124634	329019	329597	AT18296	AAEL006503	PGA_scaffold_142__1_contigs__length_1124634	317132	333812	m84097_231127_214230_s2/238944365/ccs
PGA_scaffold_142__1_contigs__length_1124634	329019	329597	AT18296	AAEL006503	PGA_scaffold_142__1_contigs__length_1124634	318662	332194	m84097_231127_214230_s2/186977644/ccs
PGA_scaffold_149__1_contigs__length_2684109	2323072	2345835	AT08329	AAEL021732	PGA_scaffold_149__1_contigs__length_2684109	2339204	2362207	m84097_231127_214230_s2/89064658/ccs
PGA_scaffold_149__1_contigs__length_2684109	2323072	2345835	AT08329	AAEL021732	PGA_scaffold_149__1_contigs__length_2684109	2339931	2360755	m84097_231127_214230_s2/96928979/ccs
PGA_scaffold_149__1_contigs__length_2684109	2354137	2374443	AT08328	AAEL021732	PGA_scaffold_149__1_contigs__length_2684109	2339204	2362207	m84097_231127_214230_s2/89064658/ccs
PGA_scaffold_149__1_contigs__length_2684109	2354137	2374443	AT08328	AAEL021732	PGA_scaffold_149__1_contigs__length_2684109	2339931	2360755	m84097_231127_214230_s2/96928979/ccs
PGA_scaffold_150__1_contigs__length_620589	542872	543591	AT17455	AAEL010755	PGA_scaffold_150__1_contigs__length_620589	535914	555173	m84097_231127_214230_s2/173479737/ccs
PGA_scaffold_150__1_contigs__length_620589	542872	543591	AT17455	AAEL010755	PGA_scaffold_150__1_contigs__length_620589	540120	559041	m84097_231127_214230_s2/183308635/ccs
PGA_scaffold_150__1_contigs__length_620589	549718	557670	AT17456	AAEL010755	PGA_scaffold_150__1_contigs__length_620589	535914	555173	m84097_231127_214230_s2/173479737/ccs
PGA_scaffold_150__1_contigs__length_620589	549718	557670	AT17456	AAEL010755	PGA_scaffold_150__1_contigs__length_620589	540120	559041	m84097_231127_214230_s2/183308635/ccs
PGA_scaffold_1__480_contigs__length_552253503	4605385	4606737	AT14097	AAEL002629	PGA_scaffold_1__480_contigs__length_552253503	4602526	4626971	m84097_231127_214230_s2/202970783/ccs
PGA_scaffold_1__480_contigs__length_552253503	4605385	4606737	AT14097	AAEL002629	PGA_scaffold_1__480_contigs__length_552253503	4605354	4624322	m84097_231127_214230_s2/51315875/ccs
PGA_scaffold_1__480_contigs__length_552253503	4605385	4606737	AT14097	AAEL002629	PGA_scaffold_1__480_contigs__length_552253503	4606109	4626980	m84097_231127_214230_s2/133170997/ccs
PGA_scaffold_1__480_contigs__length_552253503	4623017	4624377	AT14096	AAEL002629	PGA_scaffold_1__480_contigs__length_552253503	4602526	4626971	m84097_231127_214230_s2/202970783/ccs
PGA_scaffold_1__480_contigs__length_552253503	4623017	4624377	AT14096	AAEL002629	PGA_scaffold_1__480_contigs__length_552253503	4605354	4624322	m84097_231127_214230_s2/51315875/ccs
PGA_scaffold_1__480_contigs__length_552253503	4623017	4624377	AT14096	AAEL002629	PGA_scaffold_1__480_contigs__length_552253503	4606109	4626980	m84097_231127_214230_s2/133170997/ccs
PGA_scaffold_1__480_contigs__length_552253503	55518654	55519859	AT13423	AAEL005961	PGA_scaffold_1__480_contigs__length_552253503	55512739	55525758	m84097_231127_214230_s2/31393175/ccs
PGA_scaffold_1__480_contigs__length_552253503	55518654	55519859	AT13423	AAEL005961	PGA_scaffold_1__480_contigs__length_552253503	55515272	55534058	m84097_231127_214230_s2/234227758/ccs
PGA_scaffold_1__480_contigs__length_552253503	55518654	55519859	AT13423	AAEL005961	PGA_scaffold_1__480_contigs__length_552253503	55516630	55534618	m84097_231127_214230_s2/110758237/ccs
PGA_scaffold_1__480_contigs__length_552253503	55525435	55526640	AT13422	AAEL005961	PGA_scaffold_1__480_contigs__length_552253503	55512739	55525758	m84097_231127_214230_s2/31393175/ccs
PGA_scaffold_1__480_contigs__length_552253503	55525435	55526640	AT13422	AAEL005961	PGA_scaffold_1__480_contigs__length_552253503	55515272	55534058	m84097_231127_214230_s2/234227758/ccs
PGA_scaffold_1__480_contigs__length_552253503	55525435	55526640	AT13422	AAEL005961	PGA_scaffold_1__480_contigs__length_552253503	55516630	55534618	m84097_231127_214230_s2/110758237/ccs
PGA_scaffold_1__480_contigs__length_552253503	56938195	56941960	AT13400	AAEL021309	PGA_scaffold_1__480_contigs__length_552253503	56934680	56946944	m84097_231127_214230_s2/126948937/ccs
PGA_scaffold_1__480_contigs__length_552253503	56938195	56941960	AT13400	AAEL021309	PGA_scaffold_1__480_contigs__length_552253503	56935031	56945625	m84097_231127_214230_s2/169875245/ccs
PGA_scaffold_1__480_contigs__length_552253503	56938195	56941960	AT13400	AAEL021309	PGA_scaffold_1__480_contigs__length_552253503	56936361	56950534	m84097_231127_214230_s2/35260291/ccs
PGA_scaffold_1__480_contigs__length_552253503	56938195	56941960	AT13400	AAEL021309	PGA_scaffold_1__480_contigs__length_552253503	56923189	56944120	m84097_231127_214230_s2/255923884/ccs
PGA_scaffold_1__480_contigs__length_552253503	56938195	56941960	AT13400	AAEL021309	PGA_scaffold_1__480_contigs__length_552253503	56930513	56946796	m84097_231127_214230_s2/145426305/ccs
PGA_scaffold_1__480_contigs__length_552253503	56938195	56941960	AT13400	AAEL021309	PGA_scaffold_1__480_contigs__length_552253503	56930627	56951498	m84097_231127_214230_s2/57934891/ccs
PGA_scaffold_1__480_contigs__length_552253503	56938195	56941960	AT13400	AAEL021309	PGA_scaffold_1__480_contigs__length_552253503	56931242	56944604	m84097_231127_214230_s2/228197504/ccs
PGA_scaffold_1__480_contigs__length_552253503	56938195	56941960	AT13400	AAEL021309	PGA_scaffold_1__480_contigs__length_552253503	56934367	56948267	m84097_231127_214230_s2/175181295/ccs
PGA_scaffold_1__480_contigs__length_552253503	56938195	56941960	AT13400	AAEL021309	PGA_scaffold_1__480_contigs__length_552253503	56936663	56951500	m84097_231127_214230_s2/174394343/ccs
PGA_scaffold_1__480_contigs__length_552253503	56938195	56941960	AT13400	AAEL021309	PGA_scaffold_1__480_contigs__length_552253503	56937349	56953981	m84097_231127_214230_s2/129701280/ccs
PGA_scaffold_1__480_contigs__length_552253503	56938195	56941960	AT13400	AAEL021309	PGA_scaffold_1__480_contigs__length_552253503	56938529	56955960	m84097_231127_214230_s2/66522216/ccs
PGA_scaffold_1__480_contigs__length_552253503	56938195	56941960	AT13400	AAEL021309	PGA_scaffold_1__480_contigs__length_552253503	56938850	56952672	m84097_231127_214230_s2/67504082/ccs
PGA_scaffold_1__480_contigs__length_552253503	56938195	56941960	AT13400	AAEL021309	PGA_scaffold_1__480_contigs__length_552253503	56939215	56962705	m84097_231127_214230_s2/214176309/ccs
PGA_scaffold_1__480_contigs__length_552253503	56938195	56941960	AT13400	AAEL021309	PGA_scaffold_1__480_contigs__length_552253503	56940332	56958759	m84097_231127_214230_s2/176359171/ccs
PGA_scaffold_1__480_contigs__length_552253503	56938195	56941960	AT13400	AAEL021309	PGA_scaffold_1__480_contigs__length_552253503	56941191	56957711	m84097_231127_214230_s2/208540258/ccs
PGA_scaffold_1__480_contigs__length_552253503	56938195	56941960	AT13400	AAEL021309	PGA_scaffold_1__480_contigs__length_552253503	56941462	56953118	m84097_231127_214230_s2/239865987/ccs
PGA_scaffold_1__480_contigs__length_552253503	56938195	56941960	AT13400	AAEL021309	PGA_scaffold_1__480_contigs__length_552253503	56941677	56951962	m84097_231127_214230_s2/105386655/ccs
PGA_scaffold_1__480_contigs__length_552253503	56942033	56944234	AT13399	AAEL021309	PGA_scaffold_1__480_contigs__length_552253503	56934680	56946944	m84097_231127_214230_s2/126948937/ccs
PGA_scaffold_1__480_contigs__length_552253503	56942033	56944234	AT13399	AAEL021309	PGA_scaffold_1__480_contigs__length_552253503	56935031	56945625	m84097_231127_214230_s2/169875245/ccs
PGA_scaffold_1__480_contigs__length_552253503	56942033	56944234	AT13399	AAEL021309	PGA_scaffold_1__480_contigs__length_552253503	56936361	56950534	m84097_231127_214230_s2/35260291/ccs
PGA_scaffold_1__480_contigs__length_552253503	56942033	56944234	AT13399	AAEL021309	PGA_scaffold_1__480_contigs__length_552253503	56923189	56944120	m84097_231127_214230_s2/255923884/ccs
PGA_scaffold_1__480_contigs__length_552253503	56942033	56944234	AT13399	AAEL021309	PGA_scaffold_1__480_contigs__length_552253503	56930513	56946796	m84097_231127_214230_s2/145426305/ccs
PGA_scaffold_1__480_contigs__length_552253503	56942033	56944234	AT13399	AAEL021309	PGA_scaffold_1__480_contigs__length_552253503	56930627	56951498	m84097_231127_214230_s2/57934891/ccs
PGA_scaffold_1__480_contigs__length_552253503	56942033	56944234	AT13399	AAEL021309	PGA_scaffold_1__480_contigs__length_552253503	56931242	56944604	m84097_231127_214230_s2/228197504/ccs
PGA_scaffold_1__480_contigs__length_552253503	56942033	56944234	AT13399	AAEL021309	PGA_scaffold_1__480_contigs__length_552253503	56934367	56948267	m84097_231127_214230_s2/175181295/ccs
PGA_scaffold_1__480_contigs__length_552253503	56942033	56944234	AT13399	AAEL021309	PGA_scaffold_1__480_contigs__length_552253503	56936663	56951500	m84097_231127_214230_s2/174394343/ccs
PGA_scaffold_1__480_contigs__length_552253503	56942033	56944234	AT13399	AAEL021309	PGA_scaffold_1__480_contigs__length_552253503	56937349	56953981	m84097_231127_214230_s2/129701280/ccs
PGA_scaffold_1__480_contigs__length_552253503	56942033	56944234	AT13399	AAEL021309	PGA_scaffold_1__480_contigs__length_552253503	56938529	56955960	m84097_231127_214230_s2/66522216/ccs
PGA_scaffold_1__480_contigs__length_552253503	56942033	56944234	AT13399	AAEL021309	PGA_scaffold_1__480_contigs__length_552253503	56938850	56952672	m84097_231127_214230_s2/67504082/ccs
PGA_scaffold_1__480_contigs__length_552253503	56942033	56944234	AT13399	AAEL021309	PGA_scaffold_1__480_contigs__length_552253503	56939215	56962705	m84097_231127_214230_s2/214176309/ccs
PGA_scaffold_1__480_contigs__length_552253503	56942033	56944234	AT13399	AAEL021309	PGA_scaffold_1__480_contigs__length_552253503	56940332	56958759	m84097_231127_214230_s2/176359171/ccs
PGA_scaffold_1__480_contigs__length_552253503	56942033	56944234	AT13399	AAEL021309	PGA_scaffold_1__480_contigs__length_552253503	56941191	56957711	m84097_231127_214230_s2/208540258/ccs
PGA_scaffold_1__480_contigs__length_552253503	56942033	56944234	AT13399	AAEL021309	PGA_scaffold_1__480_contigs__length_552253503	56941462	56953118	m84097_231127_214230_s2/239865987/ccs
PGA_scaffold_1__480_contigs__length_552253503	56942033	56944234	AT13399	AAEL021309	PGA_scaffold_1__480_contigs__length_552253503	56941677	56951962	m84097_231127_214230_s2/105386655/ccs
PGA_scaffold_1__480_contigs__length_552253503	59513486	59520381	AT08369	AAEL008384	PGA_scaffold_1__480_contigs__length_552253503	59513979	59534007	m84097_231127_214230_s2/192417888/ccs
PGA_scaffold_1__480_contigs__length_552253503	59513486	59520381	AT08369	AAEL008384	PGA_scaffold_1__480_contigs__length_552253503	59515370	59530230	m84097_231127_214230_s2/144053384/ccs
PGA_scaffold_1__480_contigs__length_552253503	59513486	59520381	AT08369	AAEL008384	PGA_scaffold_1__480_contigs__length_552253503	59516592	59538273	m84097_231127_214230_s2/23008744/ccs
PGA_scaffold_1__480_contigs__length_552253503	59513486	59520381	AT08369	AAEL008384	PGA_scaffold_1__480_contigs__length_552253503	59516795	59529840	m84097_231127_214230_s2/163383723/ccs
PGA_scaffold_1__480_contigs__length_552253503	59513486	59520381	AT08369	AAEL008384	PGA_scaffold_1__480_contigs__length_552253503	59516795	59529840	m84097_231127_214230_s2/194054777/ccs
PGA_scaffold_1__480_contigs__length_552253503	59513486	59520381	AT08369	AAEL008384	PGA_scaffold_1__480_contigs__length_552253503	59516795	59528380	m84097_231127_214230_s2/16647397/ccs
PGA_scaffold_1__480_contigs__length_552253503	59513486	59520381	AT08369	AAEL008384	PGA_scaffold_1__480_contigs__length_552253503	59516795	59528612	m84097_231127_214230_s2/56955132/ccs
PGA_scaffold_1__480_contigs__length_552253503	59513486	59520381	AT08369	AAEL008384	PGA_scaffold_1__480_contigs__length_552253503	59516795	59529456	m84097_231127_214230_s2/120328616/ccs
PGA_scaffold_1__480_contigs__length_552253503	59513486	59520381	AT08369	AAEL008384	PGA_scaffold_1__480_contigs__length_552253503	59517483	59538351	m84097_231127_214230_s2/199820048/ccs
PGA_scaffold_1__480_contigs__length_552253503	59513486	59520381	AT08369	AAEL008384	PGA_scaffold_1__480_contigs__length_552253503	59518639	59532312	m84097_231127_214230_s2/198314303/ccs
PGA_scaffold_1__480_contigs__length_552253503	59513486	59520381	AT08369	AAEL008384	PGA_scaffold_1__480_contigs__length_552253503	59520041	59527488	m84097_231127_214230_s2/74125032/ccs
PGA_scaffold_1__480_contigs__length_552253503	59513486	59520381	AT08369	AAEL008384	PGA_scaffold_1__480_contigs__length_552253503	59520322	59537144	m84097_231127_214230_s2/15405344/ccs
PGA_scaffold_1__480_contigs__length_552253503	59513486	59520381	AT08369	AAEL008384	PGA_scaffold_1__480_contigs__length_552253503	59520333	59542211	m84097_231127_214230_s2/117180416/ccs
PGA_scaffold_1__480_contigs__length_552253503	59526066	59529108	AT08370	AAEL008384	PGA_scaffold_1__480_contigs__length_552253503	59513979	59534007	m84097_231127_214230_s2/192417888/ccs
PGA_scaffold_1__480_contigs__length_552253503	59526066	59529108	AT08370	AAEL008384	PGA_scaffold_1__480_contigs__length_552253503	59515370	59530230	m84097_231127_214230_s2/144053384/ccs
PGA_scaffold_1__480_contigs__length_552253503	59526066	59529108	AT08370	AAEL008384	PGA_scaffold_1__480_contigs__length_552253503	59516592	59538273	m84097_231127_214230_s2/23008744/ccs
PGA_scaffold_1__480_contigs__length_552253503	59526066	59529108	AT08370	AAEL008384	PGA_scaffold_1__480_contigs__length_552253503	59516795	59529840	m84097_231127_214230_s2/163383723/ccs
PGA_scaffold_1__480_contigs__length_552253503	59526066	59529108	AT08370	AAEL008384	PGA_scaffold_1__480_contigs__length_552253503	59516795	59529840	m84097_231127_214230_s2/194054777/ccs
PGA_scaffold_1__480_contigs__length_552253503	59526066	59529108	AT08370	AAEL008384	PGA_scaffold_1__480_contigs__length_552253503	59516795	59528380	m84097_231127_214230_s2/16647397/ccs
PGA_scaffold_1__480_contigs__length_552253503	59526066	59529108	AT08370	AAEL008384	PGA_scaffold_1__480_contigs__length_552253503	59516795	59528612	m84097_231127_214230_s2/56955132/ccs
PGA_scaffold_1__480_contigs__length_552253503	59526066	59529108	AT08370	AAEL008384	PGA_scaffold_1__480_contigs__length_552253503	59516795	59529456	m84097_231127_214230_s2/120328616/ccs
PGA_scaffold_1__480_contigs__length_552253503	59526066	59529108	AT08370	AAEL008384	PGA_scaffold_1__480_contigs__length_552253503	59517483	59538351	m84097_231127_214230_s2/199820048/ccs
PGA_scaffold_1__480_contigs__length_552253503	59526066	59529108	AT08370	AAEL008384	PGA_scaffold_1__480_contigs__length_552253503	59518639	59532312	m84097_231127_214230_s2/198314303/ccs
PGA_scaffold_1__480_contigs__length_552253503	59526066	59529108	AT08370	AAEL008384	PGA_scaffold_1__480_contigs__length_552253503	59520041	59527488	m84097_231127_214230_s2/74125032/ccs
PGA_scaffold_1__480_contigs__length_552253503	59526066	59529108	AT08370	AAEL008384	PGA_scaffold_1__480_contigs__length_552253503	59520322	59537144	m84097_231127_214230_s2/15405344/ccs
PGA_scaffold_1__480_contigs__length_552253503	59526066	59529108	AT08370	AAEL008384	PGA_scaffold_1__480_contigs__length_552253503	59520333	59542211	m84097_231127_214230_s2/117180416/ccs
PGA_scaffold_1__480_contigs__length_552253503	76028347	76036961	AT09221	AAEL023611	PGA_scaffold_1__480_contigs__length_552253503	76029891	76047184	m84097_231127_214230_s2/167843189/ccs
PGA_scaffold_1__480_contigs__length_552253503	76028347	76036961	AT09221	AAEL023611	PGA_scaffold_1__480_contigs__length_552253503	76032932	76056009	m84097_231127_214230_s2/55773583/ccs
PGA_scaffold_1__480_contigs__length_552253503	76028347	76036961	AT09221	AAEL023611	PGA_scaffold_1__480_contigs__length_552253503	76034365	76049040	m84097_231127_214230_s2/98435355/ccs
PGA_scaffold_1__480_contigs__length_552253503	76028347	76036961	AT09221	AAEL023611	PGA_scaffold_1__480_contigs__length_552253503	76034620	76049134	m84097_231127_214230_s2/46270321/ccs
PGA_scaffold_1__480_contigs__length_552253503	76045535	76094778	AT09220	AAEL023611	PGA_scaffold_1__480_contigs__length_552253503	76029891	76047184	m84097_231127_214230_s2/167843189/ccs
PGA_scaffold_1__480_contigs__length_552253503	76045535	76094778	AT09220	AAEL023611	PGA_scaffold_1__480_contigs__length_552253503	76032932	76056009	m84097_231127_214230_s2/55773583/ccs
PGA_scaffold_1__480_contigs__length_552253503	76045535	76094778	AT09220	AAEL023611	PGA_scaffold_1__480_contigs__length_552253503	76034365	76049040	m84097_231127_214230_s2/98435355/ccs
PGA_scaffold_1__480_contigs__length_552253503	76045535	76094778	AT09220	AAEL023611	PGA_scaffold_1__480_contigs__length_552253503	76034620	76049134	m84097_231127_214230_s2/46270321/ccs
PGA_scaffold_1__480_contigs__length_552253503	106334353	106373390	AT09596	AAEL011827	PGA_scaffold_1__480_contigs__length_552253503	106365449	106382282	m84097_231127_214230_s2/248906698/ccs
PGA_scaffold_1__480_contigs__length_552253503	106381075	106402753	AT09595	AAEL011827	PGA_scaffold_1__480_contigs__length_552253503	106365449	106382282	m84097_231127_214230_s2/248906698/ccs
PGA_scaffold_1__480_contigs__length_552253503	144131550	144132432	AT13099	AAEL001248	PGA_scaffold_1__480_contigs__length_552253503	144131902	144143484	m84097_231127_214230_s2/96207535/ccs
PGA_scaffold_1__480_contigs__length_552253503	144131550	144132432	AT13099	AAEL001248	PGA_scaffold_1__480_contigs__length_552253503	144123457	144147771	m84097_231127_214230_s2/176755435/ccs
PGA_scaffold_1__480_contigs__length_552253503	144131550	144132432	AT13099	AAEL001248	PGA_scaffold_1__480_contigs__length_552253503	144124326	144145084	m84097_231127_214230_s2/47712979/ccs
PGA_scaffold_1__480_contigs__length_552253503	144131550	144132432	AT13099	AAEL001248	PGA_scaffold_1__480_contigs__length_552253503	144129648	144144009	m84097_231127_214230_s2/241894168/ccs
PGA_scaffold_1__480_contigs__length_552253503	144141722	144142609	AT13098	AAEL001248	PGA_scaffold_1__480_contigs__length_552253503	144131902	144143484	m84097_231127_214230_s2/96207535/ccs
PGA_scaffold_1__480_contigs__length_552253503	144141722	144142609	AT13098	AAEL001248	PGA_scaffold_1__480_contigs__length_552253503	144123457	144147771	m84097_231127_214230_s2/176755435/ccs
PGA_scaffold_1__480_contigs__length_552253503	144141722	144142609	AT13098	AAEL001248	PGA_scaffold_1__480_contigs__length_552253503	144124326	144145084	m84097_231127_214230_s2/47712979/ccs
PGA_scaffold_1__480_contigs__length_552253503	144141722	144142609	AT13098	AAEL001248	PGA_scaffold_1__480_contigs__length_552253503	144129648	144144009	m84097_231127_214230_s2/241894168/ccs
PGA_scaffold_1__480_contigs__length_552253503	149785537	149786456	AT08422	AAEL023037	PGA_scaffold_1__480_contigs__length_552253503	149783647	149797416	m84097_231127_214230_s2/105975982/ccs
PGA_scaffold_1__480_contigs__length_552253503	149785537	149786456	AT08422	AAEL023037	PGA_scaffold_1__480_contigs__length_552253503	149785336	149796615	m84097_231127_214230_s2/225315668/ccs
PGA_scaffold_1__480_contigs__length_552253503	149785537	149786456	AT08422	AAEL023037	PGA_scaffold_1__480_contigs__length_552253503	149779385	149798120	m84097_231127_214230_s2/103288393/ccs
PGA_scaffold_1__480_contigs__length_552253503	149785537	149786456	AT08422	AAEL023037	PGA_scaffold_1__480_contigs__length_552253503	149779394	149796928	m84097_231127_214230_s2/244648861/ccs
PGA_scaffold_1__480_contigs__length_552253503	149785537	149786456	AT08422	AAEL023037	PGA_scaffold_1__480_contigs__length_552253503	149782025	149799654	m84097_231127_214230_s2/193072717/ccs
PGA_scaffold_1__480_contigs__length_552253503	149785537	149786456	AT08422	AAEL023037	PGA_scaffold_1__480_contigs__length_552253503	149785543	149807175	m84097_231127_214230_s2/131795374/ccs
PGA_scaffold_1__480_contigs__length_552253503	149785537	149786456	AT08422	AAEL023037	PGA_scaffold_1__480_contigs__length_552253503	149786114	149802428	m84097_231127_214230_s2/58529131/ccs
PGA_scaffold_1__480_contigs__length_552253503	149796040	149804112	AT08423	AAEL023037	PGA_scaffold_1__480_contigs__length_552253503	149783647	149797416	m84097_231127_214230_s2/105975982/ccs
PGA_scaffold_1__480_contigs__length_552253503	149796040	149804112	AT08423	AAEL023037	PGA_scaffold_1__480_contigs__length_552253503	149785336	149796615	m84097_231127_214230_s2/225315668/ccs
PGA_scaffold_1__480_contigs__length_552253503	149796040	149804112	AT08423	AAEL023037	PGA_scaffold_1__480_contigs__length_552253503	149779385	149798120	m84097_231127_214230_s2/103288393/ccs
PGA_scaffold_1__480_contigs__length_552253503	149796040	149804112	AT08423	AAEL023037	PGA_scaffold_1__480_contigs__length_552253503	149779394	149796928	m84097_231127_214230_s2/244648861/ccs
PGA_scaffold_1__480_contigs__length_552253503	149796040	149804112	AT08423	AAEL023037	PGA_scaffold_1__480_contigs__length_552253503	149782025	149799654	m84097_231127_214230_s2/193072717/ccs
PGA_scaffold_1__480_contigs__length_552253503	149796040	149804112	AT08423	AAEL023037	PGA_scaffold_1__480_contigs__length_552253503	149785543	149807175	m84097_231127_214230_s2/131795374/ccs
PGA_scaffold_1__480_contigs__length_552253503	149796040	149804112	AT08423	AAEL023037	PGA_scaffold_1__480_contigs__length_552253503	149786114	149802428	m84097_231127_214230_s2/58529131/ccs
PGA_scaffold_1__480_contigs__length_552253503	180814371	180840623	AT10729	AAEL007800	PGA_scaffold_1__480_contigs__length_552253503	180840457	180856175	m84097_231127_214230_s2/202708003/ccs
PGA_scaffold_1__480_contigs__length_552253503	180854858	180863296	AT10728	AAEL007800	PGA_scaffold_1__480_contigs__length_552253503	180840457	180856175	m84097_231127_214230_s2/202708003/ccs
PGA_scaffold_1__480_contigs__length_552253503	181075671	181076911	AT10720	AAEL001752	PGA_scaffold_1__480_contigs__length_552253503	181076654	181091208	m84097_231127_214230_s2/251203654/ccs
PGA_scaffold_1__480_contigs__length_552253503	181075671	181076911	AT10720	AAEL001752	PGA_scaffold_1__480_contigs__length_552253503	181065142	181092276	m84097_231127_214230_s2/222434490/ccs
PGA_scaffold_1__480_contigs__length_552253503	181075671	181076911	AT10720	AAEL001752	PGA_scaffold_1__480_contigs__length_552253503	181071862	181092274	m84097_231127_214230_s2/89981870/ccs
PGA_scaffold_1__480_contigs__length_552253503	181075671	181076911	AT10720	AAEL001752	PGA_scaffold_1__480_contigs__length_552253503	181072641	181091113	m84097_231127_214230_s2/52303232/ccs
PGA_scaffold_1__480_contigs__length_552253503	181075671	181076911	AT10720	AAEL001752	PGA_scaffold_1__480_contigs__length_552253503	181073132	181089618	m84097_231127_214230_s2/165612118/ccs
PGA_scaffold_1__480_contigs__length_552253503	181075671	181076911	AT10720	AAEL001752	PGA_scaffold_1__480_contigs__length_552253503	181073738	181089692	m84097_231127_214230_s2/43980473/ccs
PGA_scaffold_1__480_contigs__length_552253503	181075671	181076911	AT10720	AAEL001752	PGA_scaffold_1__480_contigs__length_552253503	181073789	181089410	m84097_231127_214230_s2/128915097/ccs
PGA_scaffold_1__480_contigs__length_552253503	181086473	181185065	AT10719	AAEL001752	PGA_scaffold_1__480_contigs__length_552253503	181076654	181091208	m84097_231127_214230_s2/251203654/ccs
PGA_scaffold_1__480_contigs__length_552253503	181086473	181185065	AT10719	AAEL001752	PGA_scaffold_1__480_contigs__length_552253503	181065142	181092276	m84097_231127_214230_s2/222434490/ccs
PGA_scaffold_1__480_contigs__length_552253503	181086473	181185065	AT10719	AAEL001752	PGA_scaffold_1__480_contigs__length_552253503	181071862	181092274	m84097_231127_214230_s2/89981870/ccs
PGA_scaffold_1__480_contigs__length_552253503	181086473	181185065	AT10719	AAEL001752	PGA_scaffold_1__480_contigs__length_552253503	181072641	181091113	m84097_231127_214230_s2/52303232/ccs
PGA_scaffold_1__480_contigs__length_552253503	181086473	181185065	AT10719	AAEL001752	PGA_scaffold_1__480_contigs__length_552253503	181073132	181089618	m84097_231127_214230_s2/165612118/ccs
PGA_scaffold_1__480_contigs__length_552253503	181086473	181185065	AT10719	AAEL001752	PGA_scaffold_1__480_contigs__length_552253503	181073738	181089692	m84097_231127_214230_s2/43980473/ccs
PGA_scaffold_1__480_contigs__length_552253503	181086473	181185065	AT10719	AAEL001752	PGA_scaffold_1__480_contigs__length_552253503	181073789	181089410	m84097_231127_214230_s2/128915097/ccs
PGA_scaffold_1__480_contigs__length_552253503	192171802	192172706	AT21067	AAEL024710	PGA_scaffold_1__480_contigs__length_552253503	192164007	192187614	m84097_231127_214230_s2/74714165/ccs
PGA_scaffold_1__480_contigs__length_552253503	192171802	192172706	AT21067	AAEL024710	PGA_scaffold_1__480_contigs__length_552253503	192169344	192186979	m84097_231127_214230_s2/137629402/ccs
PGA_scaffold_1__480_contigs__length_552253503	192171802	192172706	AT21067	AAEL024710	PGA_scaffold_1__480_contigs__length_552253503	192169854	192186077	m84097_231127_214230_s2/48498407/ccs
PGA_scaffold_1__480_contigs__length_552253503	192171802	192172706	AT21067	AAEL024710	PGA_scaffold_1__480_contigs__length_552253503	192170534	192192403	m84097_231127_214230_s2/192157635/ccs
PGA_scaffold_1__480_contigs__length_552253503	192171802	192172706	AT21067	AAEL024710	PGA_scaffold_1__480_contigs__length_552253503	192171242	192192403	m84097_231127_214230_s2/161418853/ccs
PGA_scaffold_1__480_contigs__length_552253503	192171802	192172706	AT21067	AAEL024710	PGA_scaffold_1__480_contigs__length_552253503	192171530	192187500	m84097_231127_214230_s2/142870835/ccs
PGA_scaffold_1__480_contigs__length_552253503	192171802	192172706	AT21067	AAEL024710	PGA_scaffold_1__480_contigs__length_552253503	192172317	192185694	m84097_231127_214230_s2/155911314/ccs
PGA_scaffold_1__480_contigs__length_552253503	192184836	192192403	AT21066	AAEL024710	PGA_scaffold_1__480_contigs__length_552253503	192164007	192187614	m84097_231127_214230_s2/74714165/ccs
PGA_scaffold_1__480_contigs__length_552253503	192184836	192192403	AT21066	AAEL024710	PGA_scaffold_1__480_contigs__length_552253503	192169344	192186979	m84097_231127_214230_s2/137629402/ccs
PGA_scaffold_1__480_contigs__length_552253503	192184836	192192403	AT21066	AAEL024710	PGA_scaffold_1__480_contigs__length_552253503	192169854	192186077	m84097_231127_214230_s2/48498407/ccs
PGA_scaffold_1__480_contigs__length_552253503	192184836	192192403	AT21066	AAEL024710	PGA_scaffold_1__480_contigs__length_552253503	192170534	192192403	m84097_231127_214230_s2/192157635/ccs
PGA_scaffold_1__480_contigs__length_552253503	192184836	192192403	AT21066	AAEL024710	PGA_scaffold_1__480_contigs__length_552253503	192171242	192192403	m84097_231127_214230_s2/161418853/ccs
PGA_scaffold_1__480_contigs__length_552253503	192184836	192192403	AT21066	AAEL024710	PGA_scaffold_1__480_contigs__length_552253503	192171530	192187500	m84097_231127_214230_s2/142870835/ccs
PGA_scaffold_1__480_contigs__length_552253503	192184836	192192403	AT21066	AAEL024710	PGA_scaffold_1__480_contigs__length_552253503	192172317	192185694	m84097_231127_214230_s2/155911314/ccs
PGA_scaffold_1__480_contigs__length_552253503	210097271	210098403	AT08127	AAEL024787	PGA_scaffold_1__480_contigs__length_552253503	210092781	210107903	m84097_231127_214230_s2/206968313/ccs
PGA_scaffold_1__480_contigs__length_552253503	210097271	210098403	AT08127	AAEL024787	PGA_scaffold_1__480_contigs__length_552253503	210097174	210104107	m84097_231127_214230_s2/124256351/ccs
PGA_scaffold_1__480_contigs__length_552253503	210097271	210098403	AT08127	AAEL024787	PGA_scaffold_1__480_contigs__length_552253503	210082481	210102990	m84097_231127_214230_s2/11404931/ccs
PGA_scaffold_1__480_contigs__length_552253503	210097271	210098403	AT08127	AAEL024787	PGA_scaffold_1__480_contigs__length_552253503	210083412	210102336	m84097_231127_214230_s2/196675349/ccs
PGA_scaffold_1__480_contigs__length_552253503	210097271	210098403	AT08127	AAEL024787	PGA_scaffold_1__480_contigs__length_552253503	210085621	210108167	m84097_231127_214230_s2/123015268/ccs
PGA_scaffold_1__480_contigs__length_552253503	210097271	210098403	AT08127	AAEL024787	PGA_scaffold_1__480_contigs__length_552253503	210086493	210102476	m84097_231127_214230_s2/224856082/ccs
PGA_scaffold_1__480_contigs__length_552253503	210097271	210098403	AT08127	AAEL024787	PGA_scaffold_1__480_contigs__length_552253503	210087465	210105630	m84097_231127_214230_s2/145032754/ccs
PGA_scaffold_1__480_contigs__length_552253503	210097271	210098403	AT08127	AAEL024787	PGA_scaffold_1__480_contigs__length_552253503	210089398	210104000	m84097_231127_214230_s2/187895180/ccs
PGA_scaffold_1__480_contigs__length_552253503	210097271	210098403	AT08127	AAEL024787	PGA_scaffold_1__480_contigs__length_552253503	210090603	210110368	m84097_231127_214230_s2/178721394/ccs
PGA_scaffold_1__480_contigs__length_552253503	210097271	210098403	AT08127	AAEL024787	PGA_scaffold_1__480_contigs__length_552253503	210094932	210115792	m84097_231127_214230_s2/62917388/ccs
PGA_scaffold_1__480_contigs__length_552253503	210101900	210107073	AT08126	AAEL024787	PGA_scaffold_1__480_contigs__length_552253503	210092781	210107903	m84097_231127_214230_s2/206968313/ccs
PGA_scaffold_1__480_contigs__length_552253503	210101900	210107073	AT08126	AAEL024787	PGA_scaffold_1__480_contigs__length_552253503	210097174	210104107	m84097_231127_214230_s2/124256351/ccs
PGA_scaffold_1__480_contigs__length_552253503	210101900	210107073	AT08126	AAEL024787	PGA_scaffold_1__480_contigs__length_552253503	210082481	210102990	m84097_231127_214230_s2/11404931/ccs
PGA_scaffold_1__480_contigs__length_552253503	210101900	210107073	AT08126	AAEL024787	PGA_scaffold_1__480_contigs__length_552253503	210083412	210102336	m84097_231127_214230_s2/196675349/ccs
PGA_scaffold_1__480_contigs__length_552253503	210101900	210107073	AT08126	AAEL024787	PGA_scaffold_1__480_contigs__length_552253503	210085621	210108167	m84097_231127_214230_s2/123015268/ccs
PGA_scaffold_1__480_contigs__length_552253503	210101900	210107073	AT08126	AAEL024787	PGA_scaffold_1__480_contigs__length_552253503	210086493	210102476	m84097_231127_214230_s2/224856082/ccs
PGA_scaffold_1__480_contigs__length_552253503	210101900	210107073	AT08126	AAEL024787	PGA_scaffold_1__480_contigs__length_552253503	210087465	210105630	m84097_231127_214230_s2/145032754/ccs
PGA_scaffold_1__480_contigs__length_552253503	210101900	210107073	AT08126	AAEL024787	PGA_scaffold_1__480_contigs__length_552253503	210089398	210104000	m84097_231127_214230_s2/187895180/ccs
PGA_scaffold_1__480_contigs__length_552253503	210101900	210107073	AT08126	AAEL024787	PGA_scaffold_1__480_contigs__length_552253503	210090603	210110368	m84097_231127_214230_s2/178721394/ccs
PGA_scaffold_1__480_contigs__length_552253503	210101900	210107073	AT08126	AAEL024787	PGA_scaffold_1__480_contigs__length_552253503	210094932	210115792	m84097_231127_214230_s2/62917388/ccs
PGA_scaffold_1__480_contigs__length_552253503	210759587	210761668	AT08116	AAEL027472	PGA_scaffold_1__480_contigs__length_552253503	210752704	210772685	m84097_231127_214230_s2/159124558/ccs
PGA_scaffold_1__480_contigs__length_552253503	210759587	210761668	AT08116	AAEL027472	PGA_scaffold_1__480_contigs__length_552253503	210754793	210771443	m84097_231127_214230_s2/134745079/ccs
PGA_scaffold_1__480_contigs__length_552253503	210759587	210761668	AT08116	AAEL027472	PGA_scaffold_1__480_contigs__length_552253503	210755087	210771413	m84097_231127_214230_s2/222560568/ccs
PGA_scaffold_1__480_contigs__length_552253503	210759587	210761668	AT08116	AAEL027472	PGA_scaffold_1__480_contigs__length_552253503	210759384	210772362	m84097_231127_214230_s2/19074983/ccs
PGA_scaffold_1__480_contigs__length_552253503	210759587	210761668	AT08116	AAEL027472	PGA_scaffold_1__480_contigs__length_552253503	210760114	210778902	m84097_231127_214230_s2/109843460/ccs
PGA_scaffold_1__480_contigs__length_552253503	210759587	210761668	AT08116	AAEL027472	PGA_scaffold_1__480_contigs__length_552253503	210760719	210775395	m84097_231127_214230_s2/199494593/ccs
PGA_scaffold_1__480_contigs__length_552253503	210768961	210772215	AT08115	AAEL027472	PGA_scaffold_1__480_contigs__length_552253503	210752704	210772685	m84097_231127_214230_s2/159124558/ccs
PGA_scaffold_1__480_contigs__length_552253503	210768961	210772215	AT08115	AAEL027472	PGA_scaffold_1__480_contigs__length_552253503	210754793	210771443	m84097_231127_214230_s2/134745079/ccs
PGA_scaffold_1__480_contigs__length_552253503	210768961	210772215	AT08115	AAEL027472	PGA_scaffold_1__480_contigs__length_552253503	210755087	210771413	m84097_231127_214230_s2/222560568/ccs
PGA_scaffold_1__480_contigs__length_552253503	210768961	210772215	AT08115	AAEL027472	PGA_scaffold_1__480_contigs__length_552253503	210759384	210772362	m84097_231127_214230_s2/19074983/ccs
PGA_scaffold_1__480_contigs__length_552253503	210768961	210772215	AT08115	AAEL027472	PGA_scaffold_1__480_contigs__length_552253503	210760114	210778902	m84097_231127_214230_s2/109843460/ccs
PGA_scaffold_1__480_contigs__length_552253503	210768961	210772215	AT08115	AAEL027472	PGA_scaffold_1__480_contigs__length_552253503	210760719	210775395	m84097_231127_214230_s2/199494593/ccs
PGA_scaffold_1__480_contigs__length_552253503	212148972	212185794	AT08100	AAEL023985	PGA_scaffold_1__480_contigs__length_552253503	212175916	212194994	m84097_231127_214230_s2/85330598/ccs
PGA_scaffold_1__480_contigs__length_552253503	212148972	212185794	AT08100	AAEL023985	PGA_scaffold_1__480_contigs__length_552253503	212181402	212197964	m84097_231127_214230_s2/201459132/ccs
PGA_scaffold_1__480_contigs__length_552253503	212148972	212185794	AT08100	AAEL023985	PGA_scaffold_1__480_contigs__length_552253503	212185265	212200573	m84097_231127_214230_s2/15140240/ccs
PGA_scaffold_1__480_contigs__length_552253503	212191624	212194045	AT08099	AAEL023985	PGA_scaffold_1__480_contigs__length_552253503	212175916	212194994	m84097_231127_214230_s2/85330598/ccs
PGA_scaffold_1__480_contigs__length_552253503	212191624	212194045	AT08099	AAEL023985	PGA_scaffold_1__480_contigs__length_552253503	212181402	212197964	m84097_231127_214230_s2/201459132/ccs
PGA_scaffold_1__480_contigs__length_552253503	212191624	212194045	AT08099	AAEL023985	PGA_scaffold_1__480_contigs__length_552253503	212185265	212200573	m84097_231127_214230_s2/15140240/ccs
PGA_scaffold_1__480_contigs__length_552253503	277182630	277183842	AT06969	AAEL015142	PGA_scaffold_1__480_contigs__length_552253503	277172492	277197816	m84097_231127_214230_s2/136840870/ccs
PGA_scaffold_1__480_contigs__length_552253503	277182630	277183842	AT06969	AAEL015142	PGA_scaffold_1__480_contigs__length_552253503	277174065	277192506	m84097_231127_214230_s2/72616306/ccs
PGA_scaffold_1__480_contigs__length_552253503	277182630	277183842	AT06969	AAEL015142	PGA_scaffold_1__480_contigs__length_552253503	277178429	277195918	m84097_231127_214230_s2/189927312/ccs
PGA_scaffold_1__480_contigs__length_552253503	277182630	277183842	AT06969	AAEL015142	PGA_scaffold_1__480_contigs__length_552253503	277178577	277194022	m84097_231127_214230_s2/69342307/ccs
PGA_scaffold_1__480_contigs__length_552253503	277182630	277183842	AT06969	AAEL015142	PGA_scaffold_1__480_contigs__length_552253503	277180552	277194572	m84097_231127_214230_s2/9438929/ccs
PGA_scaffold_1__480_contigs__length_552253503	277182630	277183842	AT06969	AAEL015142	PGA_scaffold_1__480_contigs__length_552253503	277182445	277191681	m84097_231127_214230_s2/184092709/ccs
PGA_scaffold_1__480_contigs__length_552253503	277187870	277213835	AT06968	AAEL015142	PGA_scaffold_1__480_contigs__length_552253503	277172492	277197816	m84097_231127_214230_s2/136840870/ccs
PGA_scaffold_1__480_contigs__length_552253503	277187870	277213835	AT06968	AAEL015142	PGA_scaffold_1__480_contigs__length_552253503	277174065	277192506	m84097_231127_214230_s2/72616306/ccs
PGA_scaffold_1__480_contigs__length_552253503	277187870	277213835	AT06968	AAEL015142	PGA_scaffold_1__480_contigs__length_552253503	277178429	277195918	m84097_231127_214230_s2/189927312/ccs
PGA_scaffold_1__480_contigs__length_552253503	277187870	277213835	AT06968	AAEL015142	PGA_scaffold_1__480_contigs__length_552253503	277178577	277194022	m84097_231127_214230_s2/69342307/ccs
PGA_scaffold_1__480_contigs__length_552253503	277187870	277213835	AT06968	AAEL015142	PGA_scaffold_1__480_contigs__length_552253503	277180552	277194572	m84097_231127_214230_s2/9438929/ccs
PGA_scaffold_1__480_contigs__length_552253503	277187870	277213835	AT06968	AAEL015142	PGA_scaffold_1__480_contigs__length_552253503	277182445	277191681	m84097_231127_214230_s2/184092709/ccs
PGA_scaffold_1__480_contigs__length_552253503	295559958	295560832	AT16552	AAEL004682	PGA_scaffold_1__480_contigs__length_552253503	295553175	295573158	m84097_231127_214230_s2/251074108/ccs
PGA_scaffold_1__480_contigs__length_552253503	295559958	295560832	AT16552	AAEL004682	PGA_scaffold_1__480_contigs__length_552253503	295553893	295579274	m84097_231127_214230_s2/57939880/ccs
PGA_scaffold_1__480_contigs__length_552253503	295559958	295560832	AT16552	AAEL004682	PGA_scaffold_1__480_contigs__length_552253503	295556859	295571362	m84097_231127_214230_s2/39061231/ccs
PGA_scaffold_1__480_contigs__length_552253503	295569929	295571890	AT16551	AAEL004682	PGA_scaffold_1__480_contigs__length_552253503	295553175	295573158	m84097_231127_214230_s2/251074108/ccs
PGA_scaffold_1__480_contigs__length_552253503	295569929	295571890	AT16551	AAEL004682	PGA_scaffold_1__480_contigs__length_552253503	295553893	295579274	m84097_231127_214230_s2/57939880/ccs
PGA_scaffold_1__480_contigs__length_552253503	295569929	295571890	AT16551	AAEL004682	PGA_scaffold_1__480_contigs__length_552253503	295556859	295571362	m84097_231127_214230_s2/39061231/ccs
PGA_scaffold_1__480_contigs__length_552253503	318357575	318358586	AT16019	AAEL001703	PGA_scaffold_1__480_contigs__length_552253503	318357895	318369322	m84097_231127_214230_s2/112724485/ccs
PGA_scaffold_1__480_contigs__length_552253503	318357575	318358586	AT16019	AAEL001703	PGA_scaffold_1__480_contigs__length_552253503	318349115	318369081	m84097_231127_214230_s2/111412488/ccs
PGA_scaffold_1__480_contigs__length_552253503	318357575	318358586	AT16019	AAEL001703	PGA_scaffold_1__480_contigs__length_552253503	318354007	318370253	m84097_231127_214230_s2/253495188/ccs
PGA_scaffold_1__480_contigs__length_552253503	318357575	318358586	AT16019	AAEL001703	PGA_scaffold_1__480_contigs__length_552253503	318354483	318370393	m84097_231127_214230_s2/194385024/ccs
PGA_scaffold_1__480_contigs__length_552253503	318357575	318358586	AT16019	AAEL001703	PGA_scaffold_1__480_contigs__length_552253503	318356862	318377893	m84097_231127_214230_s2/115216582/ccs
PGA_scaffold_1__480_contigs__length_552253503	318367673	318368499	AT16020	AAEL001703	PGA_scaffold_1__480_contigs__length_552253503	318357895	318369322	m84097_231127_214230_s2/112724485/ccs
PGA_scaffold_1__480_contigs__length_552253503	318367673	318368499	AT16020	AAEL001703	PGA_scaffold_1__480_contigs__length_552253503	318349115	318369081	m84097_231127_214230_s2/111412488/ccs
PGA_scaffold_1__480_contigs__length_552253503	318367673	318368499	AT16020	AAEL001703	PGA_scaffold_1__480_contigs__length_552253503	318354007	318370253	m84097_231127_214230_s2/253495188/ccs
PGA_scaffold_1__480_contigs__length_552253503	318367673	318368499	AT16020	AAEL001703	PGA_scaffold_1__480_contigs__length_552253503	318354483	318370393	m84097_231127_214230_s2/194385024/ccs
PGA_scaffold_1__480_contigs__length_552253503	318367673	318368499	AT16020	AAEL001703	PGA_scaffold_1__480_contigs__length_552253503	318356862	318377893	m84097_231127_214230_s2/115216582/ccs
PGA_scaffold_1__480_contigs__length_552253503	341520913	341526426	AT21206	AAEL019885	PGA_scaffold_1__480_contigs__length_552253503	341516034	341542852	m84097_231127_214230_s2/35917620/ccs
PGA_scaffold_1__480_contigs__length_552253503	341520913	341526426	AT21206	AAEL019885	PGA_scaffold_1__480_contigs__length_552253503	341523008	341539424	m84097_231127_214230_s2/260511405/ccs
PGA_scaffold_1__480_contigs__length_552253503	341520913	341526426	AT21206	AAEL019885	PGA_scaffold_1__480_contigs__length_552253503	341523089	341551499	m84097_231127_214230_s2/244253376/ccs
PGA_scaffold_1__480_contigs__length_552253503	341520913	341526426	AT21206	AAEL019885	PGA_scaffold_1__480_contigs__length_552253503	341523466	341549877	m84097_231127_214230_s2/98240193/ccs
PGA_scaffold_1__480_contigs__length_552253503	341520913	341526426	AT21206	AAEL019885	PGA_scaffold_1__480_contigs__length_552253503	341524544	341543792	m84097_231127_214230_s2/228069215/ccs
PGA_scaffold_1__480_contigs__length_552253503	341520913	341526426	AT21206	AAEL019885	PGA_scaffold_1__480_contigs__length_552253503	341526420	341541037	m84097_231127_214230_s2/215028214/ccs
PGA_scaffold_1__480_contigs__length_552253503	341536897	341537391	AT21205	AAEL019885	PGA_scaffold_1__480_contigs__length_552253503	341516034	341542852	m84097_231127_214230_s2/35917620/ccs
PGA_scaffold_1__480_contigs__length_552253503	341536897	341537391	AT21205	AAEL019885	PGA_scaffold_1__480_contigs__length_552253503	341523008	341539424	m84097_231127_214230_s2/260511405/ccs
PGA_scaffold_1__480_contigs__length_552253503	341536897	341537391	AT21205	AAEL019885	PGA_scaffold_1__480_contigs__length_552253503	341523089	341551499	m84097_231127_214230_s2/244253376/ccs
PGA_scaffold_1__480_contigs__length_552253503	341536897	341537391	AT21205	AAEL019885	PGA_scaffold_1__480_contigs__length_552253503	341523466	341549877	m84097_231127_214230_s2/98240193/ccs
PGA_scaffold_1__480_contigs__length_552253503	341536897	341537391	AT21205	AAEL019885	PGA_scaffold_1__480_contigs__length_552253503	341524544	341543792	m84097_231127_214230_s2/228069215/ccs
PGA_scaffold_1__480_contigs__length_552253503	341536897	341537391	AT21205	AAEL019885	PGA_scaffold_1__480_contigs__length_552253503	341526420	341541037	m84097_231127_214230_s2/215028214/ccs
PGA_scaffold_1__480_contigs__length_552253503	342958462	342959446	AT12515	AAEL027211	PGA_scaffold_1__480_contigs__length_552253503	342949281	342970708	m84097_231127_214230_s2/215683712/ccs
PGA_scaffold_1__480_contigs__length_552253503	342958462	342959446	AT12515	AAEL027211	PGA_scaffold_1__480_contigs__length_552253503	342950130	342969801	m84097_231127_214230_s2/75566148/ccs
PGA_scaffold_1__480_contigs__length_552253503	342958462	342959446	AT12515	AAEL027211	PGA_scaffold_1__480_contigs__length_552253503	342953066	342969887	m84097_231127_214230_s2/78646472/ccs
PGA_scaffold_1__480_contigs__length_552253503	342958462	342959446	AT12515	AAEL027211	PGA_scaffold_1__480_contigs__length_552253503	342954784	342967862	m84097_231127_214230_s2/77467957/ccs
PGA_scaffold_1__480_contigs__length_552253503	342958462	342959446	AT12515	AAEL027211	PGA_scaffold_1__480_contigs__length_552253503	342955223	342971669	m84097_231127_214230_s2/91165623/ccs
PGA_scaffold_1__480_contigs__length_552253503	342958462	342959446	AT12515	AAEL027211	PGA_scaffold_1__480_contigs__length_552253503	342956367	342974861	m84097_231127_214230_s2/83955102/ccs
PGA_scaffold_1__480_contigs__length_552253503	342967202	342968404	AT12516	AAEL027211	PGA_scaffold_1__480_contigs__length_552253503	342949281	342970708	m84097_231127_214230_s2/215683712/ccs
PGA_scaffold_1__480_contigs__length_552253503	342967202	342968404	AT12516	AAEL027211	PGA_scaffold_1__480_contigs__length_552253503	342950130	342969801	m84097_231127_214230_s2/75566148/ccs
PGA_scaffold_1__480_contigs__length_552253503	342967202	342968404	AT12516	AAEL027211	PGA_scaffold_1__480_contigs__length_552253503	342953066	342969887	m84097_231127_214230_s2/78646472/ccs
PGA_scaffold_1__480_contigs__length_552253503	342967202	342968404	AT12516	AAEL027211	PGA_scaffold_1__480_contigs__length_552253503	342954784	342967862	m84097_231127_214230_s2/77467957/ccs
PGA_scaffold_1__480_contigs__length_552253503	342967202	342968404	AT12516	AAEL027211	PGA_scaffold_1__480_contigs__length_552253503	342955223	342971669	m84097_231127_214230_s2/91165623/ccs
PGA_scaffold_1__480_contigs__length_552253503	342967202	342968404	AT12516	AAEL027211	PGA_scaffold_1__480_contigs__length_552253503	342956367	342974861	m84097_231127_214230_s2/83955102/ccs
PGA_scaffold_1__480_contigs__length_552253503	350967470	350974863	AT17165	AAEL005884	PGA_scaffold_1__480_contigs__length_552253503	350972245	350986711	m84097_231127_214230_s2/173938590/ccs
PGA_scaffold_1__480_contigs__length_552253503	350985703	350986610	AT17166	AAEL005884	PGA_scaffold_1__480_contigs__length_552253503	350972245	350986711	m84097_231127_214230_s2/173938590/ccs
PGA_scaffold_1__480_contigs__length_552253503	358687921	358692616	AT19048	AAEL019892	PGA_scaffold_1__480_contigs__length_552253503	358685932	358699555	m84097_231127_214230_s2/210048410/ccs
PGA_scaffold_1__480_contigs__length_552253503	358687921	358692616	AT19048	AAEL019892	PGA_scaffold_1__480_contigs__length_552253503	358689428	358703929	m84097_231127_214230_s2/48632864/ccs
PGA_scaffold_1__480_contigs__length_552253503	358687921	358692616	AT19048	AAEL019892	PGA_scaffold_1__480_contigs__length_552253503	358689761	358705286	m84097_231127_214230_s2/139135080/ccs
PGA_scaffold_1__480_contigs__length_552253503	358687921	358692616	AT19048	AAEL019892	PGA_scaffold_1__480_contigs__length_552253503	358690516	358710336	m84097_231127_214230_s2/135861743/ccs
PGA_scaffold_1__480_contigs__length_552253503	358687921	358692616	AT19048	AAEL019892	PGA_scaffold_1__480_contigs__length_552253503	358690822	358701964	m84097_231127_214230_s2/39848285/ccs
PGA_scaffold_1__480_contigs__length_552253503	358687921	358692616	AT19048	AAEL019892	PGA_scaffold_1__480_contigs__length_552253503	358692101	358713469	m84097_231127_214230_s2/228921189/ccs
PGA_scaffold_1__480_contigs__length_552253503	358698311	358785604	AT19047	AAEL019892	PGA_scaffold_1__480_contigs__length_552253503	358685932	358699555	m84097_231127_214230_s2/210048410/ccs
PGA_scaffold_1__480_contigs__length_552253503	358698311	358785604	AT19047	AAEL019892	PGA_scaffold_1__480_contigs__length_552253503	358689428	358703929	m84097_231127_214230_s2/48632864/ccs
PGA_scaffold_1__480_contigs__length_552253503	358698311	358785604	AT19047	AAEL019892	PGA_scaffold_1__480_contigs__length_552253503	358689761	358705286	m84097_231127_214230_s2/139135080/ccs
PGA_scaffold_1__480_contigs__length_552253503	358698311	358785604	AT19047	AAEL019892	PGA_scaffold_1__480_contigs__length_552253503	358690516	358710336	m84097_231127_214230_s2/135861743/ccs
PGA_scaffold_1__480_contigs__length_552253503	358698311	358785604	AT19047	AAEL019892	PGA_scaffold_1__480_contigs__length_552253503	358690822	358701964	m84097_231127_214230_s2/39848285/ccs
PGA_scaffold_1__480_contigs__length_552253503	358698311	358785604	AT19047	AAEL019892	PGA_scaffold_1__480_contigs__length_552253503	358692101	358713469	m84097_231127_214230_s2/228921189/ccs
PGA_scaffold_1__480_contigs__length_552253503	380595068	380640630	AT13067	AAEL010524	PGA_scaffold_1__480_contigs__length_552253503	380640154	380663822	m84097_231127_214230_s2/35325492/ccs
PGA_scaffold_1__480_contigs__length_552253503	380652876	380653572	AT13066	AAEL010524	PGA_scaffold_1__480_contigs__length_552253503	380640154	380663822	m84097_231127_214230_s2/35325492/ccs
PGA_scaffold_1__480_contigs__length_552253503	382232862	382233247	AT11731	AAEL006881	PGA_scaffold_1__480_contigs__length_552253503	382220732	382243454	m84097_231127_214230_s2/187963120/ccs
PGA_scaffold_1__480_contigs__length_552253503	382232862	382233247	AT11731	AAEL006881	PGA_scaffold_1__480_contigs__length_552253503	382226286	382249555	m84097_231127_214230_s2/113314680/ccs
PGA_scaffold_1__480_contigs__length_552253503	382232862	382233247	AT11731	AAEL006881	PGA_scaffold_1__480_contigs__length_552253503	382229012	382245505	m84097_231127_214230_s2/257952268/ccs
PGA_scaffold_1__480_contigs__length_552253503	382232862	382233247	AT11731	AAEL006881	PGA_scaffold_1__480_contigs__length_552253503	382231225	382246366	m84097_231127_214230_s2/264112064/ccs
PGA_scaffold_1__480_contigs__length_552253503	382232862	382233247	AT11731	AAEL006881	PGA_scaffold_1__480_contigs__length_552253503	382232662	382253280	m84097_231127_214230_s2/180555746/ccs
PGA_scaffold_1__480_contigs__length_552253503	382242626	382260766	AT11730	AAEL006881	PGA_scaffold_1__480_contigs__length_552253503	382220732	382243454	m84097_231127_214230_s2/187963120/ccs
PGA_scaffold_1__480_contigs__length_552253503	382242626	382260766	AT11730	AAEL006881	PGA_scaffold_1__480_contigs__length_552253503	382226286	382249555	m84097_231127_214230_s2/113314680/ccs
PGA_scaffold_1__480_contigs__length_552253503	382242626	382260766	AT11730	AAEL006881	PGA_scaffold_1__480_contigs__length_552253503	382229012	382245505	m84097_231127_214230_s2/257952268/ccs
PGA_scaffold_1__480_contigs__length_552253503	382242626	382260766	AT11730	AAEL006881	PGA_scaffold_1__480_contigs__length_552253503	382231225	382246366	m84097_231127_214230_s2/264112064/ccs
PGA_scaffold_1__480_contigs__length_552253503	382242626	382260766	AT11730	AAEL006881	PGA_scaffold_1__480_contigs__length_552253503	382232662	382253280	m84097_231127_214230_s2/180555746/ccs
PGA_scaffold_1__480_contigs__length_552253503	401942610	401957336	AT02132	AAEL001407	PGA_scaffold_1__480_contigs__length_552253503	401948502	401968602	m84097_231127_214230_s2/78320710/ccs
PGA_scaffold_1__480_contigs__length_552253503	401942610	401957336	AT02132	AAEL001407	PGA_scaffold_1__480_contigs__length_552253503	401950698	401969507	m84097_231127_214230_s2/35918015/ccs
PGA_scaffold_1__480_contigs__length_552253503	401942610	401957336	AT02132	AAEL001407	PGA_scaffold_1__480_contigs__length_552253503	401953833	401968298	m84097_231127_214230_s2/226165706/ccs
PGA_scaffold_1__480_contigs__length_552253503	401942610	401957336	AT02132	AAEL001407	PGA_scaffold_1__480_contigs__length_552253503	401953891	401969949	m84097_231127_214230_s2/260834782/ccs
PGA_scaffold_1__480_contigs__length_552253503	401942610	401957336	AT02132	AAEL001407	PGA_scaffold_1__480_contigs__length_552253503	401956061	401975891	m84097_231127_214230_s2/78973862/ccs
PGA_scaffold_1__480_contigs__length_552253503	401942610	401957336	AT02132	AAEL001407	PGA_scaffold_1__480_contigs__length_552253503	401956296	401968664	m84097_231127_214230_s2/226755057/ccs
PGA_scaffold_1__480_contigs__length_552253503	401967920	401968654	AT02131	AAEL001407	PGA_scaffold_1__480_contigs__length_552253503	401948502	401968602	m84097_231127_214230_s2/78320710/ccs
PGA_scaffold_1__480_contigs__length_552253503	401967920	401968654	AT02131	AAEL001407	PGA_scaffold_1__480_contigs__length_552253503	401950698	401969507	m84097_231127_214230_s2/35918015/ccs
PGA_scaffold_1__480_contigs__length_552253503	401967920	401968654	AT02131	AAEL001407	PGA_scaffold_1__480_contigs__length_552253503	401953833	401968298	m84097_231127_214230_s2/226165706/ccs
PGA_scaffold_1__480_contigs__length_552253503	401967920	401968654	AT02131	AAEL001407	PGA_scaffold_1__480_contigs__length_552253503	401953891	401969949	m84097_231127_214230_s2/260834782/ccs
PGA_scaffold_1__480_contigs__length_552253503	401967920	401968654	AT02131	AAEL001407	PGA_scaffold_1__480_contigs__length_552253503	401956061	401975891	m84097_231127_214230_s2/78973862/ccs
PGA_scaffold_1__480_contigs__length_552253503	401967920	401968654	AT02131	AAEL001407	PGA_scaffold_1__480_contigs__length_552253503	401956296	401968664	m84097_231127_214230_s2/226755057/ccs
PGA_scaffold_1__480_contigs__length_552253503	405826514	405827261	AT02085	AAEL020423	PGA_scaffold_1__480_contigs__length_552253503	405821991	405848020	m84097_231127_214230_s2/252579091/ccs
PGA_scaffold_1__480_contigs__length_552253503	405826514	405827261	AT02085	AAEL020423	PGA_scaffold_1__480_contigs__length_552253503	405825083	405849238	m84097_231127_214230_s2/73795062/ccs
PGA_scaffold_1__480_contigs__length_552253503	405826514	405827261	AT02085	AAEL020423	PGA_scaffold_1__480_contigs__length_552253503	405825166	405851816	m84097_231127_214230_s2/241305378/ccs
PGA_scaffold_1__480_contigs__length_552253503	405846770	405847560	AT02084	AAEL020423	PGA_scaffold_1__480_contigs__length_552253503	405821991	405848020	m84097_231127_214230_s2/252579091/ccs
PGA_scaffold_1__480_contigs__length_552253503	405846770	405847560	AT02084	AAEL020423	PGA_scaffold_1__480_contigs__length_552253503	405825083	405849238	m84097_231127_214230_s2/73795062/ccs
PGA_scaffold_1__480_contigs__length_552253503	405846770	405847560	AT02084	AAEL020423	PGA_scaffold_1__480_contigs__length_552253503	405825166	405851816	m84097_231127_214230_s2/241305378/ccs
PGA_scaffold_1__480_contigs__length_552253503	406259165	406278693	AT02079	AAEL000735	PGA_scaffold_1__480_contigs__length_552253503	406274799	406286578	m84097_231127_214230_s2/9242532/ccs
PGA_scaffold_1__480_contigs__length_552253503	406259165	406278693	AT02079	AAEL000735	PGA_scaffold_1__480_contigs__length_552253503	406276857	406290272	m84097_231127_214230_s2/264898685/ccs
PGA_scaffold_1__480_contigs__length_552253503	406259165	406278693	AT02079	AAEL000735	PGA_scaffold_1__480_contigs__length_552253503	406277245	406289370	m84097_231127_214230_s2/48499957/ccs
PGA_scaffold_1__480_contigs__length_552253503	406259165	406278693	AT02079	AAEL000735	PGA_scaffold_1__480_contigs__length_552253503	406265972	406287471	m84097_231127_214230_s2/113446980/ccs
PGA_scaffold_1__480_contigs__length_552253503	406259165	406278693	AT02079	AAEL000735	PGA_scaffold_1__480_contigs__length_552253503	406266583	406283937	m84097_231127_214230_s2/118757007/ccs
PGA_scaffold_1__480_contigs__length_552253503	406259165	406278693	AT02079	AAEL000735	PGA_scaffold_1__480_contigs__length_552253503	406268852	406287322	m84097_231127_214230_s2/30020106/ccs
PGA_scaffold_1__480_contigs__length_552253503	406259165	406278693	AT02079	AAEL000735	PGA_scaffold_1__480_contigs__length_552253503	406270761	406285744	m84097_231127_214230_s2/254546395/ccs
PGA_scaffold_1__480_contigs__length_552253503	406259165	406278693	AT02079	AAEL000735	PGA_scaffold_1__480_contigs__length_552253503	406272251	406291646	m84097_231127_214230_s2/69143372/ccs
PGA_scaffold_1__480_contigs__length_552253503	406259165	406278693	AT02079	AAEL000735	PGA_scaffold_1__480_contigs__length_552253503	406272258	406288084	m84097_231127_214230_s2/256770934/ccs
PGA_scaffold_1__480_contigs__length_552253503	406259165	406278693	AT02079	AAEL000735	PGA_scaffold_1__480_contigs__length_552253503	406272662	406294291	m84097_231127_214230_s2/231412838/ccs
PGA_scaffold_1__480_contigs__length_552253503	406259165	406278693	AT02079	AAEL000735	PGA_scaffold_1__480_contigs__length_552253503	406276029	406291690	m84097_231127_214230_s2/225971815/ccs
PGA_scaffold_1__480_contigs__length_552253503	406259165	406278693	AT02079	AAEL000735	PGA_scaffold_1__480_contigs__length_552253503	406276731	406300354	m84097_231127_214230_s2/144836523/ccs
PGA_scaffold_1__480_contigs__length_552253503	406259165	406278693	AT02079	AAEL000735	PGA_scaffold_1__480_contigs__length_552253503	406277601	406298950	m84097_231127_214230_s2/158664002/ccs
PGA_scaffold_1__480_contigs__length_552253503	406259165	406278693	AT02079	AAEL000735	PGA_scaffold_1__480_contigs__length_552253503	406277948	406292159	m84097_231127_214230_s2/159384994/ccs
PGA_scaffold_1__480_contigs__length_552253503	406282825	406309717	AT02078	AAEL000735	PGA_scaffold_1__480_contigs__length_552253503	406274799	406286578	m84097_231127_214230_s2/9242532/ccs
PGA_scaffold_1__480_contigs__length_552253503	406282825	406309717	AT02078	AAEL000735	PGA_scaffold_1__480_contigs__length_552253503	406276857	406290272	m84097_231127_214230_s2/264898685/ccs
PGA_scaffold_1__480_contigs__length_552253503	406282825	406309717	AT02078	AAEL000735	PGA_scaffold_1__480_contigs__length_552253503	406277245	406289370	m84097_231127_214230_s2/48499957/ccs
PGA_scaffold_1__480_contigs__length_552253503	406282825	406309717	AT02078	AAEL000735	PGA_scaffold_1__480_contigs__length_552253503	406265972	406287471	m84097_231127_214230_s2/113446980/ccs
PGA_scaffold_1__480_contigs__length_552253503	406282825	406309717	AT02078	AAEL000735	PGA_scaffold_1__480_contigs__length_552253503	406266583	406283937	m84097_231127_214230_s2/118757007/ccs
PGA_scaffold_1__480_contigs__length_552253503	406282825	406309717	AT02078	AAEL000735	PGA_scaffold_1__480_contigs__length_552253503	406268852	406287322	m84097_231127_214230_s2/30020106/ccs
PGA_scaffold_1__480_contigs__length_552253503	406282825	406309717	AT02078	AAEL000735	PGA_scaffold_1__480_contigs__length_552253503	406270761	406285744	m84097_231127_214230_s2/254546395/ccs
PGA_scaffold_1__480_contigs__length_552253503	406282825	406309717	AT02078	AAEL000735	PGA_scaffold_1__480_contigs__length_552253503	406272251	406291646	m84097_231127_214230_s2/69143372/ccs
PGA_scaffold_1__480_contigs__length_552253503	406282825	406309717	AT02078	AAEL000735	PGA_scaffold_1__480_contigs__length_552253503	406272258	406288084	m84097_231127_214230_s2/256770934/ccs
PGA_scaffold_1__480_contigs__length_552253503	406282825	406309717	AT02078	AAEL000735	PGA_scaffold_1__480_contigs__length_552253503	406272662	406294291	m84097_231127_214230_s2/231412838/ccs
PGA_scaffold_1__480_contigs__length_552253503	406282825	406309717	AT02078	AAEL000735	PGA_scaffold_1__480_contigs__length_552253503	406276029	406291690	m84097_231127_214230_s2/225971815/ccs
PGA_scaffold_1__480_contigs__length_552253503	406282825	406309717	AT02078	AAEL000735	PGA_scaffold_1__480_contigs__length_552253503	406276731	406300354	m84097_231127_214230_s2/144836523/ccs
PGA_scaffold_1__480_contigs__length_552253503	406282825	406309717	AT02078	AAEL000735	PGA_scaffold_1__480_contigs__length_552253503	406277601	406298950	m84097_231127_214230_s2/158664002/ccs
PGA_scaffold_1__480_contigs__length_552253503	406282825	406309717	AT02078	AAEL000735	PGA_scaffold_1__480_contigs__length_552253503	406277948	406292159	m84097_231127_214230_s2/159384994/ccs
PGA_scaffold_1__480_contigs__length_552253503	421894078	421895423	AT04483	AAEL021093	PGA_scaffold_1__480_contigs__length_552253503	421890349	421900685	m84097_231127_214230_s2/207356083/ccs
PGA_scaffold_1__480_contigs__length_552253503	421894078	421895423	AT04483	AAEL021093	PGA_scaffold_1__480_contigs__length_552253503	421881095	421903213	m84097_231127_214230_s2/40241043/ccs
PGA_scaffold_1__480_contigs__length_552253503	421894078	421895423	AT04483	AAEL021093	PGA_scaffold_1__480_contigs__length_552253503	421885684	421907864	m84097_231127_214230_s2/183043163/ccs
PGA_scaffold_1__480_contigs__length_552253503	421894078	421895423	AT04483	AAEL021093	PGA_scaffold_1__480_contigs__length_552253503	421887069	421908049	m84097_231127_214230_s2/3608841/ccs
PGA_scaffold_1__480_contigs__length_552253503	421894078	421895423	AT04483	AAEL021093	PGA_scaffold_1__480_contigs__length_552253503	421887579	421907729	m84097_231127_214230_s2/78055937/ccs
PGA_scaffold_1__480_contigs__length_552253503	421894078	421895423	AT04483	AAEL021093	PGA_scaffold_1__480_contigs__length_552253503	421888288	421906255	m84097_231127_214230_s2/36505738/ccs
PGA_scaffold_1__480_contigs__length_552253503	421894078	421895423	AT04483	AAEL021093	PGA_scaffold_1__480_contigs__length_552253503	421889756	421907611	m84097_231127_214230_s2/20055270/ccs
PGA_scaffold_1__480_contigs__length_552253503	421894078	421895423	AT04483	AAEL021093	PGA_scaffold_1__480_contigs__length_552253503	421891700	421905044	m84097_231127_214230_s2/209129155/ccs
PGA_scaffold_1__480_contigs__length_552253503	421894078	421895423	AT04483	AAEL021093	PGA_scaffold_1__480_contigs__length_552253503	421894003	421913121	m84097_231127_214230_s2/255856830/ccs
PGA_scaffold_1__480_contigs__length_552253503	421894078	421895423	AT04483	AAEL021093	PGA_scaffold_1__480_contigs__length_552253503	421894091	421914086	m84097_231127_214230_s2/44700874/ccs
PGA_scaffold_1__480_contigs__length_552253503	421894078	421895423	AT04483	AAEL021093	PGA_scaffold_1__480_contigs__length_552253503	421895297	421915492	m84097_231127_214230_s2/29496907/ccs
PGA_scaffold_1__480_contigs__length_552253503	421899783	421901093	AT04484	AAEL021093	PGA_scaffold_1__480_contigs__length_552253503	421890349	421900685	m84097_231127_214230_s2/207356083/ccs
PGA_scaffold_1__480_contigs__length_552253503	421899783	421901093	AT04484	AAEL021093	PGA_scaffold_1__480_contigs__length_552253503	421881095	421903213	m84097_231127_214230_s2/40241043/ccs
PGA_scaffold_1__480_contigs__length_552253503	421899783	421901093	AT04484	AAEL021093	PGA_scaffold_1__480_contigs__length_552253503	421885684	421907864	m84097_231127_214230_s2/183043163/ccs
PGA_scaffold_1__480_contigs__length_552253503	421899783	421901093	AT04484	AAEL021093	PGA_scaffold_1__480_contigs__length_552253503	421887069	421908049	m84097_231127_214230_s2/3608841/ccs
PGA_scaffold_1__480_contigs__length_552253503	421899783	421901093	AT04484	AAEL021093	PGA_scaffold_1__480_contigs__length_552253503	421887579	421907729	m84097_231127_214230_s2/78055937/ccs
PGA_scaffold_1__480_contigs__length_552253503	421899783	421901093	AT04484	AAEL021093	PGA_scaffold_1__480_contigs__length_552253503	421888288	421906255	m84097_231127_214230_s2/36505738/ccs
PGA_scaffold_1__480_contigs__length_552253503	421899783	421901093	AT04484	AAEL021093	PGA_scaffold_1__480_contigs__length_552253503	421889756	421907611	m84097_231127_214230_s2/20055270/ccs
PGA_scaffold_1__480_contigs__length_552253503	421899783	421901093	AT04484	AAEL021093	PGA_scaffold_1__480_contigs__length_552253503	421891700	421905044	m84097_231127_214230_s2/209129155/ccs
PGA_scaffold_1__480_contigs__length_552253503	421899783	421901093	AT04484	AAEL021093	PGA_scaffold_1__480_contigs__length_552253503	421894003	421913121	m84097_231127_214230_s2/255856830/ccs
PGA_scaffold_1__480_contigs__length_552253503	421899783	421901093	AT04484	AAEL021093	PGA_scaffold_1__480_contigs__length_552253503	421894091	421914086	m84097_231127_214230_s2/44700874/ccs
PGA_scaffold_1__480_contigs__length_552253503	421899783	421901093	AT04484	AAEL021093	PGA_scaffold_1__480_contigs__length_552253503	421895297	421915492	m84097_231127_214230_s2/29496907/ccs
PGA_scaffold_1__480_contigs__length_552253503	426817631	426818629	AT04520	AAEL008202	PGA_scaffold_1__480_contigs__length_552253503	426815211	426819395	m84097_231127_214230_s2/136448195/ccs
PGA_scaffold_1__480_contigs__length_552253503	426817631	426818629	AT04520	AAEL008202	PGA_scaffold_1__480_contigs__length_552253503	426794759	426821314	m84097_231127_214230_s2/129040675/ccs
PGA_scaffold_1__480_contigs__length_552253503	426817631	426818629	AT04520	AAEL008202	PGA_scaffold_1__480_contigs__length_552253503	426802518	426819959	m84097_231127_214230_s2/73336138/ccs
PGA_scaffold_1__480_contigs__length_552253503	426817631	426818629	AT04520	AAEL008202	PGA_scaffold_1__480_contigs__length_552253503	426803098	426821296	m84097_231127_214230_s2/69407184/ccs
PGA_scaffold_1__480_contigs__length_552253503	426817631	426818629	AT04520	AAEL008202	PGA_scaffold_1__480_contigs__length_552253503	426804402	426826544	m84097_231127_214230_s2/220336892/ccs
PGA_scaffold_1__480_contigs__length_552253503	426817631	426818629	AT04520	AAEL008202	PGA_scaffold_1__480_contigs__length_552253503	426805658	426819702	m84097_231127_214230_s2/234752549/ccs
PGA_scaffold_1__480_contigs__length_552253503	426817631	426818629	AT04520	AAEL008202	PGA_scaffold_1__480_contigs__length_552253503	426807243	426829289	m84097_231127_214230_s2/12063361/ccs
PGA_scaffold_1__480_contigs__length_552253503	426817631	426818629	AT04520	AAEL008202	PGA_scaffold_1__480_contigs__length_552253503	426808402	426824005	m84097_231127_214230_s2/16258570/ccs
PGA_scaffold_1__480_contigs__length_552253503	426817631	426818629	AT04520	AAEL008202	PGA_scaffold_1__480_contigs__length_552253503	426808978	426822783	m84097_231127_214230_s2/196088396/ccs
PGA_scaffold_1__480_contigs__length_552253503	426817631	426818629	AT04520	AAEL008202	PGA_scaffold_1__480_contigs__length_552253503	426810318	426826758	m84097_231127_214230_s2/151388986/ccs
PGA_scaffold_1__480_contigs__length_552253503	426817631	426818629	AT04520	AAEL008202	PGA_scaffold_1__480_contigs__length_552253503	426811993	426827008	m84097_231127_214230_s2/141298531/ccs
PGA_scaffold_1__480_contigs__length_552253503	426817631	426818629	AT04520	AAEL008202	PGA_scaffold_1__480_contigs__length_552253503	426812169	426824359	m84097_231127_214230_s2/88277052/ccs
PGA_scaffold_1__480_contigs__length_552253503	426817631	426818629	AT04520	AAEL008202	PGA_scaffold_1__480_contigs__length_552253503	426813240	426826119	m84097_231127_214230_s2/90115546/ccs
PGA_scaffold_1__480_contigs__length_552253503	426817631	426818629	AT04520	AAEL008202	PGA_scaffold_1__480_contigs__length_552253503	426813423	426829074	m84097_231127_214230_s2/184290074/ccs
PGA_scaffold_1__480_contigs__length_552253503	426817631	426818629	AT04520	AAEL008202	PGA_scaffold_1__480_contigs__length_552253503	426813813	426829976	m84097_231127_214230_s2/114231948/ccs
PGA_scaffold_1__480_contigs__length_552253503	426817631	426818629	AT04520	AAEL008202	PGA_scaffold_1__480_contigs__length_552253503	426814028	426837816	m84097_231127_214230_s2/105906549/ccs
PGA_scaffold_1__480_contigs__length_552253503	426817631	426818629	AT04520	AAEL008202	PGA_scaffold_1__480_contigs__length_552253503	426814997	426826504	m84097_231127_214230_s2/25824113/ccs
PGA_scaffold_1__480_contigs__length_552253503	426817631	426818629	AT04520	AAEL008202	PGA_scaffold_1__480_contigs__length_552253503	426815173	426827664	m84097_231127_214230_s2/139398449/ccs
PGA_scaffold_1__480_contigs__length_552253503	426817631	426818629	AT04520	AAEL008202	PGA_scaffold_1__480_contigs__length_552253503	426815311	426838500	m84097_231127_214230_s2/143328530/ccs
PGA_scaffold_1__480_contigs__length_552253503	426817631	426818629	AT04520	AAEL008202	PGA_scaffold_1__480_contigs__length_552253503	426815377	426826437	m84097_231127_214230_s2/71108526/ccs
PGA_scaffold_1__480_contigs__length_552253503	426817631	426818629	AT04520	AAEL008202	PGA_scaffold_1__480_contigs__length_552253503	426815934	426835577	m84097_231127_214230_s2/231606143/ccs
PGA_scaffold_1__480_contigs__length_552253503	426817631	426818629	AT04520	AAEL008202	PGA_scaffold_1__480_contigs__length_552253503	426817185	426837001	m84097_231127_214230_s2/253428269/ccs
PGA_scaffold_1__480_contigs__length_552253503	426817631	426818629	AT04520	AAEL008202	PGA_scaffold_1__480_contigs__length_552253503	426817308	426820413	m84097_231127_214230_s2/58658424/ccs
PGA_scaffold_1__480_contigs__length_552253503	426817631	426818629	AT04520	AAEL008202	PGA_scaffold_1__480_contigs__length_552253503	426817506	426839327	m84097_231127_214230_s2/119541308/ccs
PGA_scaffold_1__480_contigs__length_552253503	426818942	426820007	AT04521	AAEL008202	PGA_scaffold_1__480_contigs__length_552253503	426815211	426819395	m84097_231127_214230_s2/136448195/ccs
PGA_scaffold_1__480_contigs__length_552253503	426818942	426820007	AT04521	AAEL008202	PGA_scaffold_1__480_contigs__length_552253503	426794759	426821314	m84097_231127_214230_s2/129040675/ccs
PGA_scaffold_1__480_contigs__length_552253503	426818942	426820007	AT04521	AAEL008202	PGA_scaffold_1__480_contigs__length_552253503	426802518	426819959	m84097_231127_214230_s2/73336138/ccs
PGA_scaffold_1__480_contigs__length_552253503	426818942	426820007	AT04521	AAEL008202	PGA_scaffold_1__480_contigs__length_552253503	426803098	426821296	m84097_231127_214230_s2/69407184/ccs
PGA_scaffold_1__480_contigs__length_552253503	426818942	426820007	AT04521	AAEL008202	PGA_scaffold_1__480_contigs__length_552253503	426804402	426826544	m84097_231127_214230_s2/220336892/ccs
PGA_scaffold_1__480_contigs__length_552253503	426818942	426820007	AT04521	AAEL008202	PGA_scaffold_1__480_contigs__length_552253503	426805658	426819702	m84097_231127_214230_s2/234752549/ccs
PGA_scaffold_1__480_contigs__length_552253503	426818942	426820007	AT04521	AAEL008202	PGA_scaffold_1__480_contigs__length_552253503	426807243	426829289	m84097_231127_214230_s2/12063361/ccs
PGA_scaffold_1__480_contigs__length_552253503	426818942	426820007	AT04521	AAEL008202	PGA_scaffold_1__480_contigs__length_552253503	426808402	426824005	m84097_231127_214230_s2/16258570/ccs
PGA_scaffold_1__480_contigs__length_552253503	426818942	426820007	AT04521	AAEL008202	PGA_scaffold_1__480_contigs__length_552253503	426808978	426822783	m84097_231127_214230_s2/196088396/ccs
PGA_scaffold_1__480_contigs__length_552253503	426818942	426820007	AT04521	AAEL008202	PGA_scaffold_1__480_contigs__length_552253503	426810318	426826758	m84097_231127_214230_s2/151388986/ccs
PGA_scaffold_1__480_contigs__length_552253503	426818942	426820007	AT04521	AAEL008202	PGA_scaffold_1__480_contigs__length_552253503	426811993	426827008	m84097_231127_214230_s2/141298531/ccs
PGA_scaffold_1__480_contigs__length_552253503	426818942	426820007	AT04521	AAEL008202	PGA_scaffold_1__480_contigs__length_552253503	426812169	426824359	m84097_231127_214230_s2/88277052/ccs
PGA_scaffold_1__480_contigs__length_552253503	426818942	426820007	AT04521	AAEL008202	PGA_scaffold_1__480_contigs__length_552253503	426813240	426826119	m84097_231127_214230_s2/90115546/ccs
PGA_scaffold_1__480_contigs__length_552253503	426818942	426820007	AT04521	AAEL008202	PGA_scaffold_1__480_contigs__length_552253503	426813423	426829074	m84097_231127_214230_s2/184290074/ccs
PGA_scaffold_1__480_contigs__length_552253503	426818942	426820007	AT04521	AAEL008202	PGA_scaffold_1__480_contigs__length_552253503	426813813	426829976	m84097_231127_214230_s2/114231948/ccs
PGA_scaffold_1__480_contigs__length_552253503	426818942	426820007	AT04521	AAEL008202	PGA_scaffold_1__480_contigs__length_552253503	426814028	426837816	m84097_231127_214230_s2/105906549/ccs
PGA_scaffold_1__480_contigs__length_552253503	426818942	426820007	AT04521	AAEL008202	PGA_scaffold_1__480_contigs__length_552253503	426814997	426826504	m84097_231127_214230_s2/25824113/ccs
PGA_scaffold_1__480_contigs__length_552253503	426818942	426820007	AT04521	AAEL008202	PGA_scaffold_1__480_contigs__length_552253503	426815173	426827664	m84097_231127_214230_s2/139398449/ccs
PGA_scaffold_1__480_contigs__length_552253503	426818942	426820007	AT04521	AAEL008202	PGA_scaffold_1__480_contigs__length_552253503	426815311	426838500	m84097_231127_214230_s2/143328530/ccs
PGA_scaffold_1__480_contigs__length_552253503	426818942	426820007	AT04521	AAEL008202	PGA_scaffold_1__480_contigs__length_552253503	426815377	426826437	m84097_231127_214230_s2/71108526/ccs
PGA_scaffold_1__480_contigs__length_552253503	426818942	426820007	AT04521	AAEL008202	PGA_scaffold_1__480_contigs__length_552253503	426815934	426835577	m84097_231127_214230_s2/231606143/ccs
PGA_scaffold_1__480_contigs__length_552253503	426818942	426820007	AT04521	AAEL008202	PGA_scaffold_1__480_contigs__length_552253503	426817185	426837001	m84097_231127_214230_s2/253428269/ccs
PGA_scaffold_1__480_contigs__length_552253503	426818942	426820007	AT04521	AAEL008202	PGA_scaffold_1__480_contigs__length_552253503	426817308	426820413	m84097_231127_214230_s2/58658424/ccs
PGA_scaffold_1__480_contigs__length_552253503	426818942	426820007	AT04521	AAEL008202	PGA_scaffold_1__480_contigs__length_552253503	426817506	426839327	m84097_231127_214230_s2/119541308/ccs
PGA_scaffold_1__480_contigs__length_552253503	438438867	438439949	AT13008	AAEL004118	PGA_scaffold_1__480_contigs__length_552253503	438435965	438450158	m84097_231127_214230_s2/103548914/ccs
PGA_scaffold_1__480_contigs__length_552253503	438438867	438439949	AT13008	AAEL004118	PGA_scaffold_1__480_contigs__length_552253503	438436593	438451450	m84097_231127_214230_s2/208015987/ccs
PGA_scaffold_1__480_contigs__length_552253503	438438867	438439949	AT13008	AAEL004118	PGA_scaffold_1__480_contigs__length_552253503	438436907	438452062	m84097_231127_214230_s2/56036578/ccs
PGA_scaffold_1__480_contigs__length_552253503	438438867	438439949	AT13008	AAEL004118	PGA_scaffold_1__480_contigs__length_552253503	438437696	438455044	m84097_231127_214230_s2/69931819/ccs
PGA_scaffold_1__480_contigs__length_552253503	438438867	438439949	AT13008	AAEL004118	PGA_scaffold_1__480_contigs__length_552253503	438438680	438456956	m84097_231127_214230_s2/158466532/ccs
PGA_scaffold_1__480_contigs__length_552253503	438438867	438439949	AT13008	AAEL004118	PGA_scaffold_1__480_contigs__length_552253503	438438773	438453713	m84097_231127_214230_s2/184549945/ccs
PGA_scaffold_1__480_contigs__length_552253503	438438867	438439949	AT13008	AAEL004118	PGA_scaffold_1__480_contigs__length_552253503	438438791	438452273	m84097_231127_214230_s2/185208450/ccs
PGA_scaffold_1__480_contigs__length_552253503	438438867	438439949	AT13008	AAEL004118	PGA_scaffold_1__480_contigs__length_552253503	438426084	438452063	m84097_231127_214230_s2/57150158/ccs
PGA_scaffold_1__480_contigs__length_552253503	438438867	438439949	AT13008	AAEL004118	PGA_scaffold_1__480_contigs__length_552253503	438432312	438451250	m84097_231127_214230_s2/112332129/ccs
PGA_scaffold_1__480_contigs__length_552253503	438438867	438439949	AT13008	AAEL004118	PGA_scaffold_1__480_contigs__length_552253503	438435594	438453058	m84097_231127_214230_s2/186913186/ccs
PGA_scaffold_1__480_contigs__length_552253503	438449906	438451045	AT13007	AAEL004118	PGA_scaffold_1__480_contigs__length_552253503	438435965	438450158	m84097_231127_214230_s2/103548914/ccs
PGA_scaffold_1__480_contigs__length_552253503	438449906	438451045	AT13007	AAEL004118	PGA_scaffold_1__480_contigs__length_552253503	438436593	438451450	m84097_231127_214230_s2/208015987/ccs
PGA_scaffold_1__480_contigs__length_552253503	438449906	438451045	AT13007	AAEL004118	PGA_scaffold_1__480_contigs__length_552253503	438436907	438452062	m84097_231127_214230_s2/56036578/ccs
PGA_scaffold_1__480_contigs__length_552253503	438449906	438451045	AT13007	AAEL004118	PGA_scaffold_1__480_contigs__length_552253503	438437696	438455044	m84097_231127_214230_s2/69931819/ccs
PGA_scaffold_1__480_contigs__length_552253503	438449906	438451045	AT13007	AAEL004118	PGA_scaffold_1__480_contigs__length_552253503	438438680	438456956	m84097_231127_214230_s2/158466532/ccs
PGA_scaffold_1__480_contigs__length_552253503	438449906	438451045	AT13007	AAEL004118	PGA_scaffold_1__480_contigs__length_552253503	438438773	438453713	m84097_231127_214230_s2/184549945/ccs
PGA_scaffold_1__480_contigs__length_552253503	438449906	438451045	AT13007	AAEL004118	PGA_scaffold_1__480_contigs__length_552253503	438438791	438452273	m84097_231127_214230_s2/185208450/ccs
PGA_scaffold_1__480_contigs__length_552253503	438449906	438451045	AT13007	AAEL004118	PGA_scaffold_1__480_contigs__length_552253503	438426084	438452063	m84097_231127_214230_s2/57150158/ccs
PGA_scaffold_1__480_contigs__length_552253503	438449906	438451045	AT13007	AAEL004118	PGA_scaffold_1__480_contigs__length_552253503	438432312	438451250	m84097_231127_214230_s2/112332129/ccs
PGA_scaffold_1__480_contigs__length_552253503	438449906	438451045	AT13007	AAEL004118	PGA_scaffold_1__480_contigs__length_552253503	438435594	438453058	m84097_231127_214230_s2/186913186/ccs
PGA_scaffold_1__480_contigs__length_552253503	444350385	444352912	AT02739	AAEL006347	PGA_scaffold_1__480_contigs__length_552253503	444339310	444362771	m84097_231127_214230_s2/187041692/ccs
PGA_scaffold_1__480_contigs__length_552253503	444350385	444352912	AT02739	AAEL006347	PGA_scaffold_1__480_contigs__length_552253503	444344479	444361922	m84097_231127_214230_s2/138679791/ccs
PGA_scaffold_1__480_contigs__length_552253503	444350385	444352912	AT02739	AAEL006347	PGA_scaffold_1__480_contigs__length_552253503	444347901	444369165	m84097_231127_214230_s2/199890016/ccs
PGA_scaffold_1__480_contigs__length_552253503	444350385	444352912	AT02739	AAEL006347	PGA_scaffold_1__480_contigs__length_552253503	444348243	444373171	m84097_231127_214230_s2/74385876/ccs
PGA_scaffold_1__480_contigs__length_552253503	444350385	444352912	AT02739	AAEL006347	PGA_scaffold_1__480_contigs__length_552253503	444349983	444366131	m84097_231127_214230_s2/93720511/ccs
PGA_scaffold_1__480_contigs__length_552253503	444350385	444352912	AT02739	AAEL006347	PGA_scaffold_1__480_contigs__length_552253503	444351689	444373202	m84097_231127_214230_s2/246285140/ccs
PGA_scaffold_1__480_contigs__length_552253503	444350385	444352912	AT02739	AAEL006347	PGA_scaffold_1__480_contigs__length_552253503	444352609	444367388	m84097_231127_214230_s2/188219887/ccs
PGA_scaffold_1__480_contigs__length_552253503	444350385	444352912	AT02739	AAEL006347	PGA_scaffold_1__480_contigs__length_552253503	444352688	444370256	m84097_231127_214230_s2/22151515/ccs
PGA_scaffold_1__480_contigs__length_552253503	444361734	444368510	AT02738	AAEL006347	PGA_scaffold_1__480_contigs__length_552253503	444339310	444362771	m84097_231127_214230_s2/187041692/ccs
PGA_scaffold_1__480_contigs__length_552253503	444361734	444368510	AT02738	AAEL006347	PGA_scaffold_1__480_contigs__length_552253503	444344479	444361922	m84097_231127_214230_s2/138679791/ccs
PGA_scaffold_1__480_contigs__length_552253503	444361734	444368510	AT02738	AAEL006347	PGA_scaffold_1__480_contigs__length_552253503	444347901	444369165	m84097_231127_214230_s2/199890016/ccs
PGA_scaffold_1__480_contigs__length_552253503	444361734	444368510	AT02738	AAEL006347	PGA_scaffold_1__480_contigs__length_552253503	444348243	444373171	m84097_231127_214230_s2/74385876/ccs
PGA_scaffold_1__480_contigs__length_552253503	444361734	444368510	AT02738	AAEL006347	PGA_scaffold_1__480_contigs__length_552253503	444349983	444366131	m84097_231127_214230_s2/93720511/ccs
PGA_scaffold_1__480_contigs__length_552253503	444361734	444368510	AT02738	AAEL006347	PGA_scaffold_1__480_contigs__length_552253503	444351689	444373202	m84097_231127_214230_s2/246285140/ccs
PGA_scaffold_1__480_contigs__length_552253503	444361734	444368510	AT02738	AAEL006347	PGA_scaffold_1__480_contigs__length_552253503	444352609	444367388	m84097_231127_214230_s2/188219887/ccs
PGA_scaffold_1__480_contigs__length_552253503	444361734	444368510	AT02738	AAEL006347	PGA_scaffold_1__480_contigs__length_552253503	444352688	444370256	m84097_231127_214230_s2/22151515/ccs
PGA_scaffold_1__480_contigs__length_552253503	446786848	446788884	AT02689	AAEL000647	PGA_scaffold_1__480_contigs__length_552253503	446783118	446802034	m84097_231127_214230_s2/154667330/ccs
PGA_scaffold_1__480_contigs__length_552253503	446786848	446788884	AT02689	AAEL000647	PGA_scaffold_1__480_contigs__length_552253503	446783994	446803632	m84097_231127_214230_s2/14222847/ccs
PGA_scaffold_1__480_contigs__length_552253503	446786848	446788884	AT02689	AAEL000647	PGA_scaffold_1__480_contigs__length_552253503	446784455	446805638	m84097_231127_214230_s2/98700507/ccs
PGA_scaffold_1__480_contigs__length_552253503	446786848	446788884	AT02689	AAEL000647	PGA_scaffold_1__480_contigs__length_552253503	446788777	446805865	m84097_231127_214230_s2/222430291/ccs
PGA_scaffold_1__480_contigs__length_552253503	446801326	446803936	AT02688	AAEL000647	PGA_scaffold_1__480_contigs__length_552253503	446783118	446802034	m84097_231127_214230_s2/154667330/ccs
PGA_scaffold_1__480_contigs__length_552253503	446801326	446803936	AT02688	AAEL000647	PGA_scaffold_1__480_contigs__length_552253503	446783994	446803632	m84097_231127_214230_s2/14222847/ccs
PGA_scaffold_1__480_contigs__length_552253503	446801326	446803936	AT02688	AAEL000647	PGA_scaffold_1__480_contigs__length_552253503	446784455	446805638	m84097_231127_214230_s2/98700507/ccs
PGA_scaffold_1__480_contigs__length_552253503	446801326	446803936	AT02688	AAEL000647	PGA_scaffold_1__480_contigs__length_552253503	446788777	446805865	m84097_231127_214230_s2/222430291/ccs
PGA_scaffold_1__480_contigs__length_552253503	454082904	454087670	AT04716	AAEL007253	PGA_scaffold_1__480_contigs__length_552253503	454085781	454106900	m84097_231127_214230_s2/94967320/ccs
PGA_scaffold_1__480_contigs__length_552253503	454103842	454112346	AT04715	AAEL007253	PGA_scaffold_1__480_contigs__length_552253503	454085781	454106900	m84097_231127_214230_s2/94967320/ccs
PGA_scaffold_1__480_contigs__length_552253503	455276204	455277643	AT04698	AAEL007257	PGA_scaffold_1__480_contigs__length_552253503	455263010	455286809	m84097_231127_214230_s2/237372661/ccs
PGA_scaffold_1__480_contigs__length_552253503	455276204	455277643	AT04698	AAEL007257	PGA_scaffold_1__480_contigs__length_552253503	455268597	455287109	m84097_231127_214230_s2/94900438/ccs
PGA_scaffold_1__480_contigs__length_552253503	455276204	455277643	AT04698	AAEL007257	PGA_scaffold_1__480_contigs__length_552253503	455270277	455288756	m84097_231127_214230_s2/175506825/ccs
PGA_scaffold_1__480_contigs__length_552253503	455276204	455277643	AT04698	AAEL007257	PGA_scaffold_1__480_contigs__length_552253503	455271363	455289130	m84097_231127_214230_s2/159976919/ccs
PGA_scaffold_1__480_contigs__length_552253503	455276204	455277643	AT04698	AAEL007257	PGA_scaffold_1__480_contigs__length_552253503	455275077	455290023	m84097_231127_214230_s2/199626415/ccs
PGA_scaffold_1__480_contigs__length_552253503	455276204	455277643	AT04698	AAEL007257	PGA_scaffold_1__480_contigs__length_552253503	455276853	455290081	m84097_231127_214230_s2/186060860/ccs
PGA_scaffold_1__480_contigs__length_552253503	455286771	455288250	AT04697	AAEL007257	PGA_scaffold_1__480_contigs__length_552253503	455263010	455286809	m84097_231127_214230_s2/237372661/ccs
PGA_scaffold_1__480_contigs__length_552253503	455286771	455288250	AT04697	AAEL007257	PGA_scaffold_1__480_contigs__length_552253503	455268597	455287109	m84097_231127_214230_s2/94900438/ccs
PGA_scaffold_1__480_contigs__length_552253503	455286771	455288250	AT04697	AAEL007257	PGA_scaffold_1__480_contigs__length_552253503	455270277	455288756	m84097_231127_214230_s2/175506825/ccs
PGA_scaffold_1__480_contigs__length_552253503	455286771	455288250	AT04697	AAEL007257	PGA_scaffold_1__480_contigs__length_552253503	455271363	455289130	m84097_231127_214230_s2/159976919/ccs
PGA_scaffold_1__480_contigs__length_552253503	455286771	455288250	AT04697	AAEL007257	PGA_scaffold_1__480_contigs__length_552253503	455275077	455290023	m84097_231127_214230_s2/199626415/ccs
PGA_scaffold_1__480_contigs__length_552253503	455286771	455288250	AT04697	AAEL007257	PGA_scaffold_1__480_contigs__length_552253503	455276853	455290081	m84097_231127_214230_s2/186060860/ccs
PGA_scaffold_1__480_contigs__length_552253503	455848113	455848556	AT04696	AAEL018137	PGA_scaffold_1__480_contigs__length_552253503	455837140	455860154	m84097_231127_214230_s2/204410416/ccs
PGA_scaffold_1__480_contigs__length_552253503	455848113	455848556	AT04696	AAEL018137	PGA_scaffold_1__480_contigs__length_552253503	455839084	455863121	m84097_231127_214230_s2/83361913/ccs
PGA_scaffold_1__480_contigs__length_552253503	455848113	455848556	AT04696	AAEL018137	PGA_scaffold_1__480_contigs__length_552253503	455841636	455860370	m84097_231127_214230_s2/261095533/ccs
PGA_scaffold_1__480_contigs__length_552253503	455848113	455848556	AT04696	AAEL018137	PGA_scaffold_1__480_contigs__length_552253503	455843130	455860208	m84097_231127_214230_s2/52301421/ccs
PGA_scaffold_1__480_contigs__length_552253503	455848113	455848556	AT04696	AAEL018137	PGA_scaffold_1__480_contigs__length_552253503	455844381	455863990	m84097_231127_214230_s2/175901408/ccs
PGA_scaffold_1__480_contigs__length_552253503	455858069	455862539	AT04695	AAEL018137	PGA_scaffold_1__480_contigs__length_552253503	455837140	455860154	m84097_231127_214230_s2/204410416/ccs
PGA_scaffold_1__480_contigs__length_552253503	455858069	455862539	AT04695	AAEL018137	PGA_scaffold_1__480_contigs__length_552253503	455839084	455863121	m84097_231127_214230_s2/83361913/ccs
PGA_scaffold_1__480_contigs__length_552253503	455858069	455862539	AT04695	AAEL018137	PGA_scaffold_1__480_contigs__length_552253503	455841636	455860370	m84097_231127_214230_s2/261095533/ccs
PGA_scaffold_1__480_contigs__length_552253503	455858069	455862539	AT04695	AAEL018137	PGA_scaffold_1__480_contigs__length_552253503	455843130	455860208	m84097_231127_214230_s2/52301421/ccs
PGA_scaffold_1__480_contigs__length_552253503	455858069	455862539	AT04695	AAEL018137	PGA_scaffold_1__480_contigs__length_552253503	455844381	455863990	m84097_231127_214230_s2/175901408/ccs
PGA_scaffold_1__480_contigs__length_552253503	466020702	466021220	AT02552	AAEL024251	PGA_scaffold_1__480_contigs__length_552253503	466007687	466031376	m84097_231127_214230_s2/31917517/ccs
PGA_scaffold_1__480_contigs__length_552253503	466020702	466021220	AT02552	AAEL024251	PGA_scaffold_1__480_contigs__length_552253503	466012852	466032886	m84097_231127_214230_s2/252841946/ccs
PGA_scaffold_1__480_contigs__length_552253503	466020702	466021220	AT02552	AAEL024251	PGA_scaffold_1__480_contigs__length_552253503	466014599	466030842	m84097_231127_214230_s2/141168247/ccs
PGA_scaffold_1__480_contigs__length_552253503	466020702	466021220	AT02552	AAEL024251	PGA_scaffold_1__480_contigs__length_552253503	466016536	466029333	m84097_231127_214230_s2/41812739/ccs
PGA_scaffold_1__480_contigs__length_552253503	466020702	466021220	AT02552	AAEL024251	PGA_scaffold_1__480_contigs__length_552253503	466019148	466032917	m84097_231127_214230_s2/108989868/ccs
PGA_scaffold_1__480_contigs__length_552253503	466020702	466021220	AT02552	AAEL024251	PGA_scaffold_1__480_contigs__length_552253503	466019195	466037412	m84097_231127_214230_s2/185340109/ccs
PGA_scaffold_1__480_contigs__length_552253503	466020702	466021220	AT02552	AAEL024251	PGA_scaffold_1__480_contigs__length_552253503	466019795	466030638	m84097_231127_214230_s2/81007099/ccs
PGA_scaffold_1__480_contigs__length_552253503	466020702	466021220	AT02552	AAEL024251	PGA_scaffold_1__480_contigs__length_552253503	466019980	466034086	m84097_231127_214230_s2/114104110/ccs
PGA_scaffold_1__480_contigs__length_552253503	466020702	466021220	AT02552	AAEL024251	PGA_scaffold_1__480_contigs__length_552253503	466020649	466031703	m84097_231127_214230_s2/59507382/ccs
PGA_scaffold_1__480_contigs__length_552253503	466028608	466029627	AT02553	AAEL024251	PGA_scaffold_1__480_contigs__length_552253503	466007687	466031376	m84097_231127_214230_s2/31917517/ccs
PGA_scaffold_1__480_contigs__length_552253503	466028608	466029627	AT02553	AAEL024251	PGA_scaffold_1__480_contigs__length_552253503	466012852	466032886	m84097_231127_214230_s2/252841946/ccs
PGA_scaffold_1__480_contigs__length_552253503	466028608	466029627	AT02553	AAEL024251	PGA_scaffold_1__480_contigs__length_552253503	466014599	466030842	m84097_231127_214230_s2/141168247/ccs
PGA_scaffold_1__480_contigs__length_552253503	466028608	466029627	AT02553	AAEL024251	PGA_scaffold_1__480_contigs__length_552253503	466016536	466029333	m84097_231127_214230_s2/41812739/ccs
PGA_scaffold_1__480_contigs__length_552253503	466028608	466029627	AT02553	AAEL024251	PGA_scaffold_1__480_contigs__length_552253503	466019148	466032917	m84097_231127_214230_s2/108989868/ccs
PGA_scaffold_1__480_contigs__length_552253503	466028608	466029627	AT02553	AAEL024251	PGA_scaffold_1__480_contigs__length_552253503	466019195	466037412	m84097_231127_214230_s2/185340109/ccs
PGA_scaffold_1__480_contigs__length_552253503	466028608	466029627	AT02553	AAEL024251	PGA_scaffold_1__480_contigs__length_552253503	466019795	466030638	m84097_231127_214230_s2/81007099/ccs
PGA_scaffold_1__480_contigs__length_552253503	466028608	466029627	AT02553	AAEL024251	PGA_scaffold_1__480_contigs__length_552253503	466019980	466034086	m84097_231127_214230_s2/114104110/ccs
PGA_scaffold_1__480_contigs__length_552253503	466028608	466029627	AT02553	AAEL024251	PGA_scaffold_1__480_contigs__length_552253503	466020649	466031703	m84097_231127_214230_s2/59507382/ccs
PGA_scaffold_1__480_contigs__length_552253503	466096994	466112926	AT02556	AAEL000937	PGA_scaffold_1__480_contigs__length_552253503	466108502	466113563	m84097_231127_214230_s2/60100338/ccs
PGA_scaffold_1__480_contigs__length_552253503	466096994	466112926	AT02556	AAEL000937	PGA_scaffold_1__480_contigs__length_552253503	466109029	466119145	m84097_231127_214230_s2/171640732/ccs
PGA_scaffold_1__480_contigs__length_552253503	466096994	466112926	AT02556	AAEL000937	PGA_scaffold_1__480_contigs__length_552253503	466110483	466123139	m84097_231127_214230_s2/38735996/ccs
PGA_scaffold_1__480_contigs__length_552253503	466096994	466112926	AT02556	AAEL000937	PGA_scaffold_1__480_contigs__length_552253503	466111672	466118979	m84097_231127_214230_s2/180225453/ccs
PGA_scaffold_1__480_contigs__length_552253503	466096994	466112926	AT02556	AAEL000937	PGA_scaffold_1__480_contigs__length_552253503	466111785	466122430	m84097_231127_214230_s2/221910397/ccs
PGA_scaffold_1__480_contigs__length_552253503	466096994	466112926	AT02556	AAEL000937	PGA_scaffold_1__480_contigs__length_552253503	466097382	466116706	m84097_231127_214230_s2/171120007/ccs
PGA_scaffold_1__480_contigs__length_552253503	466096994	466112926	AT02556	AAEL000937	PGA_scaffold_1__480_contigs__length_552253503	466099036	466114357	m84097_231127_214230_s2/258018264/ccs
PGA_scaffold_1__480_contigs__length_552253503	466096994	466112926	AT02556	AAEL000937	PGA_scaffold_1__480_contigs__length_552253503	466100141	466113343	m84097_231127_214230_s2/198971623/ccs
PGA_scaffold_1__480_contigs__length_552253503	466096994	466112926	AT02556	AAEL000937	PGA_scaffold_1__480_contigs__length_552253503	466100976	466117658	m84097_231127_214230_s2/52365139/ccs
PGA_scaffold_1__480_contigs__length_552253503	466096994	466112926	AT02556	AAEL000937	PGA_scaffold_1__480_contigs__length_552253503	466101524	466114778	m84097_231127_214230_s2/71370150/ccs
PGA_scaffold_1__480_contigs__length_552253503	466096994	466112926	AT02556	AAEL000937	PGA_scaffold_1__480_contigs__length_552253503	466102543	466116388	m84097_231127_214230_s2/239337726/ccs
PGA_scaffold_1__480_contigs__length_552253503	466096994	466112926	AT02556	AAEL000937	PGA_scaffold_1__480_contigs__length_552253503	466103296	466114877	m84097_231127_214230_s2/28182231/ccs
PGA_scaffold_1__480_contigs__length_552253503	466096994	466112926	AT02556	AAEL000937	PGA_scaffold_1__480_contigs__length_552253503	466105335	466119230	m84097_231127_214230_s2/118295155/ccs
PGA_scaffold_1__480_contigs__length_552253503	466096994	466112926	AT02556	AAEL000937	PGA_scaffold_1__480_contigs__length_552253503	466106162	466120982	m84097_231127_214230_s2/32573719/ccs
PGA_scaffold_1__480_contigs__length_552253503	466096994	466112926	AT02556	AAEL000937	PGA_scaffold_1__480_contigs__length_552253503	466106353	466134168	m84097_231127_214230_s2/120722447/ccs
PGA_scaffold_1__480_contigs__length_552253503	466096994	466112926	AT02556	AAEL000937	PGA_scaffold_1__480_contigs__length_552253503	466106412	466121933	m84097_231127_214230_s2/53217326/ccs
PGA_scaffold_1__480_contigs__length_552253503	466096994	466112926	AT02556	AAEL000937	PGA_scaffold_1__480_contigs__length_552253503	466107450	466122590	m84097_231127_214230_s2/174981581/ccs
PGA_scaffold_1__480_contigs__length_552253503	466096994	466112926	AT02556	AAEL000937	PGA_scaffold_1__480_contigs__length_552253503	466112905	466130946	m84097_231127_214230_s2/117117500/ccs
PGA_scaffold_1__480_contigs__length_552253503	466113164	466113736	AT02557	AAEL000937	PGA_scaffold_1__480_contigs__length_552253503	466108502	466113563	m84097_231127_214230_s2/60100338/ccs
PGA_scaffold_1__480_contigs__length_552253503	466113164	466113736	AT02557	AAEL000937	PGA_scaffold_1__480_contigs__length_552253503	466109029	466119145	m84097_231127_214230_s2/171640732/ccs
PGA_scaffold_1__480_contigs__length_552253503	466113164	466113736	AT02557	AAEL000937	PGA_scaffold_1__480_contigs__length_552253503	466110483	466123139	m84097_231127_214230_s2/38735996/ccs
PGA_scaffold_1__480_contigs__length_552253503	466113164	466113736	AT02557	AAEL000937	PGA_scaffold_1__480_contigs__length_552253503	466111672	466118979	m84097_231127_214230_s2/180225453/ccs
PGA_scaffold_1__480_contigs__length_552253503	466113164	466113736	AT02557	AAEL000937	PGA_scaffold_1__480_contigs__length_552253503	466111785	466122430	m84097_231127_214230_s2/221910397/ccs
PGA_scaffold_1__480_contigs__length_552253503	466113164	466113736	AT02557	AAEL000937	PGA_scaffold_1__480_contigs__length_552253503	466097382	466116706	m84097_231127_214230_s2/171120007/ccs
PGA_scaffold_1__480_contigs__length_552253503	466113164	466113736	AT02557	AAEL000937	PGA_scaffold_1__480_contigs__length_552253503	466099036	466114357	m84097_231127_214230_s2/258018264/ccs
PGA_scaffold_1__480_contigs__length_552253503	466113164	466113736	AT02557	AAEL000937	PGA_scaffold_1__480_contigs__length_552253503	466100141	466113343	m84097_231127_214230_s2/198971623/ccs
PGA_scaffold_1__480_contigs__length_552253503	466113164	466113736	AT02557	AAEL000937	PGA_scaffold_1__480_contigs__length_552253503	466100976	466117658	m84097_231127_214230_s2/52365139/ccs
PGA_scaffold_1__480_contigs__length_552253503	466113164	466113736	AT02557	AAEL000937	PGA_scaffold_1__480_contigs__length_552253503	466101524	466114778	m84097_231127_214230_s2/71370150/ccs
PGA_scaffold_1__480_contigs__length_552253503	466113164	466113736	AT02557	AAEL000937	PGA_scaffold_1__480_contigs__length_552253503	466102543	466116388	m84097_231127_214230_s2/239337726/ccs
PGA_scaffold_1__480_contigs__length_552253503	466113164	466113736	AT02557	AAEL000937	PGA_scaffold_1__480_contigs__length_552253503	466103296	466114877	m84097_231127_214230_s2/28182231/ccs
PGA_scaffold_1__480_contigs__length_552253503	466113164	466113736	AT02557	AAEL000937	PGA_scaffold_1__480_contigs__length_552253503	466105335	466119230	m84097_231127_214230_s2/118295155/ccs
PGA_scaffold_1__480_contigs__length_552253503	466113164	466113736	AT02557	AAEL000937	PGA_scaffold_1__480_contigs__length_552253503	466106162	466120982	m84097_231127_214230_s2/32573719/ccs
PGA_scaffold_1__480_contigs__length_552253503	466113164	466113736	AT02557	AAEL000937	PGA_scaffold_1__480_contigs__length_552253503	466106353	466134168	m84097_231127_214230_s2/120722447/ccs
PGA_scaffold_1__480_contigs__length_552253503	466113164	466113736	AT02557	AAEL000937	PGA_scaffold_1__480_contigs__length_552253503	466106412	466121933	m84097_231127_214230_s2/53217326/ccs
PGA_scaffold_1__480_contigs__length_552253503	466113164	466113736	AT02557	AAEL000937	PGA_scaffold_1__480_contigs__length_552253503	466107450	466122590	m84097_231127_214230_s2/174981581/ccs
PGA_scaffold_1__480_contigs__length_552253503	466113164	466113736	AT02557	AAEL000937	PGA_scaffold_1__480_contigs__length_552253503	466112905	466130946	m84097_231127_214230_s2/117117500/ccs
PGA_scaffold_1__480_contigs__length_552253503	471451179	471453028	AT00890	AAEL006864	PGA_scaffold_1__480_contigs__length_552253503	471450865	471464839	m84097_231127_214230_s2/168297435/ccs
PGA_scaffold_1__480_contigs__length_552253503	471451179	471453028	AT00890	AAEL006864	PGA_scaffold_1__480_contigs__length_552253503	471452746	471464834	m84097_231127_214230_s2/203295851/ccs
PGA_scaffold_1__480_contigs__length_552253503	471451179	471453028	AT00890	AAEL006864	PGA_scaffold_1__480_contigs__length_552253503	471443685	471462302	m84097_231127_214230_s2/204737467/ccs
PGA_scaffold_1__480_contigs__length_552253503	471451179	471453028	AT00890	AAEL006864	PGA_scaffold_1__480_contigs__length_552253503	471444580	471463879	m84097_231127_214230_s2/35390567/ccs
PGA_scaffold_1__480_contigs__length_552253503	471451179	471453028	AT00890	AAEL006864	PGA_scaffold_1__480_contigs__length_552253503	471446048	471463857	m84097_231127_214230_s2/8849894/ccs
PGA_scaffold_1__480_contigs__length_552253503	471451179	471453028	AT00890	AAEL006864	PGA_scaffold_1__480_contigs__length_552253503	471449381	471465335	m84097_231127_214230_s2/109645383/ccs
PGA_scaffold_1__480_contigs__length_552253503	471451179	471453028	AT00890	AAEL006864	PGA_scaffold_1__480_contigs__length_552253503	471446630	471466603	m84097_231127_214230_s2/135727531/ccs
PGA_scaffold_1__480_contigs__length_552253503	471451179	471453028	AT00890	AAEL006864	PGA_scaffold_1__480_contigs__length_552253503	471451543	471466392	m84097_231127_214230_s2/213385565/ccs
PGA_scaffold_1__480_contigs__length_552253503	471460832	471462067	AT00889	AAEL006864	PGA_scaffold_1__480_contigs__length_552253503	471450865	471464839	m84097_231127_214230_s2/168297435/ccs
PGA_scaffold_1__480_contigs__length_552253503	471460832	471462067	AT00889	AAEL006864	PGA_scaffold_1__480_contigs__length_552253503	471452746	471464834	m84097_231127_214230_s2/203295851/ccs
PGA_scaffold_1__480_contigs__length_552253503	471460832	471462067	AT00889	AAEL006864	PGA_scaffold_1__480_contigs__length_552253503	471443685	471462302	m84097_231127_214230_s2/204737467/ccs
PGA_scaffold_1__480_contigs__length_552253503	471460832	471462067	AT00889	AAEL006864	PGA_scaffold_1__480_contigs__length_552253503	471444580	471463879	m84097_231127_214230_s2/35390567/ccs
PGA_scaffold_1__480_contigs__length_552253503	471460832	471462067	AT00889	AAEL006864	PGA_scaffold_1__480_contigs__length_552253503	471446048	471463857	m84097_231127_214230_s2/8849894/ccs
PGA_scaffold_1__480_contigs__length_552253503	471460832	471462067	AT00889	AAEL006864	PGA_scaffold_1__480_contigs__length_552253503	471449381	471465335	m84097_231127_214230_s2/109645383/ccs
PGA_scaffold_1__480_contigs__length_552253503	471460832	471462067	AT00889	AAEL006864	PGA_scaffold_1__480_contigs__length_552253503	471446630	471466603	m84097_231127_214230_s2/135727531/ccs
PGA_scaffold_1__480_contigs__length_552253503	471460832	471462067	AT00889	AAEL006864	PGA_scaffold_1__480_contigs__length_552253503	471451543	471466392	m84097_231127_214230_s2/213385565/ccs
PGA_scaffold_1__480_contigs__length_552253503	481844034	481850311	AT03795	AAEL002301	PGA_scaffold_1__480_contigs__length_552253503	481845752	481869963	m84097_231127_214230_s2/159520149/ccs
PGA_scaffold_1__480_contigs__length_552253503	481844034	481850311	AT03795	AAEL002301	PGA_scaffold_1__480_contigs__length_552253503	481847046	481865405	m84097_231127_214230_s2/238489782/ccs
PGA_scaffold_1__480_contigs__length_552253503	481844034	481850311	AT03795	AAEL002301	PGA_scaffold_1__480_contigs__length_552253503	481847154	481864521	m84097_231127_214230_s2/185599601/ccs
PGA_scaffold_1__480_contigs__length_552253503	481844034	481850311	AT03795	AAEL002301	PGA_scaffold_1__480_contigs__length_552253503	481847654	481869049	m84097_231127_214230_s2/216667368/ccs
PGA_scaffold_1__480_contigs__length_552253503	481844034	481850311	AT03795	AAEL002301	PGA_scaffold_1__480_contigs__length_552253503	481848048	481863942	m84097_231127_214230_s2/35067331/ccs
PGA_scaffold_1__480_contigs__length_552253503	481844034	481850311	AT03795	AAEL002301	PGA_scaffold_1__480_contigs__length_552253503	481849898	481865503	m84097_231127_214230_s2/262279387/ccs
PGA_scaffold_1__480_contigs__length_552253503	481863162	481877183	AT03794	AAEL002301	PGA_scaffold_1__480_contigs__length_552253503	481845752	481869963	m84097_231127_214230_s2/159520149/ccs
PGA_scaffold_1__480_contigs__length_552253503	481863162	481877183	AT03794	AAEL002301	PGA_scaffold_1__480_contigs__length_552253503	481847046	481865405	m84097_231127_214230_s2/238489782/ccs
PGA_scaffold_1__480_contigs__length_552253503	481863162	481877183	AT03794	AAEL002301	PGA_scaffold_1__480_contigs__length_552253503	481847154	481864521	m84097_231127_214230_s2/185599601/ccs
PGA_scaffold_1__480_contigs__length_552253503	481863162	481877183	AT03794	AAEL002301	PGA_scaffold_1__480_contigs__length_552253503	481847654	481869049	m84097_231127_214230_s2/216667368/ccs
PGA_scaffold_1__480_contigs__length_552253503	481863162	481877183	AT03794	AAEL002301	PGA_scaffold_1__480_contigs__length_552253503	481848048	481863942	m84097_231127_214230_s2/35067331/ccs
PGA_scaffold_1__480_contigs__length_552253503	481863162	481877183	AT03794	AAEL002301	PGA_scaffold_1__480_contigs__length_552253503	481849898	481865503	m84097_231127_214230_s2/262279387/ccs
PGA_scaffold_1__480_contigs__length_552253503	482034407	482034781	AT03759	AAEL022161	PGA_scaffold_1__480_contigs__length_552253503	482033759	482038090	m84097_231127_214230_s2/45678733/ccs
PGA_scaffold_1__480_contigs__length_552253503	482034407	482034781	AT03759	AAEL022161	PGA_scaffold_1__480_contigs__length_552253503	482024981	482047210	m84097_231127_214230_s2/133303472/ccs
PGA_scaffold_1__480_contigs__length_552253503	482034407	482034781	AT03759	AAEL022161	PGA_scaffold_1__480_contigs__length_552253503	482026113	482050949	m84097_231127_214230_s2/186192697/ccs
PGA_scaffold_1__480_contigs__length_552253503	482034407	482034781	AT03759	AAEL022161	PGA_scaffold_1__480_contigs__length_552253503	482026730	482047467	m84097_231127_214230_s2/168955681/ccs
PGA_scaffold_1__480_contigs__length_552253503	482034407	482034781	AT03759	AAEL022161	PGA_scaffold_1__480_contigs__length_552253503	482028067	482044137	m84097_231127_214230_s2/141887965/ccs
PGA_scaffold_1__480_contigs__length_552253503	482034407	482034781	AT03759	AAEL022161	PGA_scaffold_1__480_contigs__length_552253503	482028231	482046937	m84097_231127_214230_s2/148379508/ccs
PGA_scaffold_1__480_contigs__length_552253503	482034407	482034781	AT03759	AAEL022161	PGA_scaffold_1__480_contigs__length_552253503	482028689	482045841	m84097_231127_214230_s2/58264951/ccs
PGA_scaffold_1__480_contigs__length_552253503	482034407	482034781	AT03759	AAEL022161	PGA_scaffold_1__480_contigs__length_552253503	482029387	482040209	m84097_231127_214230_s2/104273804/ccs
PGA_scaffold_1__480_contigs__length_552253503	482034407	482034781	AT03759	AAEL022161	PGA_scaffold_1__480_contigs__length_552253503	482030014	482046574	m84097_231127_214230_s2/66653896/ccs
PGA_scaffold_1__480_contigs__length_552253503	482034407	482034781	AT03759	AAEL022161	PGA_scaffold_1__480_contigs__length_552253503	482032957	482056099	m84097_231127_214230_s2/168297142/ccs
PGA_scaffold_1__480_contigs__length_552253503	482034407	482034781	AT03759	AAEL022161	PGA_scaffold_1__480_contigs__length_552253503	482033121	482037930	m84097_231127_214230_s2/101650731/ccs
PGA_scaffold_1__480_contigs__length_552253503	482034407	482034781	AT03759	AAEL022161	PGA_scaffold_1__480_contigs__length_552253503	482034281	482054764	m84097_231127_214230_s2/247466873/ccs
PGA_scaffold_1__480_contigs__length_552253503	482035052	482065646	AT03758	AAEL022161	PGA_scaffold_1__480_contigs__length_552253503	482033759	482038090	m84097_231127_214230_s2/45678733/ccs
PGA_scaffold_1__480_contigs__length_552253503	482035052	482065646	AT03758	AAEL022161	PGA_scaffold_1__480_contigs__length_552253503	482024981	482047210	m84097_231127_214230_s2/133303472/ccs
PGA_scaffold_1__480_contigs__length_552253503	482035052	482065646	AT03758	AAEL022161	PGA_scaffold_1__480_contigs__length_552253503	482026113	482050949	m84097_231127_214230_s2/186192697/ccs
PGA_scaffold_1__480_contigs__length_552253503	482035052	482065646	AT03758	AAEL022161	PGA_scaffold_1__480_contigs__length_552253503	482026730	482047467	m84097_231127_214230_s2/168955681/ccs
PGA_scaffold_1__480_contigs__length_552253503	482035052	482065646	AT03758	AAEL022161	PGA_scaffold_1__480_contigs__length_552253503	482028067	482044137	m84097_231127_214230_s2/141887965/ccs
PGA_scaffold_1__480_contigs__length_552253503	482035052	482065646	AT03758	AAEL022161	PGA_scaffold_1__480_contigs__length_552253503	482028231	482046937	m84097_231127_214230_s2/148379508/ccs
PGA_scaffold_1__480_contigs__length_552253503	482035052	482065646	AT03758	AAEL022161	PGA_scaffold_1__480_contigs__length_552253503	482028689	482045841	m84097_231127_214230_s2/58264951/ccs
PGA_scaffold_1__480_contigs__length_552253503	482035052	482065646	AT03758	AAEL022161	PGA_scaffold_1__480_contigs__length_552253503	482029387	482040209	m84097_231127_214230_s2/104273804/ccs
PGA_scaffold_1__480_contigs__length_552253503	482035052	482065646	AT03758	AAEL022161	PGA_scaffold_1__480_contigs__length_552253503	482030014	482046574	m84097_231127_214230_s2/66653896/ccs
PGA_scaffold_1__480_contigs__length_552253503	482035052	482065646	AT03758	AAEL022161	PGA_scaffold_1__480_contigs__length_552253503	482032957	482056099	m84097_231127_214230_s2/168297142/ccs
PGA_scaffold_1__480_contigs__length_552253503	482035052	482065646	AT03758	AAEL022161	PGA_scaffold_1__480_contigs__length_552253503	482033121	482037930	m84097_231127_214230_s2/101650731/ccs
PGA_scaffold_1__480_contigs__length_552253503	482035052	482065646	AT03758	AAEL022161	PGA_scaffold_1__480_contigs__length_552253503	482034281	482054764	m84097_231127_214230_s2/247466873/ccs
PGA_scaffold_1__480_contigs__length_552253503	495108501	495108848	AT02869	AAEL029063	PGA_scaffold_1__480_contigs__length_552253503	495108411	495123204	m84097_231127_214230_s2/224395881/ccs
PGA_scaffold_1__480_contigs__length_552253503	495108501	495108848	AT02869	AAEL029063	PGA_scaffold_1__480_contigs__length_552253503	495088548	495109188	m84097_231127_214230_s2/100993652/ccs
PGA_scaffold_1__480_contigs__length_552253503	495108501	495108848	AT02869	AAEL029063	PGA_scaffold_1__480_contigs__length_552253503	495093856	495110435	m84097_231127_214230_s2/45288359/ccs
PGA_scaffold_1__480_contigs__length_552253503	495108501	495108848	AT02869	AAEL029063	PGA_scaffold_1__480_contigs__length_552253503	495095836	495110913	m84097_231127_214230_s2/183766254/ccs
PGA_scaffold_1__480_contigs__length_552253503	495108501	495108848	AT02869	AAEL029063	PGA_scaffold_1__480_contigs__length_552253503	495096584	495116498	m84097_231127_214230_s2/31657000/ccs
PGA_scaffold_1__480_contigs__length_552253503	495108501	495108848	AT02869	AAEL029063	PGA_scaffold_1__480_contigs__length_552253503	495105261	495120342	m84097_231127_214230_s2/79106349/ccs
PGA_scaffold_1__480_contigs__length_552253503	495108501	495108848	AT02869	AAEL029063	PGA_scaffold_1__480_contigs__length_552253503	495105527	495123140	m84097_231127_214230_s2/211882768/ccs
PGA_scaffold_1__480_contigs__length_552253503	495108501	495108848	AT02869	AAEL029063	PGA_scaffold_1__480_contigs__length_552253503	495106631	495122746	m84097_231127_214230_s2/123540770/ccs
PGA_scaffold_1__480_contigs__length_552253503	495108501	495108848	AT02869	AAEL029063	PGA_scaffold_1__480_contigs__length_552253503	495108065	495126758	m84097_231127_214230_s2/107479155/ccs
PGA_scaffold_1__480_contigs__length_552253503	495118853	495119200	AT02868	AAEL029063	PGA_scaffold_1__480_contigs__length_552253503	495108411	495123204	m84097_231127_214230_s2/224395881/ccs
PGA_scaffold_1__480_contigs__length_552253503	495118853	495119200	AT02868	AAEL029063	PGA_scaffold_1__480_contigs__length_552253503	495105261	495120342	m84097_231127_214230_s2/79106349/ccs
PGA_scaffold_1__480_contigs__length_552253503	495118853	495119200	AT02868	AAEL029063	PGA_scaffold_1__480_contigs__length_552253503	495105527	495123140	m84097_231127_214230_s2/211882768/ccs
PGA_scaffold_1__480_contigs__length_552253503	495118853	495119200	AT02868	AAEL029063	PGA_scaffold_1__480_contigs__length_552253503	495106631	495122746	m84097_231127_214230_s2/123540770/ccs
PGA_scaffold_1__480_contigs__length_552253503	495118853	495119200	AT02868	AAEL029063	PGA_scaffold_1__480_contigs__length_552253503	495108065	495126758	m84097_231127_214230_s2/107479155/ccs
PGA_scaffold_1__480_contigs__length_552253503	500888219	500889135	AT07898	AAEL005132	PGA_scaffold_1__480_contigs__length_552253503	500883850	500904788	m84097_231127_214230_s2/238618554/ccs
PGA_scaffold_1__480_contigs__length_552253503	500888219	500889135	AT07898	AAEL005132	PGA_scaffold_1__480_contigs__length_552253503	500884383	500903963	m84097_231127_214230_s2/211159189/ccs
PGA_scaffold_1__480_contigs__length_552253503	500888219	500889135	AT07898	AAEL005132	PGA_scaffold_1__480_contigs__length_552253503	500886154	500903189	m84097_231127_214230_s2/94766319/ccs
PGA_scaffold_1__480_contigs__length_552253503	500888219	500889135	AT07898	AAEL005132	PGA_scaffold_1__480_contigs__length_552253503	500886285	500907859	m84097_231127_214230_s2/264308831/ccs
PGA_scaffold_1__480_contigs__length_552253503	500888219	500889135	AT07898	AAEL005132	PGA_scaffold_1__480_contigs__length_552253503	500887342	500908506	m84097_231127_214230_s2/217780507/ccs
PGA_scaffold_1__480_contigs__length_552253503	500901659	500902621	AT07897	AAEL005132	PGA_scaffold_1__480_contigs__length_552253503	500883850	500904788	m84097_231127_214230_s2/238618554/ccs
PGA_scaffold_1__480_contigs__length_552253503	500901659	500902621	AT07897	AAEL005132	PGA_scaffold_1__480_contigs__length_552253503	500884383	500903963	m84097_231127_214230_s2/211159189/ccs
PGA_scaffold_1__480_contigs__length_552253503	500901659	500902621	AT07897	AAEL005132	PGA_scaffold_1__480_contigs__length_552253503	500886154	500903189	m84097_231127_214230_s2/94766319/ccs
PGA_scaffold_1__480_contigs__length_552253503	500901659	500902621	AT07897	AAEL005132	PGA_scaffold_1__480_contigs__length_552253503	500886285	500907859	m84097_231127_214230_s2/264308831/ccs
PGA_scaffold_1__480_contigs__length_552253503	500901659	500902621	AT07897	AAEL005132	PGA_scaffold_1__480_contigs__length_552253503	500887342	500908506	m84097_231127_214230_s2/217780507/ccs
PGA_scaffold_1__480_contigs__length_552253503	509050622	509051462	AT17560	AAEL011929	PGA_scaffold_1__480_contigs__length_552253503	509035794	509060480	m84097_231127_214230_s2/208078662/ccs
PGA_scaffold_1__480_contigs__length_552253503	509050622	509051462	AT17560	AAEL011929	PGA_scaffold_1__480_contigs__length_552253503	509039238	509053564	m84097_231127_214230_s2/81860102/ccs
PGA_scaffold_1__480_contigs__length_552253503	509050622	509051462	AT17560	AAEL011929	PGA_scaffold_1__480_contigs__length_552253503	509041146	509061967	m84097_231127_214230_s2/108857388/ccs
PGA_scaffold_1__480_contigs__length_552253503	509050622	509051462	AT17560	AAEL011929	PGA_scaffold_1__480_contigs__length_552253503	509042466	509063029	m84097_231127_214230_s2/260378797/ccs
PGA_scaffold_1__480_contigs__length_552253503	509050622	509051462	AT17560	AAEL011929	PGA_scaffold_1__480_contigs__length_552253503	509043017	509071563	m84097_231127_214230_s2/167182971/ccs
PGA_scaffold_1__480_contigs__length_552253503	509050622	509051462	AT17560	AAEL011929	PGA_scaffold_1__480_contigs__length_552253503	509043151	509068283	m84097_231127_214230_s2/73336327/ccs
PGA_scaffold_1__480_contigs__length_552253503	509050622	509051462	AT17560	AAEL011929	PGA_scaffold_1__480_contigs__length_552253503	509047857	509064688	m84097_231127_214230_s2/32836809/ccs
PGA_scaffold_1__480_contigs__length_552253503	509050622	509051462	AT17560	AAEL011929	PGA_scaffold_1__480_contigs__length_552253503	509048220	509069819	m84097_231127_214230_s2/252052681/ccs
PGA_scaffold_1__480_contigs__length_552253503	509050622	509051462	AT17560	AAEL011929	PGA_scaffold_1__480_contigs__length_552253503	509049220	509064580	m84097_231127_214230_s2/224201421/ccs
PGA_scaffold_1__480_contigs__length_552253503	509050622	509051462	AT17560	AAEL011929	PGA_scaffold_1__480_contigs__length_552253503	509049568	509068411	m84097_231127_214230_s2/250938637/ccs
PGA_scaffold_1__480_contigs__length_552253503	509052122	509052962	AT17561	AAEL011929	PGA_scaffold_1__480_contigs__length_552253503	509035794	509060480	m84097_231127_214230_s2/208078662/ccs
PGA_scaffold_1__480_contigs__length_552253503	509052122	509052962	AT17561	AAEL011929	PGA_scaffold_1__480_contigs__length_552253503	509039238	509053564	m84097_231127_214230_s2/81860102/ccs
PGA_scaffold_1__480_contigs__length_552253503	509052122	509052962	AT17561	AAEL011929	PGA_scaffold_1__480_contigs__length_552253503	509041146	509061967	m84097_231127_214230_s2/108857388/ccs
PGA_scaffold_1__480_contigs__length_552253503	509052122	509052962	AT17561	AAEL011929	PGA_scaffold_1__480_contigs__length_552253503	509042466	509063029	m84097_231127_214230_s2/260378797/ccs
PGA_scaffold_1__480_contigs__length_552253503	509052122	509052962	AT17561	AAEL011929	PGA_scaffold_1__480_contigs__length_552253503	509043017	509071563	m84097_231127_214230_s2/167182971/ccs
PGA_scaffold_1__480_contigs__length_552253503	509052122	509052962	AT17561	AAEL011929	PGA_scaffold_1__480_contigs__length_552253503	509043151	509068283	m84097_231127_214230_s2/73336327/ccs
PGA_scaffold_1__480_contigs__length_552253503	509052122	509052962	AT17561	AAEL011929	PGA_scaffold_1__480_contigs__length_552253503	509047857	509064688	m84097_231127_214230_s2/32836809/ccs
PGA_scaffold_1__480_contigs__length_552253503	509052122	509052962	AT17561	AAEL011929	PGA_scaffold_1__480_contigs__length_552253503	509048220	509069819	m84097_231127_214230_s2/252052681/ccs
PGA_scaffold_1__480_contigs__length_552253503	509052122	509052962	AT17561	AAEL011929	PGA_scaffold_1__480_contigs__length_552253503	509049220	509064580	m84097_231127_214230_s2/224201421/ccs
PGA_scaffold_1__480_contigs__length_552253503	509052122	509052962	AT17561	AAEL011929	PGA_scaffold_1__480_contigs__length_552253503	509049568	509068411	m84097_231127_214230_s2/250938637/ccs
PGA_scaffold_1__480_contigs__length_552253503	525094487	525094981	AT16886	AAEL000811	PGA_scaffold_1__480_contigs__length_552253503	525092352	525107090	m84097_231127_214230_s2/163583113/ccs
PGA_scaffold_1__480_contigs__length_552253503	525094487	525094981	AT16886	AAEL000811	PGA_scaffold_1__480_contigs__length_552253503	525092839	525105432	m84097_231127_214230_s2/126946478/ccs
PGA_scaffold_1__480_contigs__length_552253503	525094487	525094981	AT16886	AAEL000811	PGA_scaffold_1__480_contigs__length_552253503	525093887	525103867	m84097_231127_214230_s2/10683138/ccs
PGA_scaffold_1__480_contigs__length_552253503	525094487	525094981	AT16886	AAEL000811	PGA_scaffold_1__480_contigs__length_552253503	525094179	525103829	m84097_231127_214230_s2/31132858/ccs
PGA_scaffold_1__480_contigs__length_552253503	525094487	525094981	AT16886	AAEL000811	PGA_scaffold_1__480_contigs__length_552253503	525094295	525103872	m84097_231127_214230_s2/24904651/ccs
PGA_scaffold_1__480_contigs__length_552253503	525094487	525094981	AT16886	AAEL000811	PGA_scaffold_1__480_contigs__length_552253503	525087195	525109403	m84097_231127_214230_s2/121180458/ccs
PGA_scaffold_1__480_contigs__length_552253503	525094487	525094981	AT16886	AAEL000811	PGA_scaffold_1__480_contigs__length_552253503	525087326	525105016	m84097_231127_214230_s2/228068716/ccs
PGA_scaffold_1__480_contigs__length_552253503	525094487	525094981	AT16886	AAEL000811	PGA_scaffold_1__480_contigs__length_552253503	525088620	525103885	m84097_231127_214230_s2/11076255/ccs
PGA_scaffold_1__480_contigs__length_552253503	525094487	525094981	AT16886	AAEL000811	PGA_scaffold_1__480_contigs__length_552253503	525089961	525110207	m84097_231127_214230_s2/4066695/ccs
PGA_scaffold_1__480_contigs__length_552253503	525094487	525094981	AT16886	AAEL000811	PGA_scaffold_1__480_contigs__length_552253503	525092436	525110497	m84097_231127_214230_s2/166005426/ccs
PGA_scaffold_1__480_contigs__length_552253503	525094487	525094981	AT16886	AAEL000811	PGA_scaffold_1__480_contigs__length_552253503	525094281	525111487	m84097_231127_214230_s2/154079217/ccs
PGA_scaffold_1__480_contigs__length_552253503	525102657	525115499	AT16885	AAEL000811	PGA_scaffold_1__480_contigs__length_552253503	525092352	525107090	m84097_231127_214230_s2/163583113/ccs
PGA_scaffold_1__480_contigs__length_552253503	525102657	525115499	AT16885	AAEL000811	PGA_scaffold_1__480_contigs__length_552253503	525092839	525105432	m84097_231127_214230_s2/126946478/ccs
PGA_scaffold_1__480_contigs__length_552253503	525102657	525115499	AT16885	AAEL000811	PGA_scaffold_1__480_contigs__length_552253503	525093887	525103867	m84097_231127_214230_s2/10683138/ccs
PGA_scaffold_1__480_contigs__length_552253503	525102657	525115499	AT16885	AAEL000811	PGA_scaffold_1__480_contigs__length_552253503	525094179	525103829	m84097_231127_214230_s2/31132858/ccs
PGA_scaffold_1__480_contigs__length_552253503	525102657	525115499	AT16885	AAEL000811	PGA_scaffold_1__480_contigs__length_552253503	525094295	525103872	m84097_231127_214230_s2/24904651/ccs
PGA_scaffold_1__480_contigs__length_552253503	525102657	525115499	AT16885	AAEL000811	PGA_scaffold_1__480_contigs__length_552253503	525087195	525109403	m84097_231127_214230_s2/121180458/ccs
PGA_scaffold_1__480_contigs__length_552253503	525102657	525115499	AT16885	AAEL000811	PGA_scaffold_1__480_contigs__length_552253503	525087326	525105016	m84097_231127_214230_s2/228068716/ccs
PGA_scaffold_1__480_contigs__length_552253503	525102657	525115499	AT16885	AAEL000811	PGA_scaffold_1__480_contigs__length_552253503	525088620	525103885	m84097_231127_214230_s2/11076255/ccs
PGA_scaffold_1__480_contigs__length_552253503	525102657	525115499	AT16885	AAEL000811	PGA_scaffold_1__480_contigs__length_552253503	525089961	525110207	m84097_231127_214230_s2/4066695/ccs
PGA_scaffold_1__480_contigs__length_552253503	525102657	525115499	AT16885	AAEL000811	PGA_scaffold_1__480_contigs__length_552253503	525092436	525110497	m84097_231127_214230_s2/166005426/ccs
PGA_scaffold_1__480_contigs__length_552253503	525102657	525115499	AT16885	AAEL000811	PGA_scaffold_1__480_contigs__length_552253503	525094281	525111487	m84097_231127_214230_s2/154079217/ccs
PGA_scaffold_1__480_contigs__length_552253503	526565881	526574286	AT11356	AAEL000805	PGA_scaffold_1__480_contigs__length_552253503	526571003	526578716	m84097_231127_214230_s2/49614010/ccs
PGA_scaffold_1__480_contigs__length_552253503	526565881	526574286	AT11356	AAEL000805	PGA_scaffold_1__480_contigs__length_552253503	526554543	526577307	m84097_231127_214230_s2/243667447/ccs
PGA_scaffold_1__480_contigs__length_552253503	526565881	526574286	AT11356	AAEL000805	PGA_scaffold_1__480_contigs__length_552253503	526556586	526577585	m84097_231127_214230_s2/250482794/ccs
PGA_scaffold_1__480_contigs__length_552253503	526565881	526574286	AT11356	AAEL000805	PGA_scaffold_1__480_contigs__length_552253503	526558224	526577036	m84097_231127_214230_s2/196149404/ccs
PGA_scaffold_1__480_contigs__length_552253503	526565881	526574286	AT11356	AAEL000805	PGA_scaffold_1__480_contigs__length_552253503	526561087	526579018	m84097_231127_214230_s2/100403851/ccs
PGA_scaffold_1__480_contigs__length_552253503	526565881	526574286	AT11356	AAEL000805	PGA_scaffold_1__480_contigs__length_552253503	526562874	526584127	m84097_231127_214230_s2/72814714/ccs
PGA_scaffold_1__480_contigs__length_552253503	526565881	526574286	AT11356	AAEL000805	PGA_scaffold_1__480_contigs__length_552253503	526564528	526574602	m84097_231127_214230_s2/201200209/ccs
PGA_scaffold_1__480_contigs__length_552253503	526565881	526574286	AT11356	AAEL000805	PGA_scaffold_1__480_contigs__length_552253503	526565263	526577747	m84097_231127_214230_s2/263259810/ccs
PGA_scaffold_1__480_contigs__length_552253503	526565881	526574286	AT11356	AAEL000805	PGA_scaffold_1__480_contigs__length_552253503	526567720	526584799	m84097_231127_214230_s2/234226750/ccs
PGA_scaffold_1__480_contigs__length_552253503	526565881	526574286	AT11356	AAEL000805	PGA_scaffold_1__480_contigs__length_552253503	526567733	526582147	m84097_231127_214230_s2/117445396/ccs
PGA_scaffold_1__480_contigs__length_552253503	526565881	526574286	AT11356	AAEL000805	PGA_scaffold_1__480_contigs__length_552253503	526569290	526589880	m84097_231127_214230_s2/33623760/ccs
PGA_scaffold_1__480_contigs__length_552253503	526565881	526574286	AT11356	AAEL000805	PGA_scaffold_1__480_contigs__length_552253503	526571063	526583423	m84097_231127_214230_s2/137431749/ccs
PGA_scaffold_1__480_contigs__length_552253503	526565881	526574286	AT11356	AAEL000805	PGA_scaffold_1__480_contigs__length_552253503	526572789	526589414	m84097_231127_214230_s2/258935465/ccs
PGA_scaffold_1__480_contigs__length_552253503	526574396	526616050	AT11355	AAEL000805	PGA_scaffold_1__480_contigs__length_552253503	526571003	526578716	m84097_231127_214230_s2/49614010/ccs
PGA_scaffold_1__480_contigs__length_552253503	526574396	526616050	AT11355	AAEL000805	PGA_scaffold_1__480_contigs__length_552253503	526554543	526577307	m84097_231127_214230_s2/243667447/ccs
PGA_scaffold_1__480_contigs__length_552253503	526574396	526616050	AT11355	AAEL000805	PGA_scaffold_1__480_contigs__length_552253503	526556586	526577585	m84097_231127_214230_s2/250482794/ccs
PGA_scaffold_1__480_contigs__length_552253503	526574396	526616050	AT11355	AAEL000805	PGA_scaffold_1__480_contigs__length_552253503	526558224	526577036	m84097_231127_214230_s2/196149404/ccs
PGA_scaffold_1__480_contigs__length_552253503	526574396	526616050	AT11355	AAEL000805	PGA_scaffold_1__480_contigs__length_552253503	526561087	526579018	m84097_231127_214230_s2/100403851/ccs
PGA_scaffold_1__480_contigs__length_552253503	526574396	526616050	AT11355	AAEL000805	PGA_scaffold_1__480_contigs__length_552253503	526562874	526584127	m84097_231127_214230_s2/72814714/ccs
PGA_scaffold_1__480_contigs__length_552253503	526574396	526616050	AT11355	AAEL000805	PGA_scaffold_1__480_contigs__length_552253503	526564528	526574602	m84097_231127_214230_s2/201200209/ccs
PGA_scaffold_1__480_contigs__length_552253503	526574396	526616050	AT11355	AAEL000805	PGA_scaffold_1__480_contigs__length_552253503	526565263	526577747	m84097_231127_214230_s2/263259810/ccs
PGA_scaffold_1__480_contigs__length_552253503	526574396	526616050	AT11355	AAEL000805	PGA_scaffold_1__480_contigs__length_552253503	526567720	526584799	m84097_231127_214230_s2/234226750/ccs
PGA_scaffold_1__480_contigs__length_552253503	526574396	526616050	AT11355	AAEL000805	PGA_scaffold_1__480_contigs__length_552253503	526567733	526582147	m84097_231127_214230_s2/117445396/ccs
PGA_scaffold_1__480_contigs__length_552253503	526574396	526616050	AT11355	AAEL000805	PGA_scaffold_1__480_contigs__length_552253503	526569290	526589880	m84097_231127_214230_s2/33623760/ccs
PGA_scaffold_1__480_contigs__length_552253503	526574396	526616050	AT11355	AAEL000805	PGA_scaffold_1__480_contigs__length_552253503	526571063	526583423	m84097_231127_214230_s2/137431749/ccs
PGA_scaffold_1__480_contigs__length_552253503	526574396	526616050	AT11355	AAEL000805	PGA_scaffold_1__480_contigs__length_552253503	526572789	526589414	m84097_231127_214230_s2/258935465/ccs
PGA_scaffold_212__1_contigs__length_1657194	428791	429563	AT09926	AAEL001717	PGA_scaffold_212__1_contigs__length_1657194	426052	441373	m84097_231127_214230_s2/77989745/ccs
PGA_scaffold_212__1_contigs__length_1657194	428791	429563	AT09926	AAEL001717	PGA_scaffold_212__1_contigs__length_1657194	428570	433938	m84097_231127_214230_s2/69866475/ccs
PGA_scaffold_212__1_contigs__length_1657194	428791	429563	AT09926	AAEL001717	PGA_scaffold_212__1_contigs__length_1657194	413554	435701	m84097_231127_214230_s2/241831792/ccs
PGA_scaffold_212__1_contigs__length_1657194	428791	429563	AT09926	AAEL001717	PGA_scaffold_212__1_contigs__length_1657194	414819	437956	m84097_231127_214230_s2/265945571/ccs
PGA_scaffold_212__1_contigs__length_1657194	428791	429563	AT09926	AAEL001717	PGA_scaffold_212__1_contigs__length_1657194	415713	433620	m84097_231127_214230_s2/73404146/ccs
PGA_scaffold_212__1_contigs__length_1657194	428791	429563	AT09926	AAEL001717	PGA_scaffold_212__1_contigs__length_1657194	419932	437111	m84097_231127_214230_s2/86314951/ccs
PGA_scaffold_212__1_contigs__length_1657194	428791	429563	AT09926	AAEL001717	PGA_scaffold_212__1_contigs__length_1657194	421461	433042	m84097_231127_214230_s2/99222651/ccs
PGA_scaffold_212__1_contigs__length_1657194	428791	429563	AT09926	AAEL001717	PGA_scaffold_212__1_contigs__length_1657194	421959	434223	m84097_231127_214230_s2/83428836/ccs
PGA_scaffold_212__1_contigs__length_1657194	428791	429563	AT09926	AAEL001717	PGA_scaffold_212__1_contigs__length_1657194	425163	430788	m84097_231127_214230_s2/31133573/ccs
PGA_scaffold_212__1_contigs__length_1657194	428791	429563	AT09926	AAEL001717	PGA_scaffold_212__1_contigs__length_1657194	428222	444626	m84097_231127_214230_s2/102761792/ccs
PGA_scaffold_212__1_contigs__length_1657194	428791	429563	AT09926	AAEL001717	PGA_scaffold_212__1_contigs__length_1657194	429164	445782	m84097_231127_214230_s2/182256342/ccs
PGA_scaffold_212__1_contigs__length_1657194	430314	431060	AT09927	AAEL001717	PGA_scaffold_212__1_contigs__length_1657194	426052	441373	m84097_231127_214230_s2/77989745/ccs
PGA_scaffold_212__1_contigs__length_1657194	430314	431060	AT09927	AAEL001717	PGA_scaffold_212__1_contigs__length_1657194	428570	433938	m84097_231127_214230_s2/69866475/ccs
PGA_scaffold_212__1_contigs__length_1657194	430314	431060	AT09927	AAEL001717	PGA_scaffold_212__1_contigs__length_1657194	413554	435701	m84097_231127_214230_s2/241831792/ccs
PGA_scaffold_212__1_contigs__length_1657194	430314	431060	AT09927	AAEL001717	PGA_scaffold_212__1_contigs__length_1657194	414819	437956	m84097_231127_214230_s2/265945571/ccs
PGA_scaffold_212__1_contigs__length_1657194	430314	431060	AT09927	AAEL001717	PGA_scaffold_212__1_contigs__length_1657194	415713	433620	m84097_231127_214230_s2/73404146/ccs
PGA_scaffold_212__1_contigs__length_1657194	430314	431060	AT09927	AAEL001717	PGA_scaffold_212__1_contigs__length_1657194	419932	437111	m84097_231127_214230_s2/86314951/ccs
PGA_scaffold_212__1_contigs__length_1657194	430314	431060	AT09927	AAEL001717	PGA_scaffold_212__1_contigs__length_1657194	421461	433042	m84097_231127_214230_s2/99222651/ccs
PGA_scaffold_212__1_contigs__length_1657194	430314	431060	AT09927	AAEL001717	PGA_scaffold_212__1_contigs__length_1657194	421959	434223	m84097_231127_214230_s2/83428836/ccs
PGA_scaffold_212__1_contigs__length_1657194	430314	431060	AT09927	AAEL001717	PGA_scaffold_212__1_contigs__length_1657194	425163	430788	m84097_231127_214230_s2/31133573/ccs
PGA_scaffold_212__1_contigs__length_1657194	430314	431060	AT09927	AAEL001717	PGA_scaffold_212__1_contigs__length_1657194	428222	444626	m84097_231127_214230_s2/102761792/ccs
PGA_scaffold_212__1_contigs__length_1657194	430314	431060	AT09927	AAEL001717	PGA_scaffold_212__1_contigs__length_1657194	429164	445782	m84097_231127_214230_s2/182256342/ccs
PGA_scaffold_224__1_contigs__length_1041343	796152	798668	AT12677	AAEL006276	PGA_scaffold_224__1_contigs__length_1041343	798661	817543	m84097_231127_214230_s2/141628320/ccs
PGA_scaffold_224__1_contigs__length_1041343	812741	815249	AT12678	AAEL006276	PGA_scaffold_224__1_contigs__length_1041343	798661	817543	m84097_231127_214230_s2/141628320/ccs
PGA_scaffold_226__1_contigs__length_991771	917255	921609	AT19184	AAEL007449	PGA_scaffold_226__1_contigs__length_991771	921019	937678	m84097_231127_214230_s2/78908677/ccs
PGA_scaffold_226__1_contigs__length_991771	917255	921609	AT19184	AAEL007449	PGA_scaffold_226__1_contigs__length_991771	921457	938378	m84097_231127_214230_s2/172297180/ccs
PGA_scaffold_226__1_contigs__length_991771	917255	921609	AT19184	AAEL007449	PGA_scaffold_226__1_contigs__length_991771	905178	934438	m84097_231127_214230_s2/184029242/ccs
PGA_scaffold_226__1_contigs__length_991771	917255	921609	AT19184	AAEL007449	PGA_scaffold_226__1_contigs__length_991771	914607	937816	m84097_231127_214230_s2/124059829/ccs
PGA_scaffold_226__1_contigs__length_991771	932166	933155	AT19185	AAEL007449	PGA_scaffold_226__1_contigs__length_991771	921019	937678	m84097_231127_214230_s2/78908677/ccs
PGA_scaffold_226__1_contigs__length_991771	932166	933155	AT19185	AAEL007449	PGA_scaffold_226__1_contigs__length_991771	921457	938378	m84097_231127_214230_s2/172297180/ccs
PGA_scaffold_226__1_contigs__length_991771	932166	933155	AT19185	AAEL007449	PGA_scaffold_226__1_contigs__length_991771	905178	934438	m84097_231127_214230_s2/184029242/ccs
PGA_scaffold_226__1_contigs__length_991771	932166	933155	AT19185	AAEL007449	PGA_scaffold_226__1_contigs__length_991771	914607	937816	m84097_231127_214230_s2/124059829/ccs
PGA_scaffold_259__1_contigs__length_715275	180300	180686	AT17874	AAEL006642	PGA_scaffold_259__1_contigs__length_715275	165323	181342	m84097_231127_214230_s2/197400281/ccs
PGA_scaffold_259__1_contigs__length_715275	180300	180686	AT17874	AAEL006642	PGA_scaffold_259__1_contigs__length_715275	168274	190477	m84097_231127_214230_s2/158467872/ccs
PGA_scaffold_259__1_contigs__length_715275	180300	180686	AT17874	AAEL006642	PGA_scaffold_259__1_contigs__length_715275	169840	184676	m84097_231127_214230_s2/35258662/ccs
PGA_scaffold_259__1_contigs__length_715275	180300	180686	AT17874	AAEL006642	PGA_scaffold_259__1_contigs__length_715275	171631	186376	m84097_231127_214230_s2/57608785/ccs
PGA_scaffold_259__1_contigs__length_715275	180300	180686	AT17874	AAEL006642	PGA_scaffold_259__1_contigs__length_715275	172692	183314	m84097_231127_214230_s2/198513197/ccs
PGA_scaffold_259__1_contigs__length_715275	180300	180686	AT17874	AAEL006642	PGA_scaffold_259__1_contigs__length_715275	173443	195359	m84097_231127_214230_s2/229772910/ccs
PGA_scaffold_259__1_contigs__length_715275	180300	180686	AT17874	AAEL006642	PGA_scaffold_259__1_contigs__length_715275	174154	197312	m84097_231127_214230_s2/210307734/ccs
PGA_scaffold_259__1_contigs__length_715275	180300	180686	AT17874	AAEL006642	PGA_scaffold_259__1_contigs__length_715275	174881	188818	m84097_231127_214230_s2/138546761/ccs
PGA_scaffold_259__1_contigs__length_715275	180300	180686	AT17874	AAEL006642	PGA_scaffold_259__1_contigs__length_715275	175775	194357	m84097_231127_214230_s2/222495409/ccs
PGA_scaffold_259__1_contigs__length_715275	180300	180686	AT17874	AAEL006642	PGA_scaffold_259__1_contigs__length_715275	177458	183198	m84097_231127_214230_s2/65274291/ccs
PGA_scaffold_259__1_contigs__length_715275	180300	180686	AT17874	AAEL006642	PGA_scaffold_259__1_contigs__length_715275	178395	199184	m84097_231127_214230_s2/37033545/ccs
PGA_scaffold_259__1_contigs__length_715275	180300	180686	AT17874	AAEL006642	PGA_scaffold_259__1_contigs__length_715275	179478	193912	m84097_231127_214230_s2/33819406/ccs
PGA_scaffold_259__1_contigs__length_715275	180300	180686	AT17874	AAEL006642	PGA_scaffold_259__1_contigs__length_715275	179649	191025	m84097_231127_214230_s2/58786966/ccs
PGA_scaffold_259__1_contigs__length_715275	180758	181519	AT17875	AAEL006642	PGA_scaffold_259__1_contigs__length_715275	165323	181342	m84097_231127_214230_s2/197400281/ccs
PGA_scaffold_259__1_contigs__length_715275	180758	181519	AT17875	AAEL006642	PGA_scaffold_259__1_contigs__length_715275	168274	190477	m84097_231127_214230_s2/158467872/ccs
PGA_scaffold_259__1_contigs__length_715275	180758	181519	AT17875	AAEL006642	PGA_scaffold_259__1_contigs__length_715275	169840	184676	m84097_231127_214230_s2/35258662/ccs
PGA_scaffold_259__1_contigs__length_715275	180758	181519	AT17875	AAEL006642	PGA_scaffold_259__1_contigs__length_715275	171631	186376	m84097_231127_214230_s2/57608785/ccs
PGA_scaffold_259__1_contigs__length_715275	180758	181519	AT17875	AAEL006642	PGA_scaffold_259__1_contigs__length_715275	172692	183314	m84097_231127_214230_s2/198513197/ccs
PGA_scaffold_259__1_contigs__length_715275	180758	181519	AT17875	AAEL006642	PGA_scaffold_259__1_contigs__length_715275	173443	195359	m84097_231127_214230_s2/229772910/ccs
PGA_scaffold_259__1_contigs__length_715275	180758	181519	AT17875	AAEL006642	PGA_scaffold_259__1_contigs__length_715275	174154	197312	m84097_231127_214230_s2/210307734/ccs
PGA_scaffold_259__1_contigs__length_715275	180758	181519	AT17875	AAEL006642	PGA_scaffold_259__1_contigs__length_715275	174881	188818	m84097_231127_214230_s2/138546761/ccs
PGA_scaffold_259__1_contigs__length_715275	180758	181519	AT17875	AAEL006642	PGA_scaffold_259__1_contigs__length_715275	175775	194357	m84097_231127_214230_s2/222495409/ccs
PGA_scaffold_259__1_contigs__length_715275	180758	181519	AT17875	AAEL006642	PGA_scaffold_259__1_contigs__length_715275	177458	183198	m84097_231127_214230_s2/65274291/ccs
PGA_scaffold_259__1_contigs__length_715275	180758	181519	AT17875	AAEL006642	PGA_scaffold_259__1_contigs__length_715275	178395	199184	m84097_231127_214230_s2/37033545/ccs
PGA_scaffold_259__1_contigs__length_715275	180758	181519	AT17875	AAEL006642	PGA_scaffold_259__1_contigs__length_715275	179478	193912	m84097_231127_214230_s2/33819406/ccs
PGA_scaffold_259__1_contigs__length_715275	180758	181519	AT17875	AAEL006642	PGA_scaffold_259__1_contigs__length_715275	179649	191025	m84097_231127_214230_s2/58786966/ccs
PGA_scaffold_2__343_contigs__length_369510336	1150172	1168098	AT09467	AAEL003487	PGA_scaffold_2__343_contigs__length_369510336	1165030	1178026	m84097_231127_214230_s2/242749252/ccs
PGA_scaffold_2__343_contigs__length_369510336	1150172	1168098	AT09467	AAEL003487	PGA_scaffold_2__343_contigs__length_369510336	1167633	1177784	m84097_231127_214230_s2/23663162/ccs
PGA_scaffold_2__343_contigs__length_369510336	1150172	1168098	AT09467	AAEL003487	PGA_scaffold_2__343_contigs__length_369510336	1160823	1178716	m84097_231127_214230_s2/112854240/ccs
PGA_scaffold_2__343_contigs__length_369510336	1150172	1168098	AT09467	AAEL003487	PGA_scaffold_2__343_contigs__length_369510336	1164987	1183181	m84097_231127_214230_s2/227413318/ccs
PGA_scaffold_2__343_contigs__length_369510336	1150172	1168098	AT09467	AAEL003487	PGA_scaffold_2__343_contigs__length_369510336	1166673	1184977	m84097_231127_214230_s2/259261869/ccs
PGA_scaffold_2__343_contigs__length_369510336	1150172	1168098	AT09467	AAEL003487	PGA_scaffold_2__343_contigs__length_369510336	1167214	1182492	m84097_231127_214230_s2/17826068/ccs
PGA_scaffold_2__343_contigs__length_369510336	1150172	1168098	AT09467	AAEL003487	PGA_scaffold_2__343_contigs__length_369510336	1167745	1183483	m84097_231127_214230_s2/74907899/ccs
PGA_scaffold_2__343_contigs__length_369510336	1176661	1178521	AT09466	AAEL003487	PGA_scaffold_2__343_contigs__length_369510336	1165030	1178026	m84097_231127_214230_s2/242749252/ccs
PGA_scaffold_2__343_contigs__length_369510336	1176661	1178521	AT09466	AAEL003487	PGA_scaffold_2__343_contigs__length_369510336	1167633	1177784	m84097_231127_214230_s2/23663162/ccs
PGA_scaffold_2__343_contigs__length_369510336	1176661	1178521	AT09466	AAEL003487	PGA_scaffold_2__343_contigs__length_369510336	1160823	1178716	m84097_231127_214230_s2/112854240/ccs
PGA_scaffold_2__343_contigs__length_369510336	1176661	1178521	AT09466	AAEL003487	PGA_scaffold_2__343_contigs__length_369510336	1164987	1183181	m84097_231127_214230_s2/227413318/ccs
PGA_scaffold_2__343_contigs__length_369510336	1176661	1178521	AT09466	AAEL003487	PGA_scaffold_2__343_contigs__length_369510336	1166673	1184977	m84097_231127_214230_s2/259261869/ccs
PGA_scaffold_2__343_contigs__length_369510336	1176661	1178521	AT09466	AAEL003487	PGA_scaffold_2__343_contigs__length_369510336	1167214	1182492	m84097_231127_214230_s2/17826068/ccs
PGA_scaffold_2__343_contigs__length_369510336	1176661	1178521	AT09466	AAEL003487	PGA_scaffold_2__343_contigs__length_369510336	1167745	1183483	m84097_231127_214230_s2/74907899/ccs
PGA_scaffold_2__343_contigs__length_369510336	6301007	6336766	AT09604	AAEL008916	PGA_scaffold_2__343_contigs__length_369510336	6335410	6365998	m84097_231127_214230_s2/97587331/ccs
PGA_scaffold_2__343_contigs__length_369510336	6355698	6603707	AT09603	AAEL008916	PGA_scaffold_2__343_contigs__length_369510336	6335410	6365998	m84097_231127_214230_s2/97587331/ccs
PGA_scaffold_2__343_contigs__length_369510336	14105102	14164897	AT11588	AAEL019939	PGA_scaffold_2__343_contigs__length_369510336	14161500	14181686	m84097_231127_214230_s2/236193694/ccs
PGA_scaffold_2__343_contigs__length_369510336	14177635	14240463	AT11587	AAEL019939	PGA_scaffold_2__343_contigs__length_369510336	14161500	14181686	m84097_231127_214230_s2/236193694/ccs
PGA_scaffold_2__343_contigs__length_369510336	14561895	14563721	AT11583	AAEL003108	PGA_scaffold_2__343_contigs__length_369510336	14556763	14576697	m84097_231127_214230_s2/60228529/ccs
PGA_scaffold_2__343_contigs__length_369510336	14561895	14563721	AT11583	AAEL003108	PGA_scaffold_2__343_contigs__length_369510336	14557117	14576257	m84097_231127_214230_s2/106629122/ccs
PGA_scaffold_2__343_contigs__length_369510336	14561895	14563721	AT11583	AAEL003108	PGA_scaffold_2__343_contigs__length_369510336	14559365	14573536	m84097_231127_214230_s2/147787651/ccs
PGA_scaffold_2__343_contigs__length_369510336	14569102	14578691	AT11582	AAEL003108	PGA_scaffold_2__343_contigs__length_369510336	14556763	14576697	m84097_231127_214230_s2/60228529/ccs
PGA_scaffold_2__343_contigs__length_369510336	14569102	14578691	AT11582	AAEL003108	PGA_scaffold_2__343_contigs__length_369510336	14557117	14576257	m84097_231127_214230_s2/106629122/ccs
PGA_scaffold_2__343_contigs__length_369510336	14569102	14578691	AT11582	AAEL003108	PGA_scaffold_2__343_contigs__length_369510336	14559365	14573536	m84097_231127_214230_s2/147787651/ccs
PGA_scaffold_2__343_contigs__length_369510336	18206714	18262617	AT17856	AAEL018149	PGA_scaffold_2__343_contigs__length_369510336	18257695	18278998	m84097_231127_214230_s2/89262545/ccs
PGA_scaffold_2__343_contigs__length_369510336	18206714	18262617	AT17856	AAEL018149	PGA_scaffold_2__343_contigs__length_369510336	18257750	18268557	m84097_231127_214230_s2/214567509/ccs
PGA_scaffold_2__343_contigs__length_369510336	18206714	18262617	AT17856	AAEL018149	PGA_scaffold_2__343_contigs__length_369510336	18258497	18269715	m84097_231127_214230_s2/74585097/ccs
PGA_scaffold_2__343_contigs__length_369510336	18206714	18262617	AT17856	AAEL018149	PGA_scaffold_2__343_contigs__length_369510336	18261254	18271072	m84097_231127_214230_s2/77796311/ccs
PGA_scaffold_2__343_contigs__length_369510336	18206714	18262617	AT17856	AAEL018149	PGA_scaffold_2__343_contigs__length_369510336	18261343	18283775	m84097_231127_214230_s2/35393071/ccs
PGA_scaffold_2__343_contigs__length_369510336	18268487	18280618	AT17855	AAEL018149	PGA_scaffold_2__343_contigs__length_369510336	18257695	18278998	m84097_231127_214230_s2/89262545/ccs
PGA_scaffold_2__343_contigs__length_369510336	18268487	18280618	AT17855	AAEL018149	PGA_scaffold_2__343_contigs__length_369510336	18257750	18268557	m84097_231127_214230_s2/214567509/ccs
PGA_scaffold_2__343_contigs__length_369510336	18268487	18280618	AT17855	AAEL018149	PGA_scaffold_2__343_contigs__length_369510336	18258497	18269715	m84097_231127_214230_s2/74585097/ccs
PGA_scaffold_2__343_contigs__length_369510336	18268487	18280618	AT17855	AAEL018149	PGA_scaffold_2__343_contigs__length_369510336	18261254	18271072	m84097_231127_214230_s2/77796311/ccs
PGA_scaffold_2__343_contigs__length_369510336	18268487	18280618	AT17855	AAEL018149	PGA_scaffold_2__343_contigs__length_369510336	18261343	18283775	m84097_231127_214230_s2/35393071/ccs
PGA_scaffold_2__343_contigs__length_369510336	27809608	27814681	AT05334	AAEL020636	PGA_scaffold_2__343_contigs__length_369510336	27796778	27818413	m84097_231127_214230_s2/216732806/ccs
PGA_scaffold_2__343_contigs__length_369510336	27809608	27814681	AT05334	AAEL020636	PGA_scaffold_2__343_contigs__length_369510336	27801139	27816521	m84097_231127_214230_s2/229181542/ccs
PGA_scaffold_2__343_contigs__length_369510336	27809608	27814681	AT05334	AAEL020636	PGA_scaffold_2__343_contigs__length_369510336	27804189	27820278	m84097_231127_214230_s2/196742249/ccs
PGA_scaffold_2__343_contigs__length_369510336	27809608	27814681	AT05334	AAEL020636	PGA_scaffold_2__343_contigs__length_369510336	27805523	27825509	m84097_231127_214230_s2/19465805/ccs
PGA_scaffold_2__343_contigs__length_369510336	27809608	27814681	AT05334	AAEL020636	PGA_scaffold_2__343_contigs__length_369510336	27810534	27824501	m84097_231127_214230_s2/41290137/ccs
PGA_scaffold_2__343_contigs__length_369510336	27809608	27814681	AT05334	AAEL020636	PGA_scaffold_2__343_contigs__length_369510336	27811046	27829925	m84097_231127_214230_s2/219873650/ccs
PGA_scaffold_2__343_contigs__length_369510336	27809608	27814681	AT05334	AAEL020636	PGA_scaffold_2__343_contigs__length_369510336	27813748	27833455	m84097_231127_214230_s2/25562462/ccs
PGA_scaffold_2__343_contigs__length_369510336	27816116	27834187	AT05333	AAEL020636	PGA_scaffold_2__343_contigs__length_369510336	27796778	27818413	m84097_231127_214230_s2/216732806/ccs
PGA_scaffold_2__343_contigs__length_369510336	27816116	27834187	AT05333	AAEL020636	PGA_scaffold_2__343_contigs__length_369510336	27801139	27816521	m84097_231127_214230_s2/229181542/ccs
PGA_scaffold_2__343_contigs__length_369510336	27816116	27834187	AT05333	AAEL020636	PGA_scaffold_2__343_contigs__length_369510336	27804189	27820278	m84097_231127_214230_s2/196742249/ccs
PGA_scaffold_2__343_contigs__length_369510336	27816116	27834187	AT05333	AAEL020636	PGA_scaffold_2__343_contigs__length_369510336	27805523	27825509	m84097_231127_214230_s2/19465805/ccs
PGA_scaffold_2__343_contigs__length_369510336	27816116	27834187	AT05333	AAEL020636	PGA_scaffold_2__343_contigs__length_369510336	27810534	27824501	m84097_231127_214230_s2/41290137/ccs
PGA_scaffold_2__343_contigs__length_369510336	27816116	27834187	AT05333	AAEL020636	PGA_scaffold_2__343_contigs__length_369510336	27811046	27829925	m84097_231127_214230_s2/219873650/ccs
PGA_scaffold_2__343_contigs__length_369510336	27816116	27834187	AT05333	AAEL020636	PGA_scaffold_2__343_contigs__length_369510336	27813748	27833455	m84097_231127_214230_s2/25562462/ccs
PGA_scaffold_2__343_contigs__length_369510336	31529250	31683844	AT03514	AAEL019451	PGA_scaffold_2__343_contigs__length_369510336	31676800	31684088	m84097_231127_214230_s2/247990038/ccs
PGA_scaffold_2__343_contigs__length_369510336	31529250	31683844	AT03514	AAEL019451	PGA_scaffold_2__343_contigs__length_369510336	31660276	31687444	m84097_231127_214230_s2/69337945/ccs
PGA_scaffold_2__343_contigs__length_369510336	31529250	31683844	AT03514	AAEL019451	PGA_scaffold_2__343_contigs__length_369510336	31674169	31699419	m84097_231127_214230_s2/46270541/ccs
PGA_scaffold_2__343_contigs__length_369510336	31529250	31683844	AT03514	AAEL019451	PGA_scaffold_2__343_contigs__length_369510336	31674825	31687476	m84097_231127_214230_s2/139201119/ccs
PGA_scaffold_2__343_contigs__length_369510336	31529250	31683844	AT03514	AAEL019451	PGA_scaffold_2__343_contigs__length_369510336	31676221	31696245	m84097_231127_214230_s2/51053323/ccs
PGA_scaffold_2__343_contigs__length_369510336	31529250	31683844	AT03514	AAEL019451	PGA_scaffold_2__343_contigs__length_369510336	31677856	31693521	m84097_231127_214230_s2/146736575/ccs
PGA_scaffold_2__343_contigs__length_369510336	31529250	31683844	AT03514	AAEL019451	PGA_scaffold_2__343_contigs__length_369510336	31678159	31701957	m84097_231127_214230_s2/238881710/ccs
PGA_scaffold_2__343_contigs__length_369510336	31529250	31683844	AT03514	AAEL019451	PGA_scaffold_2__343_contigs__length_369510336	31679882	31687615	m84097_231127_214230_s2/241242353/ccs
PGA_scaffold_2__343_contigs__length_369510336	31529250	31683844	AT03514	AAEL019451	PGA_scaffold_2__343_contigs__length_369510336	31680589	31692752	m84097_231127_214230_s2/124980152/ccs
PGA_scaffold_2__343_contigs__length_369510336	31529250	31683844	AT03514	AAEL019451	PGA_scaffold_2__343_contigs__length_369510336	31681635	31692108	m84097_231127_214230_s2/252383664/ccs
PGA_scaffold_2__343_contigs__length_369510336	31529250	31683844	AT03514	AAEL019451	PGA_scaffold_2__343_contigs__length_369510336	31683218	31700062	m84097_231127_214230_s2/4328383/ccs
PGA_scaffold_2__343_contigs__length_369510336	31529250	31683844	AT03514	AAEL019451	PGA_scaffold_2__343_contigs__length_369510336	31683262	31687832	m84097_231127_214230_s2/41222877/ccs
PGA_scaffold_2__343_contigs__length_369510336	31529250	31683844	AT03514	AAEL019451	PGA_scaffold_2__343_contigs__length_369510336	31683517	31698314	m84097_231127_214230_s2/36899830/ccs
PGA_scaffold_2__343_contigs__length_369510336	31684063	32027375	AT03513	AAEL019451	PGA_scaffold_2__343_contigs__length_369510336	31676800	31684088	m84097_231127_214230_s2/247990038/ccs
PGA_scaffold_2__343_contigs__length_369510336	31684063	32027375	AT03513	AAEL019451	PGA_scaffold_2__343_contigs__length_369510336	31660276	31687444	m84097_231127_214230_s2/69337945/ccs
PGA_scaffold_2__343_contigs__length_369510336	31684063	32027375	AT03513	AAEL019451	PGA_scaffold_2__343_contigs__length_369510336	31674169	31699419	m84097_231127_214230_s2/46270541/ccs
PGA_scaffold_2__343_contigs__length_369510336	31684063	32027375	AT03513	AAEL019451	PGA_scaffold_2__343_contigs__length_369510336	31674825	31687476	m84097_231127_214230_s2/139201119/ccs
PGA_scaffold_2__343_contigs__length_369510336	31684063	32027375	AT03513	AAEL019451	PGA_scaffold_2__343_contigs__length_369510336	31676221	31696245	m84097_231127_214230_s2/51053323/ccs
PGA_scaffold_2__343_contigs__length_369510336	31684063	32027375	AT03513	AAEL019451	PGA_scaffold_2__343_contigs__length_369510336	31677856	31693521	m84097_231127_214230_s2/146736575/ccs
PGA_scaffold_2__343_contigs__length_369510336	31684063	32027375	AT03513	AAEL019451	PGA_scaffold_2__343_contigs__length_369510336	31678159	31701957	m84097_231127_214230_s2/238881710/ccs
PGA_scaffold_2__343_contigs__length_369510336	31684063	32027375	AT03513	AAEL019451	PGA_scaffold_2__343_contigs__length_369510336	31679882	31687615	m84097_231127_214230_s2/241242353/ccs
PGA_scaffold_2__343_contigs__length_369510336	31684063	32027375	AT03513	AAEL019451	PGA_scaffold_2__343_contigs__length_369510336	31680589	31692752	m84097_231127_214230_s2/124980152/ccs
PGA_scaffold_2__343_contigs__length_369510336	31684063	32027375	AT03513	AAEL019451	PGA_scaffold_2__343_contigs__length_369510336	31681635	31692108	m84097_231127_214230_s2/252383664/ccs
PGA_scaffold_2__343_contigs__length_369510336	31684063	32027375	AT03513	AAEL019451	PGA_scaffold_2__343_contigs__length_369510336	31683218	31700062	m84097_231127_214230_s2/4328383/ccs
PGA_scaffold_2__343_contigs__length_369510336	31684063	32027375	AT03513	AAEL019451	PGA_scaffold_2__343_contigs__length_369510336	31683262	31687832	m84097_231127_214230_s2/41222877/ccs
PGA_scaffold_2__343_contigs__length_369510336	31684063	32027375	AT03513	AAEL019451	PGA_scaffold_2__343_contigs__length_369510336	31683517	31698314	m84097_231127_214230_s2/36899830/ccs
PGA_scaffold_2__343_contigs__length_369510336	61716582	61739291	AT20572	AAEL019862	PGA_scaffold_2__343_contigs__length_369510336	61737354	61748053	m84097_231127_214230_s2/172166678/ccs
PGA_scaffold_2__343_contigs__length_369510336	61716582	61739291	AT20572	AAEL019862	PGA_scaffold_2__343_contigs__length_369510336	61735955	61754499	m84097_231127_214230_s2/128846131/ccs
PGA_scaffold_2__343_contigs__length_369510336	61716582	61739291	AT20572	AAEL019862	PGA_scaffold_2__343_contigs__length_369510336	61736563	61753314	m84097_231127_214230_s2/234231511/ccs
PGA_scaffold_2__343_contigs__length_369510336	61716582	61739291	AT20572	AAEL019862	PGA_scaffold_2__343_contigs__length_369510336	61727344	61749841	m84097_231127_214230_s2/263913838/ccs
PGA_scaffold_2__343_contigs__length_369510336	61716582	61739291	AT20572	AAEL019862	PGA_scaffold_2__343_contigs__length_369510336	61729066	61754598	m84097_231127_214230_s2/256838649/ccs
PGA_scaffold_2__343_contigs__length_369510336	61716582	61739291	AT20572	AAEL019862	PGA_scaffold_2__343_contigs__length_369510336	61731152	61754378	m84097_231127_214230_s2/234685019/ccs
PGA_scaffold_2__343_contigs__length_369510336	61716582	61739291	AT20572	AAEL019862	PGA_scaffold_2__343_contigs__length_369510336	61732503	61751186	m84097_231127_214230_s2/194905650/ccs
PGA_scaffold_2__343_contigs__length_369510336	61746560	61763254	AT20571	AAEL019862	PGA_scaffold_2__343_contigs__length_369510336	61737354	61748053	m84097_231127_214230_s2/172166678/ccs
PGA_scaffold_2__343_contigs__length_369510336	61746560	61763254	AT20571	AAEL019862	PGA_scaffold_2__343_contigs__length_369510336	61735955	61754499	m84097_231127_214230_s2/128846131/ccs
PGA_scaffold_2__343_contigs__length_369510336	61746560	61763254	AT20571	AAEL019862	PGA_scaffold_2__343_contigs__length_369510336	61736563	61753314	m84097_231127_214230_s2/234231511/ccs
PGA_scaffold_2__343_contigs__length_369510336	61746560	61763254	AT20571	AAEL019862	PGA_scaffold_2__343_contigs__length_369510336	61727344	61749841	m84097_231127_214230_s2/263913838/ccs
PGA_scaffold_2__343_contigs__length_369510336	61746560	61763254	AT20571	AAEL019862	PGA_scaffold_2__343_contigs__length_369510336	61729066	61754598	m84097_231127_214230_s2/256838649/ccs
PGA_scaffold_2__343_contigs__length_369510336	61746560	61763254	AT20571	AAEL019862	PGA_scaffold_2__343_contigs__length_369510336	61731152	61754378	m84097_231127_214230_s2/234685019/ccs
PGA_scaffold_2__343_contigs__length_369510336	61746560	61763254	AT20571	AAEL019862	PGA_scaffold_2__343_contigs__length_369510336	61732503	61751186	m84097_231127_214230_s2/194905650/ccs
PGA_scaffold_2__343_contigs__length_369510336	83994675	83996712	AT19831	AAEL013140	PGA_scaffold_2__343_contigs__length_369510336	83988992	83999244	m84097_231127_214230_s2/120589169/ccs
PGA_scaffold_2__343_contigs__length_369510336	83994675	83996712	AT19831	AAEL013140	PGA_scaffold_2__343_contigs__length_369510336	83991010	83999981	m84097_231127_214230_s2/192350315/ccs
PGA_scaffold_2__343_contigs__length_369510336	83994675	83996712	AT19831	AAEL013140	PGA_scaffold_2__343_contigs__length_369510336	83995637	83997786	m84097_231127_214230_s2/207557628/ccs
PGA_scaffold_2__343_contigs__length_369510336	83994675	83996712	AT19831	AAEL013140	PGA_scaffold_2__343_contigs__length_369510336	83974766	84000204	m84097_231127_214230_s2/163318188/ccs
PGA_scaffold_2__343_contigs__length_369510336	83994675	83996712	AT19831	AAEL013140	PGA_scaffold_2__343_contigs__length_369510336	83977724	84002626	m84097_231127_214230_s2/53610827/ccs
PGA_scaffold_2__343_contigs__length_369510336	83994675	83996712	AT19831	AAEL013140	PGA_scaffold_2__343_contigs__length_369510336	83983714	83999719	m84097_231127_214230_s2/222958203/ccs
PGA_scaffold_2__343_contigs__length_369510336	83994675	83996712	AT19831	AAEL013140	PGA_scaffold_2__343_contigs__length_369510336	83986842	84001193	m84097_231127_214230_s2/159257753/ccs
PGA_scaffold_2__343_contigs__length_369510336	83994675	83996712	AT19831	AAEL013140	PGA_scaffold_2__343_contigs__length_369510336	83988760	84006003	m84097_231127_214230_s2/67571453/ccs
PGA_scaffold_2__343_contigs__length_369510336	83994675	83996712	AT19831	AAEL013140	PGA_scaffold_2__343_contigs__length_369510336	83989057	84004799	m84097_231127_214230_s2/65732666/ccs
PGA_scaffold_2__343_contigs__length_369510336	83994675	83996712	AT19831	AAEL013140	PGA_scaffold_2__343_contigs__length_369510336	83990525	84002677	m84097_231127_214230_s2/238223903/ccs
PGA_scaffold_2__343_contigs__length_369510336	83994675	83996712	AT19831	AAEL013140	PGA_scaffold_2__343_contigs__length_369510336	83993200	84005979	m84097_231127_214230_s2/114952072/ccs
PGA_scaffold_2__343_contigs__length_369510336	83994675	83996712	AT19831	AAEL013140	PGA_scaffold_2__343_contigs__length_369510336	83995968	84018925	m84097_231127_214230_s2/254350170/ccs
PGA_scaffold_2__343_contigs__length_369510336	83997327	83999396	AT19830	AAEL013140	PGA_scaffold_2__343_contigs__length_369510336	83988992	83999244	m84097_231127_214230_s2/120589169/ccs
PGA_scaffold_2__343_contigs__length_369510336	83997327	83999396	AT19830	AAEL013140	PGA_scaffold_2__343_contigs__length_369510336	83991010	83999981	m84097_231127_214230_s2/192350315/ccs
PGA_scaffold_2__343_contigs__length_369510336	83997327	83999396	AT19830	AAEL013140	PGA_scaffold_2__343_contigs__length_369510336	83995637	83997786	m84097_231127_214230_s2/207557628/ccs
PGA_scaffold_2__343_contigs__length_369510336	83997327	83999396	AT19830	AAEL013140	PGA_scaffold_2__343_contigs__length_369510336	83974766	84000204	m84097_231127_214230_s2/163318188/ccs
PGA_scaffold_2__343_contigs__length_369510336	83997327	83999396	AT19830	AAEL013140	PGA_scaffold_2__343_contigs__length_369510336	83977724	84002626	m84097_231127_214230_s2/53610827/ccs
PGA_scaffold_2__343_contigs__length_369510336	83997327	83999396	AT19830	AAEL013140	PGA_scaffold_2__343_contigs__length_369510336	83983714	83999719	m84097_231127_214230_s2/222958203/ccs
PGA_scaffold_2__343_contigs__length_369510336	83997327	83999396	AT19830	AAEL013140	PGA_scaffold_2__343_contigs__length_369510336	83986842	84001193	m84097_231127_214230_s2/159257753/ccs
PGA_scaffold_2__343_contigs__length_369510336	83997327	83999396	AT19830	AAEL013140	PGA_scaffold_2__343_contigs__length_369510336	83988760	84006003	m84097_231127_214230_s2/67571453/ccs
PGA_scaffold_2__343_contigs__length_369510336	83997327	83999396	AT19830	AAEL013140	PGA_scaffold_2__343_contigs__length_369510336	83989057	84004799	m84097_231127_214230_s2/65732666/ccs
PGA_scaffold_2__343_contigs__length_369510336	83997327	83999396	AT19830	AAEL013140	PGA_scaffold_2__343_contigs__length_369510336	83990525	84002677	m84097_231127_214230_s2/238223903/ccs
PGA_scaffold_2__343_contigs__length_369510336	83997327	83999396	AT19830	AAEL013140	PGA_scaffold_2__343_contigs__length_369510336	83993200	84005979	m84097_231127_214230_s2/114952072/ccs
PGA_scaffold_2__343_contigs__length_369510336	83997327	83999396	AT19830	AAEL013140	PGA_scaffold_2__343_contigs__length_369510336	83995968	84018925	m84097_231127_214230_s2/254350170/ccs
PGA_scaffold_2__343_contigs__length_369510336	98659688	98671001	AT17819	AAEL001946	PGA_scaffold_2__343_contigs__length_369510336	98664994	98678856	m84097_231127_214230_s2/261753577/ccs
PGA_scaffold_2__343_contigs__length_369510336	98659688	98671001	AT17819	AAEL001946	PGA_scaffold_2__343_contigs__length_369510336	98658653	98675204	m84097_231127_214230_s2/81529112/ccs
PGA_scaffold_2__343_contigs__length_369510336	98659688	98671001	AT17819	AAEL001946	PGA_scaffold_2__343_contigs__length_369510336	98661401	98682310	m84097_231127_214230_s2/244975904/ccs
PGA_scaffold_2__343_contigs__length_369510336	98659688	98671001	AT17819	AAEL001946	PGA_scaffold_2__343_contigs__length_369510336	98661930	98675580	m84097_231127_214230_s2/67830375/ccs
PGA_scaffold_2__343_contigs__length_369510336	98659688	98671001	AT17819	AAEL001946	PGA_scaffold_2__343_contigs__length_369510336	98662584	98680176	m84097_231127_214230_s2/168235846/ccs
PGA_scaffold_2__343_contigs__length_369510336	98659688	98671001	AT17819	AAEL001946	PGA_scaffold_2__343_contigs__length_369510336	98664901	98684450	m84097_231127_214230_s2/260441348/ccs
PGA_scaffold_2__343_contigs__length_369510336	98659688	98671001	AT17819	AAEL001946	PGA_scaffold_2__343_contigs__length_369510336	98664951	98683633	m84097_231127_214230_s2/176887673/ccs
PGA_scaffold_2__343_contigs__length_369510336	98659688	98671001	AT17819	AAEL001946	PGA_scaffold_2__343_contigs__length_369510336	98665459	98684719	m84097_231127_214230_s2/174855592/ccs
PGA_scaffold_2__343_contigs__length_369510336	98659688	98671001	AT17819	AAEL001946	PGA_scaffold_2__343_contigs__length_369510336	98666257	98683638	m84097_231127_214230_s2/67703936/ccs
PGA_scaffold_2__343_contigs__length_369510336	98659688	98671001	AT17819	AAEL001946	PGA_scaffold_2__343_contigs__length_369510336	98666834	98688160	m84097_231127_214230_s2/241308315/ccs
PGA_scaffold_2__343_contigs__length_369510336	98659688	98671001	AT17819	AAEL001946	PGA_scaffold_2__343_contigs__length_369510336	98668651	98682740	m84097_231127_214230_s2/92409472/ccs
PGA_scaffold_2__343_contigs__length_369510336	98659688	98671001	AT17819	AAEL001946	PGA_scaffold_2__343_contigs__length_369510336	98668734	98684619	m84097_231127_214230_s2/220991843/ccs
PGA_scaffold_2__343_contigs__length_369510336	98659688	98671001	AT17819	AAEL001946	PGA_scaffold_2__343_contigs__length_369510336	98670262	98693326	m84097_231127_214230_s2/218896094/ccs
PGA_scaffold_2__343_contigs__length_369510336	98659688	98671001	AT17819	AAEL001946	PGA_scaffold_2__343_contigs__length_369510336	98670473	98683491	m84097_231127_214230_s2/113707833/ccs
PGA_scaffold_2__343_contigs__length_369510336	98659688	98671001	AT17819	AAEL001946	PGA_scaffold_2__343_contigs__length_369510336	98670616	98695053	m84097_231127_214230_s2/262672458/ccs
PGA_scaffold_2__343_contigs__length_369510336	98672309	98776636	AT17818	AAEL001946	PGA_scaffold_2__343_contigs__length_369510336	98664994	98678856	m84097_231127_214230_s2/261753577/ccs
PGA_scaffold_2__343_contigs__length_369510336	98672309	98776636	AT17818	AAEL001946	PGA_scaffold_2__343_contigs__length_369510336	98658653	98675204	m84097_231127_214230_s2/81529112/ccs
PGA_scaffold_2__343_contigs__length_369510336	98672309	98776636	AT17818	AAEL001946	PGA_scaffold_2__343_contigs__length_369510336	98661401	98682310	m84097_231127_214230_s2/244975904/ccs
PGA_scaffold_2__343_contigs__length_369510336	98672309	98776636	AT17818	AAEL001946	PGA_scaffold_2__343_contigs__length_369510336	98661930	98675580	m84097_231127_214230_s2/67830375/ccs
PGA_scaffold_2__343_contigs__length_369510336	98672309	98776636	AT17818	AAEL001946	PGA_scaffold_2__343_contigs__length_369510336	98662584	98680176	m84097_231127_214230_s2/168235846/ccs
PGA_scaffold_2__343_contigs__length_369510336	98672309	98776636	AT17818	AAEL001946	PGA_scaffold_2__343_contigs__length_369510336	98664901	98684450	m84097_231127_214230_s2/260441348/ccs
PGA_scaffold_2__343_contigs__length_369510336	98672309	98776636	AT17818	AAEL001946	PGA_scaffold_2__343_contigs__length_369510336	98664951	98683633	m84097_231127_214230_s2/176887673/ccs
PGA_scaffold_2__343_contigs__length_369510336	98672309	98776636	AT17818	AAEL001946	PGA_scaffold_2__343_contigs__length_369510336	98665459	98684719	m84097_231127_214230_s2/174855592/ccs
PGA_scaffold_2__343_contigs__length_369510336	98672309	98776636	AT17818	AAEL001946	PGA_scaffold_2__343_contigs__length_369510336	98666257	98683638	m84097_231127_214230_s2/67703936/ccs
PGA_scaffold_2__343_contigs__length_369510336	98672309	98776636	AT17818	AAEL001946	PGA_scaffold_2__343_contigs__length_369510336	98666834	98688160	m84097_231127_214230_s2/241308315/ccs
PGA_scaffold_2__343_contigs__length_369510336	98672309	98776636	AT17818	AAEL001946	PGA_scaffold_2__343_contigs__length_369510336	98668651	98682740	m84097_231127_214230_s2/92409472/ccs
PGA_scaffold_2__343_contigs__length_369510336	98672309	98776636	AT17818	AAEL001946	PGA_scaffold_2__343_contigs__length_369510336	98668734	98684619	m84097_231127_214230_s2/220991843/ccs
PGA_scaffold_2__343_contigs__length_369510336	98672309	98776636	AT17818	AAEL001946	PGA_scaffold_2__343_contigs__length_369510336	98670262	98693326	m84097_231127_214230_s2/218896094/ccs
PGA_scaffold_2__343_contigs__length_369510336	98672309	98776636	AT17818	AAEL001946	PGA_scaffold_2__343_contigs__length_369510336	98670473	98683491	m84097_231127_214230_s2/113707833/ccs
PGA_scaffold_2__343_contigs__length_369510336	98672309	98776636	AT17818	AAEL001946	PGA_scaffold_2__343_contigs__length_369510336	98670616	98695053	m84097_231127_214230_s2/262672458/ccs
PGA_scaffold_2__343_contigs__length_369510336	101933536	101935190	AT15669	AAEL023471	PGA_scaffold_2__343_contigs__length_369510336	101925493	101938229	m84097_231127_214230_s2/39915979/ccs
PGA_scaffold_2__343_contigs__length_369510336	101933536	101935190	AT15669	AAEL023471	PGA_scaffold_2__343_contigs__length_369510336	101926274	101939827	m84097_231127_214230_s2/14487179/ccs
PGA_scaffold_2__343_contigs__length_369510336	101933536	101935190	AT15669	AAEL023471	PGA_scaffold_2__343_contigs__length_369510336	101929994	101940393	m84097_231127_214230_s2/44110728/ccs
PGA_scaffold_2__343_contigs__length_369510336	101933536	101935190	AT15669	AAEL023471	PGA_scaffold_2__343_contigs__length_369510336	101920386	101936835	m84097_231127_214230_s2/182650197/ccs
PGA_scaffold_2__343_contigs__length_369510336	101933536	101935190	AT15669	AAEL023471	PGA_scaffold_2__343_contigs__length_369510336	101923075	101938310	m84097_231127_214230_s2/42534030/ccs
PGA_scaffold_2__343_contigs__length_369510336	101933536	101935190	AT15669	AAEL023471	PGA_scaffold_2__343_contigs__length_369510336	101924876	101941670	m84097_231127_214230_s2/199098476/ccs
PGA_scaffold_2__343_contigs__length_369510336	101933536	101935190	AT15669	AAEL023471	PGA_scaffold_2__343_contigs__length_369510336	101927107	101948557	m84097_231127_214230_s2/14880840/ccs
PGA_scaffold_2__343_contigs__length_369510336	101933536	101935190	AT15669	AAEL023471	PGA_scaffold_2__343_contigs__length_369510336	101931124	101946090	m84097_231127_214230_s2/52366765/ccs
PGA_scaffold_2__343_contigs__length_369510336	101933536	101935190	AT15669	AAEL023471	PGA_scaffold_2__343_contigs__length_369510336	101931335	101948467	m84097_231127_214230_s2/47121491/ccs
PGA_scaffold_2__343_contigs__length_369510336	101933536	101935190	AT15669	AAEL023471	PGA_scaffold_2__343_contigs__length_369510336	101932295	101949286	m84097_231127_214230_s2/195236006/ccs
PGA_scaffold_2__343_contigs__length_369510336	101933536	101935190	AT15669	AAEL023471	PGA_scaffold_2__343_contigs__length_369510336	101932495	101941270	m84097_231127_214230_s2/186515972/ccs
PGA_scaffold_2__343_contigs__length_369510336	101933536	101935190	AT15669	AAEL023471	PGA_scaffold_2__343_contigs__length_369510336	101934568	101947661	m84097_231127_214230_s2/44046018/ccs
PGA_scaffold_2__343_contigs__length_369510336	101935307	101939515	AT15670	AAEL023471	PGA_scaffold_2__343_contigs__length_369510336	101925493	101938229	m84097_231127_214230_s2/39915979/ccs
PGA_scaffold_2__343_contigs__length_369510336	101935307	101939515	AT15670	AAEL023471	PGA_scaffold_2__343_contigs__length_369510336	101926274	101939827	m84097_231127_214230_s2/14487179/ccs
PGA_scaffold_2__343_contigs__length_369510336	101935307	101939515	AT15670	AAEL023471	PGA_scaffold_2__343_contigs__length_369510336	101929994	101940393	m84097_231127_214230_s2/44110728/ccs
PGA_scaffold_2__343_contigs__length_369510336	101935307	101939515	AT15670	AAEL023471	PGA_scaffold_2__343_contigs__length_369510336	101920386	101936835	m84097_231127_214230_s2/182650197/ccs
PGA_scaffold_2__343_contigs__length_369510336	101935307	101939515	AT15670	AAEL023471	PGA_scaffold_2__343_contigs__length_369510336	101923075	101938310	m84097_231127_214230_s2/42534030/ccs
PGA_scaffold_2__343_contigs__length_369510336	101935307	101939515	AT15670	AAEL023471	PGA_scaffold_2__343_contigs__length_369510336	101924876	101941670	m84097_231127_214230_s2/199098476/ccs
PGA_scaffold_2__343_contigs__length_369510336	101935307	101939515	AT15670	AAEL023471	PGA_scaffold_2__343_contigs__length_369510336	101927107	101948557	m84097_231127_214230_s2/14880840/ccs
PGA_scaffold_2__343_contigs__length_369510336	101935307	101939515	AT15670	AAEL023471	PGA_scaffold_2__343_contigs__length_369510336	101931124	101946090	m84097_231127_214230_s2/52366765/ccs
PGA_scaffold_2__343_contigs__length_369510336	101935307	101939515	AT15670	AAEL023471	PGA_scaffold_2__343_contigs__length_369510336	101931335	101948467	m84097_231127_214230_s2/47121491/ccs
PGA_scaffold_2__343_contigs__length_369510336	101935307	101939515	AT15670	AAEL023471	PGA_scaffold_2__343_contigs__length_369510336	101932295	101949286	m84097_231127_214230_s2/195236006/ccs
PGA_scaffold_2__343_contigs__length_369510336	101935307	101939515	AT15670	AAEL023471	PGA_scaffold_2__343_contigs__length_369510336	101932495	101941270	m84097_231127_214230_s2/186515972/ccs
PGA_scaffold_2__343_contigs__length_369510336	101935307	101939515	AT15670	AAEL023471	PGA_scaffold_2__343_contigs__length_369510336	101934568	101947661	m84097_231127_214230_s2/44046018/ccs
PGA_scaffold_2__343_contigs__length_369510336	119692273	119703115	AT12585	AAEL014078	PGA_scaffold_2__343_contigs__length_369510336	119695210	119718717	m84097_231127_214230_s2/265618146/ccs
PGA_scaffold_2__343_contigs__length_369510336	119692273	119703115	AT12585	AAEL014078	PGA_scaffold_2__343_contigs__length_369510336	119700028	119722502	m84097_231127_214230_s2/170132536/ccs
PGA_scaffold_2__343_contigs__length_369510336	119692273	119703115	AT12585	AAEL014078	PGA_scaffold_2__343_contigs__length_369510336	119702954	119722743	m84097_231127_214230_s2/154142559/ccs
PGA_scaffold_2__343_contigs__length_369510336	119714163	119726661	AT12584	AAEL014078	PGA_scaffold_2__343_contigs__length_369510336	119695210	119718717	m84097_231127_214230_s2/265618146/ccs
PGA_scaffold_2__343_contigs__length_369510336	119714163	119726661	AT12584	AAEL014078	PGA_scaffold_2__343_contigs__length_369510336	119700028	119722502	m84097_231127_214230_s2/170132536/ccs
PGA_scaffold_2__343_contigs__length_369510336	119714163	119726661	AT12584	AAEL014078	PGA_scaffold_2__343_contigs__length_369510336	119702954	119722743	m84097_231127_214230_s2/154142559/ccs
PGA_scaffold_2__343_contigs__length_369510336	121225047	121294005	AT12573	AAEL022609	PGA_scaffold_2__343_contigs__length_369510336	121291420	121306119	m84097_231127_214230_s2/241960342/ccs
PGA_scaffold_2__343_contigs__length_369510336	121225047	121294005	AT12573	AAEL022609	PGA_scaffold_2__343_contigs__length_369510336	121286269	121313836	m84097_231127_214230_s2/86311887/ccs
PGA_scaffold_2__343_contigs__length_369510336	121225047	121294005	AT12573	AAEL022609	PGA_scaffold_2__343_contigs__length_369510336	121289530	121306531	m84097_231127_214230_s2/166659683/ccs
PGA_scaffold_2__343_contigs__length_369510336	121225047	121294005	AT12573	AAEL022609	PGA_scaffold_2__343_contigs__length_369510336	121290141	121309048	m84097_231127_214230_s2/39059956/ccs
PGA_scaffold_2__343_contigs__length_369510336	121225047	121294005	AT12573	AAEL022609	PGA_scaffold_2__343_contigs__length_369510336	121292397	121308443	m84097_231127_214230_s2/90968980/ccs
PGA_scaffold_2__343_contigs__length_369510336	121305932	121313650	AT12572	AAEL022609	PGA_scaffold_2__343_contigs__length_369510336	121291420	121306119	m84097_231127_214230_s2/241960342/ccs
PGA_scaffold_2__343_contigs__length_369510336	121305932	121313650	AT12572	AAEL022609	PGA_scaffold_2__343_contigs__length_369510336	121286269	121313836	m84097_231127_214230_s2/86311887/ccs
PGA_scaffold_2__343_contigs__length_369510336	121305932	121313650	AT12572	AAEL022609	PGA_scaffold_2__343_contigs__length_369510336	121289530	121306531	m84097_231127_214230_s2/166659683/ccs
PGA_scaffold_2__343_contigs__length_369510336	121305932	121313650	AT12572	AAEL022609	PGA_scaffold_2__343_contigs__length_369510336	121290141	121309048	m84097_231127_214230_s2/39059956/ccs
PGA_scaffold_2__343_contigs__length_369510336	121305932	121313650	AT12572	AAEL022609	PGA_scaffold_2__343_contigs__length_369510336	121292397	121308443	m84097_231127_214230_s2/90968980/ccs
PGA_scaffold_2__343_contigs__length_369510336	135116377	135116793	AT10387	AAEL011239	PGA_scaffold_2__343_contigs__length_369510336	135101274	135122417	m84097_231127_214230_s2/166727115/ccs
PGA_scaffold_2__343_contigs__length_369510336	135116377	135116793	AT10387	AAEL011239	PGA_scaffold_2__343_contigs__length_369510336	135104073	135122725	m84097_231127_214230_s2/80088866/ccs
PGA_scaffold_2__343_contigs__length_369510336	135116377	135116793	AT10387	AAEL011239	PGA_scaffold_2__343_contigs__length_369510336	135107425	135129079	m84097_231127_214230_s2/157615283/ccs
PGA_scaffold_2__343_contigs__length_369510336	135116377	135116793	AT10387	AAEL011239	PGA_scaffold_2__343_contigs__length_369510336	135108311	135132171	m84097_231127_214230_s2/53412762/ccs
PGA_scaffold_2__343_contigs__length_369510336	135116377	135116793	AT10387	AAEL011239	PGA_scaffold_2__343_contigs__length_369510336	135110300	135127637	m84097_231127_214230_s2/202180407/ccs
PGA_scaffold_2__343_contigs__length_369510336	135116377	135116793	AT10387	AAEL011239	PGA_scaffold_2__343_contigs__length_369510336	135111332	135129551	m84097_231127_214230_s2/163972244/ccs
PGA_scaffold_2__343_contigs__length_369510336	135116377	135116793	AT10387	AAEL011239	PGA_scaffold_2__343_contigs__length_369510336	135111490	135124693	m84097_231127_214230_s2/151257827/ccs
PGA_scaffold_2__343_contigs__length_369510336	135116377	135116793	AT10387	AAEL011239	PGA_scaffold_2__343_contigs__length_369510336	135113406	135128383	m84097_231127_214230_s2/8653072/ccs
PGA_scaffold_2__343_contigs__length_369510336	135116377	135116793	AT10387	AAEL011239	PGA_scaffold_2__343_contigs__length_369510336	135114511	135133792	m84097_231127_214230_s2/202313611/ccs
PGA_scaffold_2__343_contigs__length_369510336	135116377	135116793	AT10387	AAEL011239	PGA_scaffold_2__343_contigs__length_369510336	135114717	135127093	m84097_231127_214230_s2/150211092/ccs
PGA_scaffold_2__343_contigs__length_369510336	135116884	135117936	AT10386	AAEL011239	PGA_scaffold_2__343_contigs__length_369510336	135101274	135122417	m84097_231127_214230_s2/166727115/ccs
PGA_scaffold_2__343_contigs__length_369510336	135116884	135117936	AT10386	AAEL011239	PGA_scaffold_2__343_contigs__length_369510336	135104073	135122725	m84097_231127_214230_s2/80088866/ccs
PGA_scaffold_2__343_contigs__length_369510336	135116884	135117936	AT10386	AAEL011239	PGA_scaffold_2__343_contigs__length_369510336	135107425	135129079	m84097_231127_214230_s2/157615283/ccs
PGA_scaffold_2__343_contigs__length_369510336	135116884	135117936	AT10386	AAEL011239	PGA_scaffold_2__343_contigs__length_369510336	135108311	135132171	m84097_231127_214230_s2/53412762/ccs
PGA_scaffold_2__343_contigs__length_369510336	135116884	135117936	AT10386	AAEL011239	PGA_scaffold_2__343_contigs__length_369510336	135110300	135127637	m84097_231127_214230_s2/202180407/ccs
PGA_scaffold_2__343_contigs__length_369510336	135116884	135117936	AT10386	AAEL011239	PGA_scaffold_2__343_contigs__length_369510336	135111332	135129551	m84097_231127_214230_s2/163972244/ccs
PGA_scaffold_2__343_contigs__length_369510336	135116884	135117936	AT10386	AAEL011239	PGA_scaffold_2__343_contigs__length_369510336	135111490	135124693	m84097_231127_214230_s2/151257827/ccs
PGA_scaffold_2__343_contigs__length_369510336	135116884	135117936	AT10386	AAEL011239	PGA_scaffold_2__343_contigs__length_369510336	135113406	135128383	m84097_231127_214230_s2/8653072/ccs
PGA_scaffold_2__343_contigs__length_369510336	135116884	135117936	AT10386	AAEL011239	PGA_scaffold_2__343_contigs__length_369510336	135114511	135133792	m84097_231127_214230_s2/202313611/ccs
PGA_scaffold_2__343_contigs__length_369510336	135116884	135117936	AT10386	AAEL011239	PGA_scaffold_2__343_contigs__length_369510336	135114717	135127093	m84097_231127_214230_s2/150211092/ccs
PGA_scaffold_2__343_contigs__length_369510336	137486388	137486794	AT06462	AAEL027622	PGA_scaffold_2__343_contigs__length_369510336	137484134	137492376	m84097_231127_214230_s2/81332998/ccs
PGA_scaffold_2__343_contigs__length_369510336	137486388	137486794	AT06462	AAEL027622	PGA_scaffold_2__343_contigs__length_369510336	137484134	137499578	m84097_231127_214230_s2/11012098/ccs
PGA_scaffold_2__343_contigs__length_369510336	137486388	137486794	AT06462	AAEL027622	PGA_scaffold_2__343_contigs__length_369510336	137484134	137497693	m84097_231127_214230_s2/186847282/ccs
PGA_scaffold_2__343_contigs__length_369510336	137486388	137486794	AT06462	AAEL027622	PGA_scaffold_2__343_contigs__length_369510336	137484461	137499511	m84097_231127_214230_s2/89002996/ccs
PGA_scaffold_2__343_contigs__length_369510336	137486388	137486794	AT06462	AAEL027622	PGA_scaffold_2__343_contigs__length_369510336	137485321	137496216	m84097_231127_214230_s2/63637782/ccs
PGA_scaffold_2__343_contigs__length_369510336	137486388	137486794	AT06462	AAEL027622	PGA_scaffold_2__343_contigs__length_369510336	137486377	137497344	m84097_231127_214230_s2/104861593/ccs
PGA_scaffold_2__343_contigs__length_369510336	137487357	137487772	AT06461	AAEL027622	PGA_scaffold_2__343_contigs__length_369510336	137484134	137492376	m84097_231127_214230_s2/81332998/ccs
PGA_scaffold_2__343_contigs__length_369510336	137487357	137487772	AT06461	AAEL027622	PGA_scaffold_2__343_contigs__length_369510336	137484134	137499578	m84097_231127_214230_s2/11012098/ccs
PGA_scaffold_2__343_contigs__length_369510336	137487357	137487772	AT06461	AAEL027622	PGA_scaffold_2__343_contigs__length_369510336	137484134	137497693	m84097_231127_214230_s2/186847282/ccs
PGA_scaffold_2__343_contigs__length_369510336	137487357	137487772	AT06461	AAEL027622	PGA_scaffold_2__343_contigs__length_369510336	137484461	137499511	m84097_231127_214230_s2/89002996/ccs
PGA_scaffold_2__343_contigs__length_369510336	137487357	137487772	AT06461	AAEL027622	PGA_scaffold_2__343_contigs__length_369510336	137485321	137496216	m84097_231127_214230_s2/63637782/ccs
PGA_scaffold_2__343_contigs__length_369510336	137487357	137487772	AT06461	AAEL027622	PGA_scaffold_2__343_contigs__length_369510336	137486377	137497344	m84097_231127_214230_s2/104861593/ccs
PGA_scaffold_2__343_contigs__length_369510336	141766365	141776696	AT19871	AAEL005118	PGA_scaffold_2__343_contigs__length_369510336	141763208	141781251	m84097_231127_214230_s2/90965026/ccs
PGA_scaffold_2__343_contigs__length_369510336	141766365	141776696	AT19871	AAEL005118	PGA_scaffold_2__343_contigs__length_369510336	141767421	141783547	m84097_231127_214230_s2/60427379/ccs
PGA_scaffold_2__343_contigs__length_369510336	141766365	141776696	AT19871	AAEL005118	PGA_scaffold_2__343_contigs__length_369510336	141767721	141784720	m84097_231127_214230_s2/99881368/ccs
PGA_scaffold_2__343_contigs__length_369510336	141766365	141776696	AT19871	AAEL005118	PGA_scaffold_2__343_contigs__length_369510336	141768392	141783933	m84097_231127_214230_s2/179241209/ccs
PGA_scaffold_2__343_contigs__length_369510336	141766365	141776696	AT19871	AAEL005118	PGA_scaffold_2__343_contigs__length_369510336	141769954	141779372	m84097_231127_214230_s2/35985099/ccs
PGA_scaffold_2__343_contigs__length_369510336	141766365	141776696	AT19871	AAEL005118	PGA_scaffold_2__343_contigs__length_369510336	141772065	141793746	m84097_231127_214230_s2/27920467/ccs
PGA_scaffold_2__343_contigs__length_369510336	141766365	141776696	AT19871	AAEL005118	PGA_scaffold_2__343_contigs__length_369510336	141774988	141788731	m84097_231127_214230_s2/93655803/ccs
PGA_scaffold_2__343_contigs__length_369510336	141766365	141776696	AT19871	AAEL005118	PGA_scaffold_2__343_contigs__length_369510336	141775048	141790515	m84097_231127_214230_s2/244843836/ccs
PGA_scaffold_2__343_contigs__length_369510336	141778467	141779450	AT19872	AAEL005118	PGA_scaffold_2__343_contigs__length_369510336	141763208	141781251	m84097_231127_214230_s2/90965026/ccs
PGA_scaffold_2__343_contigs__length_369510336	141778467	141779450	AT19872	AAEL005118	PGA_scaffold_2__343_contigs__length_369510336	141767421	141783547	m84097_231127_214230_s2/60427379/ccs
PGA_scaffold_2__343_contigs__length_369510336	141778467	141779450	AT19872	AAEL005118	PGA_scaffold_2__343_contigs__length_369510336	141767721	141784720	m84097_231127_214230_s2/99881368/ccs
PGA_scaffold_2__343_contigs__length_369510336	141778467	141779450	AT19872	AAEL005118	PGA_scaffold_2__343_contigs__length_369510336	141768392	141783933	m84097_231127_214230_s2/179241209/ccs
PGA_scaffold_2__343_contigs__length_369510336	141778467	141779450	AT19872	AAEL005118	PGA_scaffold_2__343_contigs__length_369510336	141769954	141779372	m84097_231127_214230_s2/35985099/ccs
PGA_scaffold_2__343_contigs__length_369510336	141778467	141779450	AT19872	AAEL005118	PGA_scaffold_2__343_contigs__length_369510336	141772065	141793746	m84097_231127_214230_s2/27920467/ccs
PGA_scaffold_2__343_contigs__length_369510336	141778467	141779450	AT19872	AAEL005118	PGA_scaffold_2__343_contigs__length_369510336	141774988	141788731	m84097_231127_214230_s2/93655803/ccs
PGA_scaffold_2__343_contigs__length_369510336	141778467	141779450	AT19872	AAEL005118	PGA_scaffold_2__343_contigs__length_369510336	141775048	141790515	m84097_231127_214230_s2/244843836/ccs
PGA_scaffold_2__343_contigs__length_369510336	145671008	145690983	AT10936	AAEL029082	PGA_scaffold_2__343_contigs__length_369510336	145687377	145701561	m84097_231127_214230_s2/163841062/ccs
PGA_scaffold_2__343_contigs__length_369510336	145671008	145690983	AT10936	AAEL029082	PGA_scaffold_2__343_contigs__length_369510336	145688594	145700397	m84097_231127_214230_s2/116986062/ccs
PGA_scaffold_2__343_contigs__length_369510336	145671008	145690983	AT10936	AAEL029082	PGA_scaffold_2__343_contigs__length_369510336	145683303	145708520	m84097_231127_214230_s2/169285354/ccs
PGA_scaffold_2__343_contigs__length_369510336	145671008	145690983	AT10936	AAEL029082	PGA_scaffold_2__343_contigs__length_369510336	145686909	145705447	m84097_231127_214230_s2/262672846/ccs
PGA_scaffold_2__343_contigs__length_369510336	145671008	145690983	AT10936	AAEL029082	PGA_scaffold_2__343_contigs__length_369510336	145689912	145703736	m84097_231127_214230_s2/144704537/ccs
PGA_scaffold_2__343_contigs__length_369510336	145694364	145694822	AT10935	AAEL029082	PGA_scaffold_2__343_contigs__length_369510336	145687377	145701561	m84097_231127_214230_s2/163841062/ccs
PGA_scaffold_2__343_contigs__length_369510336	145694364	145694822	AT10935	AAEL029082	PGA_scaffold_2__343_contigs__length_369510336	145688594	145700397	m84097_231127_214230_s2/116986062/ccs
PGA_scaffold_2__343_contigs__length_369510336	145694364	145694822	AT10935	AAEL029082	PGA_scaffold_2__343_contigs__length_369510336	145683303	145708520	m84097_231127_214230_s2/169285354/ccs
PGA_scaffold_2__343_contigs__length_369510336	145694364	145694822	AT10935	AAEL029082	PGA_scaffold_2__343_contigs__length_369510336	145686909	145705447	m84097_231127_214230_s2/262672846/ccs
PGA_scaffold_2__343_contigs__length_369510336	145694364	145694822	AT10935	AAEL029082	PGA_scaffold_2__343_contigs__length_369510336	145689912	145703736	m84097_231127_214230_s2/144704537/ccs
PGA_scaffold_2__343_contigs__length_369510336	156054369	156081631	AT16270	AAEL027494	PGA_scaffold_2__343_contigs__length_369510336	156075298	156090932	m84097_231127_214230_s2/59706883/ccs
PGA_scaffold_2__343_contigs__length_369510336	156054369	156081631	AT16270	AAEL027494	PGA_scaffold_2__343_contigs__length_369510336	156077942	156092190	m84097_231127_214230_s2/20911860/ccs
PGA_scaffold_2__343_contigs__length_369510336	156054369	156081631	AT16270	AAEL027494	PGA_scaffold_2__343_contigs__length_369510336	156077975	156093752	m84097_231127_214230_s2/154602387/ccs
PGA_scaffold_2__343_contigs__length_369510336	156054369	156081631	AT16270	AAEL027494	PGA_scaffold_2__343_contigs__length_369510336	156079268	156101077	m84097_231127_214230_s2/59117034/ccs
PGA_scaffold_2__343_contigs__length_369510336	156054369	156081631	AT16270	AAEL027494	PGA_scaffold_2__343_contigs__length_369510336	156080198	156095470	m84097_231127_214230_s2/35719316/ccs
PGA_scaffold_2__343_contigs__length_369510336	156054369	156081631	AT16270	AAEL027494	PGA_scaffold_2__343_contigs__length_369510336	156080657	156098412	m84097_231127_214230_s2/13440541/ccs
PGA_scaffold_2__343_contigs__length_369510336	156054369	156081631	AT16270	AAEL027494	PGA_scaffold_2__343_contigs__length_369510336	156080948	156101081	m84097_231127_214230_s2/74384316/ccs
PGA_scaffold_2__343_contigs__length_369510336	156090137	156091231	AT16269	AAEL027494	PGA_scaffold_2__343_contigs__length_369510336	156075298	156090932	m84097_231127_214230_s2/59706883/ccs
PGA_scaffold_2__343_contigs__length_369510336	156090137	156091231	AT16269	AAEL027494	PGA_scaffold_2__343_contigs__length_369510336	156077942	156092190	m84097_231127_214230_s2/20911860/ccs
PGA_scaffold_2__343_contigs__length_369510336	156090137	156091231	AT16269	AAEL027494	PGA_scaffold_2__343_contigs__length_369510336	156077975	156093752	m84097_231127_214230_s2/154602387/ccs
PGA_scaffold_2__343_contigs__length_369510336	156090137	156091231	AT16269	AAEL027494	PGA_scaffold_2__343_contigs__length_369510336	156079268	156101077	m84097_231127_214230_s2/59117034/ccs
PGA_scaffold_2__343_contigs__length_369510336	156090137	156091231	AT16269	AAEL027494	PGA_scaffold_2__343_contigs__length_369510336	156080198	156095470	m84097_231127_214230_s2/35719316/ccs
PGA_scaffold_2__343_contigs__length_369510336	156090137	156091231	AT16269	AAEL027494	PGA_scaffold_2__343_contigs__length_369510336	156080657	156098412	m84097_231127_214230_s2/13440541/ccs
PGA_scaffold_2__343_contigs__length_369510336	156090137	156091231	AT16269	AAEL027494	PGA_scaffold_2__343_contigs__length_369510336	156080948	156101081	m84097_231127_214230_s2/74384316/ccs
PGA_scaffold_2__343_contigs__length_369510336	161354892	161377645	AT17907	AAEL001389	PGA_scaffold_2__343_contigs__length_369510336	161369352	161393501	m84097_231127_214230_s2/41356757/ccs
PGA_scaffold_2__343_contigs__length_369510336	161354892	161377645	AT17907	AAEL001389	PGA_scaffold_2__343_contigs__length_369510336	161374507	161400023	m84097_231127_214230_s2/238354614/ccs
PGA_scaffold_2__343_contigs__length_369510336	161386655	161404122	AT17906	AAEL001389	PGA_scaffold_2__343_contigs__length_369510336	161369352	161393501	m84097_231127_214230_s2/41356757/ccs
PGA_scaffold_2__343_contigs__length_369510336	161386655	161404122	AT17906	AAEL001389	PGA_scaffold_2__343_contigs__length_369510336	161374507	161400023	m84097_231127_214230_s2/238354614/ccs
PGA_scaffold_2__343_contigs__length_369510336	176725233	176725553	AT19910	AAEL002312	PGA_scaffold_2__343_contigs__length_369510336	176715011	176735913	m84097_231127_214230_s2/32703235/ccs
PGA_scaffold_2__343_contigs__length_369510336	176725233	176725553	AT19910	AAEL002312	PGA_scaffold_2__343_contigs__length_369510336	176722712	176741056	m84097_231127_214230_s2/158533380/ccs
PGA_scaffold_2__343_contigs__length_369510336	176725233	176725553	AT19910	AAEL002312	PGA_scaffold_2__343_contigs__length_369510336	176722875	176740159	m84097_231127_214230_s2/67768331/ccs
PGA_scaffold_2__343_contigs__length_369510336	176725233	176725553	AT19910	AAEL002312	PGA_scaffold_2__343_contigs__length_369510336	176723927	176746199	m84097_231127_214230_s2/252907542/ccs
PGA_scaffold_2__343_contigs__length_369510336	176725233	176725553	AT19910	AAEL002312	PGA_scaffold_2__343_contigs__length_369510336	176724386	176746863	m84097_231127_214230_s2/196608611/ccs
PGA_scaffold_2__343_contigs__length_369510336	176732155	176732475	AT19911	AAEL002312	PGA_scaffold_2__343_contigs__length_369510336	176715011	176735913	m84097_231127_214230_s2/32703235/ccs
PGA_scaffold_2__343_contigs__length_369510336	176732155	176732475	AT19911	AAEL002312	PGA_scaffold_2__343_contigs__length_369510336	176722712	176741056	m84097_231127_214230_s2/158533380/ccs
PGA_scaffold_2__343_contigs__length_369510336	176732155	176732475	AT19911	AAEL002312	PGA_scaffold_2__343_contigs__length_369510336	176722875	176740159	m84097_231127_214230_s2/67768331/ccs
PGA_scaffold_2__343_contigs__length_369510336	176732155	176732475	AT19911	AAEL002312	PGA_scaffold_2__343_contigs__length_369510336	176723927	176746199	m84097_231127_214230_s2/252907542/ccs
PGA_scaffold_2__343_contigs__length_369510336	176732155	176732475	AT19911	AAEL002312	PGA_scaffold_2__343_contigs__length_369510336	176724386	176746863	m84097_231127_214230_s2/196608611/ccs
PGA_scaffold_2__343_contigs__length_369510336	185043467	185051778	AT19188	AAEL011953	PGA_scaffold_2__343_contigs__length_369510336	185044486	185068942	m84097_231127_214230_s2/65539851/ccs
PGA_scaffold_2__343_contigs__length_369510336	185066748	185123500	AT19187	AAEL011953	PGA_scaffold_2__343_contigs__length_369510336	185044486	185068942	m84097_231127_214230_s2/65539851/ccs
PGA_scaffold_2__343_contigs__length_369510336	193149837	193185695	AT12122	AAEL000195	PGA_scaffold_2__343_contigs__length_369510336	193176851	193193051	m84097_231127_214230_s2/71042652/ccs
PGA_scaffold_2__343_contigs__length_369510336	193149837	193185695	AT12122	AAEL000195	PGA_scaffold_2__343_contigs__length_369510336	193178454	193187600	m84097_231127_214230_s2/234490377/ccs
PGA_scaffold_2__343_contigs__length_369510336	193149837	193185695	AT12122	AAEL000195	PGA_scaffold_2__343_contigs__length_369510336	193181040	193199762	m84097_231127_214230_s2/152110235/ccs
PGA_scaffold_2__343_contigs__length_369510336	193149837	193185695	AT12122	AAEL000195	PGA_scaffold_2__343_contigs__length_369510336	193181302	193191497	m84097_231127_214230_s2/73339033/ccs
PGA_scaffold_2__343_contigs__length_369510336	193149837	193185695	AT12122	AAEL000195	PGA_scaffold_2__343_contigs__length_369510336	193183016	193187730	m84097_231127_214230_s2/182388877/ccs
PGA_scaffold_2__343_contigs__length_369510336	193149837	193185695	AT12122	AAEL000195	PGA_scaffold_2__343_contigs__length_369510336	193183509	193190890	m84097_231127_214230_s2/10753006/ccs
PGA_scaffold_2__343_contigs__length_369510336	193185923	193186946	AT12121	AAEL000195	PGA_scaffold_2__343_contigs__length_369510336	193176851	193193051	m84097_231127_214230_s2/71042652/ccs
PGA_scaffold_2__343_contigs__length_369510336	193185923	193186946	AT12121	AAEL000195	PGA_scaffold_2__343_contigs__length_369510336	193178454	193187600	m84097_231127_214230_s2/234490377/ccs
PGA_scaffold_2__343_contigs__length_369510336	193185923	193186946	AT12121	AAEL000195	PGA_scaffold_2__343_contigs__length_369510336	193181040	193199762	m84097_231127_214230_s2/152110235/ccs
PGA_scaffold_2__343_contigs__length_369510336	193185923	193186946	AT12121	AAEL000195	PGA_scaffold_2__343_contigs__length_369510336	193181302	193191497	m84097_231127_214230_s2/73339033/ccs
PGA_scaffold_2__343_contigs__length_369510336	193185923	193186946	AT12121	AAEL000195	PGA_scaffold_2__343_contigs__length_369510336	193183016	193187730	m84097_231127_214230_s2/182388877/ccs
PGA_scaffold_2__343_contigs__length_369510336	193185923	193186946	AT12121	AAEL000195	PGA_scaffold_2__343_contigs__length_369510336	193183509	193190890	m84097_231127_214230_s2/10753006/ccs
PGA_scaffold_2__343_contigs__length_369510336	225442855	225470826	AT09570	AAEL013729	PGA_scaffold_2__343_contigs__length_369510336	225467263	225488394	m84097_231127_214230_s2/126948487/ccs
PGA_scaffold_2__343_contigs__length_369510336	225442855	225470826	AT09570	AAEL013729	PGA_scaffold_2__343_contigs__length_369510336	225470405	225487893	m84097_231127_214230_s2/206115303/ccs
PGA_scaffold_2__343_contigs__length_369510336	225482554	225562323	AT09569	AAEL013729	PGA_scaffold_2__343_contigs__length_369510336	225467263	225488394	m84097_231127_214230_s2/126948487/ccs
PGA_scaffold_2__343_contigs__length_369510336	225482554	225562323	AT09569	AAEL013729	PGA_scaffold_2__343_contigs__length_369510336	225470405	225487893	m84097_231127_214230_s2/206115303/ccs
PGA_scaffold_2__343_contigs__length_369510336	236541446	236541957	AT05715	AAEL004676	PGA_scaffold_2__343_contigs__length_369510336	236538780	236545071	m84097_231127_214230_s2/92013103/ccs
PGA_scaffold_2__343_contigs__length_369510336	236541446	236541957	AT05715	AAEL004676	PGA_scaffold_2__343_contigs__length_369510336	236529135	236550915	m84097_231127_214230_s2/94440334/ccs
PGA_scaffold_2__343_contigs__length_369510336	236541446	236541957	AT05715	AAEL004676	PGA_scaffold_2__343_contigs__length_369510336	236535356	236542889	m84097_231127_214230_s2/163710795/ccs
PGA_scaffold_2__343_contigs__length_369510336	236542047	236542663	AT05714	AAEL004676	PGA_scaffold_2__343_contigs__length_369510336	236538780	236545071	m84097_231127_214230_s2/92013103/ccs
PGA_scaffold_2__343_contigs__length_369510336	236542047	236542663	AT05714	AAEL004676	PGA_scaffold_2__343_contigs__length_369510336	236529135	236550915	m84097_231127_214230_s2/94440334/ccs
PGA_scaffold_2__343_contigs__length_369510336	236542047	236542663	AT05714	AAEL004676	PGA_scaffold_2__343_contigs__length_369510336	236535356	236542889	m84097_231127_214230_s2/163710795/ccs
PGA_scaffold_2__343_contigs__length_369510336	237668801	237672887	AT20569	AAEL004673	PGA_scaffold_2__343_contigs__length_369510336	237666249	237687050	m84097_231127_214230_s2/178520598/ccs
PGA_scaffold_2__343_contigs__length_369510336	237668801	237672887	AT20569	AAEL004673	PGA_scaffold_2__343_contigs__length_369510336	237669568	237691585	m84097_231127_214230_s2/222500253/ccs
PGA_scaffold_2__343_contigs__length_369510336	237686110	237702834	AT20568	AAEL004673	PGA_scaffold_2__343_contigs__length_369510336	237666249	237687050	m84097_231127_214230_s2/178520598/ccs
PGA_scaffold_2__343_contigs__length_369510336	237686110	237702834	AT20568	AAEL004673	PGA_scaffold_2__343_contigs__length_369510336	237669568	237691585	m84097_231127_214230_s2/222500253/ccs
PGA_scaffold_2__343_contigs__length_369510336	245718719	245720227	AT20234	AAEL003123	PGA_scaffold_2__343_contigs__length_369510336	245715551	245739255	m84097_231127_214230_s2/194249739/ccs
PGA_scaffold_2__343_contigs__length_369510336	245735829	245737478	AT20235	AAEL003123	PGA_scaffold_2__343_contigs__length_369510336	245715551	245739255	m84097_231127_214230_s2/194249739/ccs
PGA_scaffold_2__343_contigs__length_369510336	301278123	301314316	AT10867	AAEL012987	PGA_scaffold_2__343_contigs__length_369510336	301309474	301329159	m84097_231127_214230_s2/64948787/ccs
PGA_scaffold_2__343_contigs__length_369510336	301278123	301314316	AT10867	AAEL012987	PGA_scaffold_2__343_contigs__length_369510336	301310757	301327769	m84097_231127_214230_s2/135660633/ccs
PGA_scaffold_2__343_contigs__length_369510336	301278123	301314316	AT10867	AAEL012987	PGA_scaffold_2__343_contigs__length_369510336	301312063	301327927	m84097_231127_214230_s2/17109919/ccs
PGA_scaffold_2__343_contigs__length_369510336	301278123	301314316	AT10867	AAEL012987	PGA_scaffold_2__343_contigs__length_369510336	301312194	301338181	m84097_231127_214230_s2/17438528/ccs
PGA_scaffold_2__343_contigs__length_369510336	301327433	301340357	AT10866	AAEL012987	PGA_scaffold_2__343_contigs__length_369510336	301309474	301329159	m84097_231127_214230_s2/64948787/ccs
PGA_scaffold_2__343_contigs__length_369510336	301327433	301340357	AT10866	AAEL012987	PGA_scaffold_2__343_contigs__length_369510336	301310757	301327769	m84097_231127_214230_s2/135660633/ccs
PGA_scaffold_2__343_contigs__length_369510336	301327433	301340357	AT10866	AAEL012987	PGA_scaffold_2__343_contigs__length_369510336	301312063	301327927	m84097_231127_214230_s2/17109919/ccs
PGA_scaffold_2__343_contigs__length_369510336	301327433	301340357	AT10866	AAEL012987	PGA_scaffold_2__343_contigs__length_369510336	301312194	301338181	m84097_231127_214230_s2/17438528/ccs
PGA_scaffold_2__343_contigs__length_369510336	326637133	326647263	AT14945	AAEL009993	PGA_scaffold_2__343_contigs__length_369510336	326647218	326667685	m84097_231127_214230_s2/80873563/ccs
PGA_scaffold_2__343_contigs__length_369510336	326666734	326676867	AT14944	AAEL009993	PGA_scaffold_2__343_contigs__length_369510336	326647218	326667685	m84097_231127_214230_s2/80873563/ccs
PGA_scaffold_2__343_contigs__length_369510336	329389158	329396679	AT17146	AAEL012639	PGA_scaffold_2__343_contigs__length_369510336	329387467	329398159	m84097_231127_214230_s2/259326537/ccs
PGA_scaffold_2__343_contigs__length_369510336	329389158	329396679	AT17146	AAEL012639	PGA_scaffold_2__343_contigs__length_369510336	329383985	329411955	m84097_231127_214230_s2/61411489/ccs
PGA_scaffold_2__343_contigs__length_369510336	329389158	329396679	AT17146	AAEL012639	PGA_scaffold_2__343_contigs__length_369510336	329386030	329406935	m84097_231127_214230_s2/105644783/ccs
PGA_scaffold_2__343_contigs__length_369510336	329389158	329396679	AT17146	AAEL012639	PGA_scaffold_2__343_contigs__length_369510336	329382024	329397295	m84097_231127_214230_s2/126551078/ccs
PGA_scaffold_2__343_contigs__length_369510336	329397025	329412539	AT17145	AAEL012639	PGA_scaffold_2__343_contigs__length_369510336	329387467	329398159	m84097_231127_214230_s2/259326537/ccs
PGA_scaffold_2__343_contigs__length_369510336	329397025	329412539	AT17145	AAEL012639	PGA_scaffold_2__343_contigs__length_369510336	329383985	329411955	m84097_231127_214230_s2/61411489/ccs
PGA_scaffold_2__343_contigs__length_369510336	329397025	329412539	AT17145	AAEL012639	PGA_scaffold_2__343_contigs__length_369510336	329386030	329406935	m84097_231127_214230_s2/105644783/ccs
PGA_scaffold_2__343_contigs__length_369510336	329397025	329412539	AT17145	AAEL012639	PGA_scaffold_2__343_contigs__length_369510336	329382024	329397295	m84097_231127_214230_s2/126551078/ccs
PGA_scaffold_2__343_contigs__length_369510336	330556518	330556748	AT21135	AAEL022298	PGA_scaffold_2__343_contigs__length_369510336	330541079	330563743	m84097_231127_214230_s2/80347765/ccs
PGA_scaffold_2__343_contigs__length_369510336	330556518	330556748	AT21135	AAEL022298	PGA_scaffold_2__343_contigs__length_369510336	330547907	330566492	m84097_231127_214230_s2/165350919/ccs
PGA_scaffold_2__343_contigs__length_369510336	330556518	330556748	AT21135	AAEL022298	PGA_scaffold_2__343_contigs__length_369510336	330548612	330564213	m84097_231127_214230_s2/106235519/ccs
PGA_scaffold_2__343_contigs__length_369510336	330556518	330556748	AT21135	AAEL022298	PGA_scaffold_2__343_contigs__length_369510336	330548926	330563635	m84097_231127_214230_s2/38146157/ccs
PGA_scaffold_2__343_contigs__length_369510336	330556518	330556748	AT21135	AAEL022298	PGA_scaffold_2__343_contigs__length_369510336	330549761	330568629	m84097_231127_214230_s2/231475989/ccs
PGA_scaffold_2__343_contigs__length_369510336	330556518	330556748	AT21135	AAEL022298	PGA_scaffold_2__343_contigs__length_369510336	330552422	330568675	m84097_231127_214230_s2/241505455/ccs
PGA_scaffold_2__343_contigs__length_369510336	330563617	330564180	AT21136	AAEL022298	PGA_scaffold_2__343_contigs__length_369510336	330541079	330563743	m84097_231127_214230_s2/80347765/ccs
PGA_scaffold_2__343_contigs__length_369510336	330563617	330564180	AT21136	AAEL022298	PGA_scaffold_2__343_contigs__length_369510336	330547907	330566492	m84097_231127_214230_s2/165350919/ccs
PGA_scaffold_2__343_contigs__length_369510336	330563617	330564180	AT21136	AAEL022298	PGA_scaffold_2__343_contigs__length_369510336	330548612	330564213	m84097_231127_214230_s2/106235519/ccs
PGA_scaffold_2__343_contigs__length_369510336	330563617	330564180	AT21136	AAEL022298	PGA_scaffold_2__343_contigs__length_369510336	330548926	330563635	m84097_231127_214230_s2/38146157/ccs
PGA_scaffold_2__343_contigs__length_369510336	330563617	330564180	AT21136	AAEL022298	PGA_scaffold_2__343_contigs__length_369510336	330549761	330568629	m84097_231127_214230_s2/231475989/ccs
PGA_scaffold_2__343_contigs__length_369510336	330563617	330564180	AT21136	AAEL022298	PGA_scaffold_2__343_contigs__length_369510336	330552422	330568675	m84097_231127_214230_s2/241505455/ccs
PGA_scaffold_3__381_contigs__length_526411861	22142692	22144180	AT04184	AAEL006995	PGA_scaffold_3__381_contigs__length_526411861	22136813	22156717	m84097_231127_214230_s2/62655503/ccs
PGA_scaffold_3__381_contigs__length_526411861	22142692	22144180	AT04184	AAEL006995	PGA_scaffold_3__381_contigs__length_526411861	22137558	22155779	m84097_231127_214230_s2/66915505/ccs
PGA_scaffold_3__381_contigs__length_526411861	22142692	22144180	AT04184	AAEL006995	PGA_scaffold_3__381_contigs__length_526411861	22137975	22161017	m84097_231127_214230_s2/238292993/ccs
PGA_scaffold_3__381_contigs__length_526411861	22142692	22144180	AT04184	AAEL006995	PGA_scaffold_3__381_contigs__length_526411861	22140236	22155242	m84097_231127_214230_s2/28051635/ccs
PGA_scaffold_3__381_contigs__length_526411861	22142692	22144180	AT04184	AAEL006995	PGA_scaffold_3__381_contigs__length_526411861	22142041	22165062	m84097_231127_214230_s2/236585621/ccs
PGA_scaffold_3__381_contigs__length_526411861	22142692	22144180	AT04184	AAEL006995	PGA_scaffold_3__381_contigs__length_526411861	22143368	22170299	m84097_231127_214230_s2/261096852/ccs
PGA_scaffold_3__381_contigs__length_526411861	22154656	22170682	AT04183	AAEL006995	PGA_scaffold_3__381_contigs__length_526411861	22136813	22156717	m84097_231127_214230_s2/62655503/ccs
PGA_scaffold_3__381_contigs__length_526411861	22154656	22170682	AT04183	AAEL006995	PGA_scaffold_3__381_contigs__length_526411861	22137558	22155779	m84097_231127_214230_s2/66915505/ccs
PGA_scaffold_3__381_contigs__length_526411861	22154656	22170682	AT04183	AAEL006995	PGA_scaffold_3__381_contigs__length_526411861	22137975	22161017	m84097_231127_214230_s2/238292993/ccs
PGA_scaffold_3__381_contigs__length_526411861	22154656	22170682	AT04183	AAEL006995	PGA_scaffold_3__381_contigs__length_526411861	22140236	22155242	m84097_231127_214230_s2/28051635/ccs
PGA_scaffold_3__381_contigs__length_526411861	22154656	22170682	AT04183	AAEL006995	PGA_scaffold_3__381_contigs__length_526411861	22142041	22165062	m84097_231127_214230_s2/236585621/ccs
PGA_scaffold_3__381_contigs__length_526411861	22154656	22170682	AT04183	AAEL006995	PGA_scaffold_3__381_contigs__length_526411861	22143368	22170299	m84097_231127_214230_s2/261096852/ccs
PGA_scaffold_3__381_contigs__length_526411861	22231339	22233018	AT04181	AAEL006992	PGA_scaffold_3__381_contigs__length_526411861	22225407	22247829	m84097_231127_214230_s2/84937507/ccs
PGA_scaffold_3__381_contigs__length_526411861	22231339	22233018	AT04181	AAEL006992	PGA_scaffold_3__381_contigs__length_526411861	22231128	22246449	m84097_231127_214230_s2/30147482/ccs
PGA_scaffold_3__381_contigs__length_526411861	22243117	22244795	AT04180	AAEL006992	PGA_scaffold_3__381_contigs__length_526411861	22225407	22247829	m84097_231127_214230_s2/84937507/ccs
PGA_scaffold_3__381_contigs__length_526411861	22243117	22244795	AT04180	AAEL006992	PGA_scaffold_3__381_contigs__length_526411861	22231128	22246449	m84097_231127_214230_s2/30147482/ccs
PGA_scaffold_3__381_contigs__length_526411861	22979469	23003892	AT04169	AAEL007011	PGA_scaffold_3__381_contigs__length_526411861	22993677	23014625	m84097_231127_214230_s2/88478771/ccs
PGA_scaffold_3__381_contigs__length_526411861	22979469	23003892	AT04169	AAEL007011	PGA_scaffold_3__381_contigs__length_526411861	22998635	23013915	m84097_231127_214230_s2/88801664/ccs
PGA_scaffold_3__381_contigs__length_526411861	22979469	23003892	AT04169	AAEL007011	PGA_scaffold_3__381_contigs__length_526411861	23000955	23022361	m84097_231127_214230_s2/80548906/ccs
PGA_scaffold_3__381_contigs__length_526411861	22979469	23003892	AT04169	AAEL007011	PGA_scaffold_3__381_contigs__length_526411861	23001203	23011198	m84097_231127_214230_s2/249299978/ccs
PGA_scaffold_3__381_contigs__length_526411861	22979469	23003892	AT04169	AAEL007011	PGA_scaffold_3__381_contigs__length_526411861	23002731	23015683	m84097_231127_214230_s2/236914569/ccs
PGA_scaffold_3__381_contigs__length_526411861	23009546	23020382	AT04168	AAEL007011	PGA_scaffold_3__381_contigs__length_526411861	22993677	23014625	m84097_231127_214230_s2/88478771/ccs
PGA_scaffold_3__381_contigs__length_526411861	23009546	23020382	AT04168	AAEL007011	PGA_scaffold_3__381_contigs__length_526411861	22998635	23013915	m84097_231127_214230_s2/88801664/ccs
PGA_scaffold_3__381_contigs__length_526411861	23009546	23020382	AT04168	AAEL007011	PGA_scaffold_3__381_contigs__length_526411861	23000955	23022361	m84097_231127_214230_s2/80548906/ccs
PGA_scaffold_3__381_contigs__length_526411861	23009546	23020382	AT04168	AAEL007011	PGA_scaffold_3__381_contigs__length_526411861	23001203	23011198	m84097_231127_214230_s2/249299978/ccs
PGA_scaffold_3__381_contigs__length_526411861	23009546	23020382	AT04168	AAEL007011	PGA_scaffold_3__381_contigs__length_526411861	23002731	23015683	m84097_231127_214230_s2/236914569/ccs
PGA_scaffold_3__381_contigs__length_526411861	25190164	25191780	AT04130	AAEL006791	PGA_scaffold_3__381_contigs__length_526411861	25183302	25202404	m84097_231127_214230_s2/77468265/ccs
PGA_scaffold_3__381_contigs__length_526411861	25190164	25191780	AT04130	AAEL006791	PGA_scaffold_3__381_contigs__length_526411861	25183991	25204557	m84097_231127_214230_s2/225969762/ccs
PGA_scaffold_3__381_contigs__length_526411861	25190164	25191780	AT04130	AAEL006791	PGA_scaffold_3__381_contigs__length_526411861	25184782	25203310	m84097_231127_214230_s2/93653287/ccs
PGA_scaffold_3__381_contigs__length_526411861	25190164	25191780	AT04130	AAEL006791	PGA_scaffold_3__381_contigs__length_526411861	25186300	25200826	m84097_231127_214230_s2/205063002/ccs
PGA_scaffold_3__381_contigs__length_526411861	25190164	25191780	AT04130	AAEL006791	PGA_scaffold_3__381_contigs__length_526411861	25188954	25213180	m84097_231127_214230_s2/152242111/ccs
PGA_scaffold_3__381_contigs__length_526411861	25190164	25191780	AT04130	AAEL006791	PGA_scaffold_3__381_contigs__length_526411861	25189583	25214064	m84097_231127_214230_s2/51712471/ccs
PGA_scaffold_3__381_contigs__length_526411861	25190164	25191780	AT04130	AAEL006791	PGA_scaffold_3__381_contigs__length_526411861	25189973	25215056	m84097_231127_214230_s2/132711975/ccs
PGA_scaffold_3__381_contigs__length_526411861	25190164	25191780	AT04130	AAEL006791	PGA_scaffold_3__381_contigs__length_526411861	25191015	25205566	m84097_231127_214230_s2/94899105/ccs
PGA_scaffold_3__381_contigs__length_526411861	25200255	25241831	AT04129	AAEL006791	PGA_scaffold_3__381_contigs__length_526411861	25183302	25202404	m84097_231127_214230_s2/77468265/ccs
PGA_scaffold_3__381_contigs__length_526411861	25200255	25241831	AT04129	AAEL006791	PGA_scaffold_3__381_contigs__length_526411861	25183991	25204557	m84097_231127_214230_s2/225969762/ccs
PGA_scaffold_3__381_contigs__length_526411861	25200255	25241831	AT04129	AAEL006791	PGA_scaffold_3__381_contigs__length_526411861	25184782	25203310	m84097_231127_214230_s2/93653287/ccs
PGA_scaffold_3__381_contigs__length_526411861	25200255	25241831	AT04129	AAEL006791	PGA_scaffold_3__381_contigs__length_526411861	25186300	25200826	m84097_231127_214230_s2/205063002/ccs
PGA_scaffold_3__381_contigs__length_526411861	25200255	25241831	AT04129	AAEL006791	PGA_scaffold_3__381_contigs__length_526411861	25188954	25213180	m84097_231127_214230_s2/152242111/ccs
PGA_scaffold_3__381_contigs__length_526411861	25200255	25241831	AT04129	AAEL006791	PGA_scaffold_3__381_contigs__length_526411861	25189583	25214064	m84097_231127_214230_s2/51712471/ccs
PGA_scaffold_3__381_contigs__length_526411861	25200255	25241831	AT04129	AAEL006791	PGA_scaffold_3__381_contigs__length_526411861	25189973	25215056	m84097_231127_214230_s2/132711975/ccs
PGA_scaffold_3__381_contigs__length_526411861	25200255	25241831	AT04129	AAEL006791	PGA_scaffold_3__381_contigs__length_526411861	25191015	25205566	m84097_231127_214230_s2/94899105/ccs
PGA_scaffold_3__381_contigs__length_526411861	32989295	32997251	AT20169	AAEL019659	PGA_scaffold_3__381_contigs__length_526411861	32991107	33012233	m84097_231127_214230_s2/70653641/ccs
PGA_scaffold_3__381_contigs__length_526411861	33010694	33016474	AT20168	AAEL019659	PGA_scaffold_3__381_contigs__length_526411861	32991107	33012233	m84097_231127_214230_s2/70653641/ccs
PGA_scaffold_3__381_contigs__length_526411861	47685913	47705286	AT14563	AAEL004126	PGA_scaffold_3__381_contigs__length_526411861	47703970	47729689	m84097_231127_214230_s2/219222903/ccs
PGA_scaffold_3__381_contigs__length_526411861	47722007	47723020	AT14562	AAEL004126	PGA_scaffold_3__381_contigs__length_526411861	47703970	47729689	m84097_231127_214230_s2/219222903/ccs
PGA_scaffold_3__381_contigs__length_526411861	52322323	52349932	AT02056	AAEL019418	PGA_scaffold_3__381_contigs__length_526411861	52347950	52358162	m84097_231127_214230_s2/104794421/ccs
PGA_scaffold_3__381_contigs__length_526411861	52322323	52349932	AT02056	AAEL019418	PGA_scaffold_3__381_contigs__length_526411861	52340387	52359860	m84097_231127_214230_s2/250612222/ccs
PGA_scaffold_3__381_contigs__length_526411861	52322323	52349932	AT02056	AAEL019418	PGA_scaffold_3__381_contigs__length_526411861	52340905	52354851	m84097_231127_214230_s2/165746267/ccs
PGA_scaffold_3__381_contigs__length_526411861	52322323	52349932	AT02056	AAEL019418	PGA_scaffold_3__381_contigs__length_526411861	52344688	52362345	m84097_231127_214230_s2/56428561/ccs
PGA_scaffold_3__381_contigs__length_526411861	52322323	52349932	AT02056	AAEL019418	PGA_scaffold_3__381_contigs__length_526411861	52348243	52363587	m84097_231127_214230_s2/144446822/ccs
PGA_scaffold_3__381_contigs__length_526411861	52352057	52373689	AT02055	AAEL019418	PGA_scaffold_3__381_contigs__length_526411861	52347950	52358162	m84097_231127_214230_s2/104794421/ccs
PGA_scaffold_3__381_contigs__length_526411861	52352057	52373689	AT02055	AAEL019418	PGA_scaffold_3__381_contigs__length_526411861	52340387	52359860	m84097_231127_214230_s2/250612222/ccs
PGA_scaffold_3__381_contigs__length_526411861	52352057	52373689	AT02055	AAEL019418	PGA_scaffold_3__381_contigs__length_526411861	52340905	52354851	m84097_231127_214230_s2/165746267/ccs
PGA_scaffold_3__381_contigs__length_526411861	52352057	52373689	AT02055	AAEL019418	PGA_scaffold_3__381_contigs__length_526411861	52344688	52362345	m84097_231127_214230_s2/56428561/ccs
PGA_scaffold_3__381_contigs__length_526411861	52352057	52373689	AT02055	AAEL019418	PGA_scaffold_3__381_contigs__length_526411861	52348243	52363587	m84097_231127_214230_s2/144446822/ccs
PGA_scaffold_3__381_contigs__length_526411861	52979049	52979785	AT02041	AAEL021812	PGA_scaffold_3__381_contigs__length_526411861	52970641	52983343	m84097_231127_214230_s2/236915505/ccs
PGA_scaffold_3__381_contigs__length_526411861	52979049	52979785	AT02041	AAEL021812	PGA_scaffold_3__381_contigs__length_526411861	52972411	52981368	m84097_231127_214230_s2/110886997/ccs
PGA_scaffold_3__381_contigs__length_526411861	52979049	52979785	AT02041	AAEL021812	PGA_scaffold_3__381_contigs__length_526411861	52979339	52981738	m84097_231127_214230_s2/132907426/ccs
PGA_scaffold_3__381_contigs__length_526411861	52979049	52979785	AT02041	AAEL021812	PGA_scaffold_3__381_contigs__length_526411861	52963945	52983800	m84097_231127_214230_s2/239406261/ccs
PGA_scaffold_3__381_contigs__length_526411861	52979049	52979785	AT02041	AAEL021812	PGA_scaffold_3__381_contigs__length_526411861	52968257	52990403	m84097_231127_214230_s2/242812147/ccs
PGA_scaffold_3__381_contigs__length_526411861	52979049	52979785	AT02041	AAEL021812	PGA_scaffold_3__381_contigs__length_526411861	52970623	52997568	m84097_231127_214230_s2/45483596/ccs
PGA_scaffold_3__381_contigs__length_526411861	52979049	52979785	AT02041	AAEL021812	PGA_scaffold_3__381_contigs__length_526411861	52971356	52986559	m84097_231127_214230_s2/63310566/ccs
PGA_scaffold_3__381_contigs__length_526411861	52979049	52979785	AT02041	AAEL021812	PGA_scaffold_3__381_contigs__length_526411861	52972461	52993107	m84097_231127_214230_s2/53810962/ccs
PGA_scaffold_3__381_contigs__length_526411861	52979049	52979785	AT02041	AAEL021812	PGA_scaffold_3__381_contigs__length_526411861	52972473	52995307	m84097_231127_214230_s2/83694131/ccs
PGA_scaffold_3__381_contigs__length_526411861	52979049	52979785	AT02041	AAEL021812	PGA_scaffold_3__381_contigs__length_526411861	52973920	52987464	m84097_231127_214230_s2/199887907/ccs
PGA_scaffold_3__381_contigs__length_526411861	52979049	52979785	AT02041	AAEL021812	PGA_scaffold_3__381_contigs__length_526411861	52976548	52991810	m84097_231127_214230_s2/11076436/ccs
PGA_scaffold_3__381_contigs__length_526411861	52979049	52979785	AT02041	AAEL021812	PGA_scaffold_3__381_contigs__length_526411861	52976577	52990060	m84097_231127_214230_s2/73075523/ccs
PGA_scaffold_3__381_contigs__length_526411861	52979049	52979785	AT02041	AAEL021812	PGA_scaffold_3__381_contigs__length_526411861	52977480	52998126	m84097_231127_214230_s2/172298156/ccs
PGA_scaffold_3__381_contigs__length_526411861	52979049	52979785	AT02041	AAEL021812	PGA_scaffold_3__381_contigs__length_526411861	52979018	52993479	m84097_231127_214230_s2/134482001/ccs
PGA_scaffold_3__381_contigs__length_526411861	52979806	52981019	AT02040	AAEL021812	PGA_scaffold_3__381_contigs__length_526411861	52970641	52983343	m84097_231127_214230_s2/236915505/ccs
PGA_scaffold_3__381_contigs__length_526411861	52979806	52981019	AT02040	AAEL021812	PGA_scaffold_3__381_contigs__length_526411861	52972411	52981368	m84097_231127_214230_s2/110886997/ccs
PGA_scaffold_3__381_contigs__length_526411861	52979806	52981019	AT02040	AAEL021812	PGA_scaffold_3__381_contigs__length_526411861	52979339	52981738	m84097_231127_214230_s2/132907426/ccs
PGA_scaffold_3__381_contigs__length_526411861	52979806	52981019	AT02040	AAEL021812	PGA_scaffold_3__381_contigs__length_526411861	52963945	52983800	m84097_231127_214230_s2/239406261/ccs
PGA_scaffold_3__381_contigs__length_526411861	52979806	52981019	AT02040	AAEL021812	PGA_scaffold_3__381_contigs__length_526411861	52968257	52990403	m84097_231127_214230_s2/242812147/ccs
PGA_scaffold_3__381_contigs__length_526411861	52979806	52981019	AT02040	AAEL021812	PGA_scaffold_3__381_contigs__length_526411861	52970623	52997568	m84097_231127_214230_s2/45483596/ccs
PGA_scaffold_3__381_contigs__length_526411861	52979806	52981019	AT02040	AAEL021812	PGA_scaffold_3__381_contigs__length_526411861	52971356	52986559	m84097_231127_214230_s2/63310566/ccs
PGA_scaffold_3__381_contigs__length_526411861	52979806	52981019	AT02040	AAEL021812	PGA_scaffold_3__381_contigs__length_526411861	52972461	52993107	m84097_231127_214230_s2/53810962/ccs
PGA_scaffold_3__381_contigs__length_526411861	52979806	52981019	AT02040	AAEL021812	PGA_scaffold_3__381_contigs__length_526411861	52972473	52995307	m84097_231127_214230_s2/83694131/ccs
PGA_scaffold_3__381_contigs__length_526411861	52979806	52981019	AT02040	AAEL021812	PGA_scaffold_3__381_contigs__length_526411861	52973920	52987464	m84097_231127_214230_s2/199887907/ccs
PGA_scaffold_3__381_contigs__length_526411861	52979806	52981019	AT02040	AAEL021812	PGA_scaffold_3__381_contigs__length_526411861	52976548	52991810	m84097_231127_214230_s2/11076436/ccs
PGA_scaffold_3__381_contigs__length_526411861	52979806	52981019	AT02040	AAEL021812	PGA_scaffold_3__381_contigs__length_526411861	52976577	52990060	m84097_231127_214230_s2/73075523/ccs
PGA_scaffold_3__381_contigs__length_526411861	52979806	52981019	AT02040	AAEL021812	PGA_scaffold_3__381_contigs__length_526411861	52977480	52998126	m84097_231127_214230_s2/172298156/ccs
PGA_scaffold_3__381_contigs__length_526411861	52979806	52981019	AT02040	AAEL021812	PGA_scaffold_3__381_contigs__length_526411861	52979018	52993479	m84097_231127_214230_s2/134482001/ccs
PGA_scaffold_3__381_contigs__length_526411861	53174518	53176016	AT02037	AAEL020644	PGA_scaffold_3__381_contigs__length_526411861	53168361	53191112	m84097_231127_214230_s2/157551111/ccs
PGA_scaffold_3__381_contigs__length_526411861	53174518	53176016	AT02037	AAEL020644	PGA_scaffold_3__381_contigs__length_526411861	53171165	53189045	m84097_231127_214230_s2/141230545/ccs
PGA_scaffold_3__381_contigs__length_526411861	53184454	53186223	AT02036	AAEL020644	PGA_scaffold_3__381_contigs__length_526411861	53168361	53191112	m84097_231127_214230_s2/157551111/ccs
PGA_scaffold_3__381_contigs__length_526411861	53184454	53186223	AT02036	AAEL020644	PGA_scaffold_3__381_contigs__length_526411861	53171165	53189045	m84097_231127_214230_s2/141230545/ccs
PGA_scaffold_3__381_contigs__length_526411861	59120737	59123860	AT01962	AAEL025806	PGA_scaffold_3__381_contigs__length_526411861	59114574	59128215	m84097_231127_214230_s2/222430177/ccs
PGA_scaffold_3__381_contigs__length_526411861	59120737	59123860	AT01962	AAEL025806	PGA_scaffold_3__381_contigs__length_526411861	59115789	59127545	m84097_231127_214230_s2/192284665/ccs
PGA_scaffold_3__381_contigs__length_526411861	59120737	59123860	AT01962	AAEL025806	PGA_scaffold_3__381_contigs__length_526411861	59121184	59125332	m84097_231127_214230_s2/57544037/ccs
PGA_scaffold_3__381_contigs__length_526411861	59120737	59123860	AT01962	AAEL025806	PGA_scaffold_3__381_contigs__length_526411861	59114201	59136657	m84097_231127_214230_s2/183437824/ccs
PGA_scaffold_3__381_contigs__length_526411861	59120737	59123860	AT01962	AAEL025806	PGA_scaffold_3__381_contigs__length_526411861	59114797	59135426	m84097_231127_214230_s2/235668259/ccs
PGA_scaffold_3__381_contigs__length_526411861	59120737	59123860	AT01962	AAEL025806	PGA_scaffold_3__381_contigs__length_526411861	59118684	59133276	m84097_231127_214230_s2/46601342/ccs
PGA_scaffold_3__381_contigs__length_526411861	59120737	59123860	AT01962	AAEL025806	PGA_scaffold_3__381_contigs__length_526411861	59118967	59134496	m84097_231127_214230_s2/178525651/ccs
PGA_scaffold_3__381_contigs__length_526411861	59120737	59123860	AT01962	AAEL025806	PGA_scaffold_3__381_contigs__length_526411861	59121024	59132354	m84097_231127_214230_s2/30477257/ccs
PGA_scaffold_3__381_contigs__length_526411861	59120737	59123860	AT01962	AAEL025806	PGA_scaffold_3__381_contigs__length_526411861	59122976	59145864	m84097_231127_214230_s2/225379306/ccs
PGA_scaffold_3__381_contigs__length_526411861	59120737	59123860	AT01962	AAEL025806	PGA_scaffold_3__381_contigs__length_526411861	59123078	59137016	m84097_231127_214230_s2/260702595/ccs
PGA_scaffold_3__381_contigs__length_526411861	59120737	59123860	AT01962	AAEL025806	PGA_scaffold_3__381_contigs__length_526411861	59123100	59136799	m84097_231127_214230_s2/44040866/ccs
PGA_scaffold_3__381_contigs__length_526411861	59120737	59123860	AT01962	AAEL025806	PGA_scaffold_3__381_contigs__length_526411861	59123159	59139986	m84097_231127_214230_s2/150211996/ccs
PGA_scaffold_3__381_contigs__length_526411861	59120737	59123860	AT01962	AAEL025806	PGA_scaffold_3__381_contigs__length_526411861	59123182	59135481	m84097_231127_214230_s2/12719388/ccs
PGA_scaffold_3__381_contigs__length_526411861	59120737	59123860	AT01962	AAEL025806	PGA_scaffold_3__381_contigs__length_526411861	59103137	59125583	m84097_231127_214230_s2/59049823/ccs
PGA_scaffold_3__381_contigs__length_526411861	59120737	59123860	AT01962	AAEL025806	PGA_scaffold_3__381_contigs__length_526411861	59110148	59125857	m84097_231127_214230_s2/4129925/ccs
PGA_scaffold_3__381_contigs__length_526411861	59120737	59123860	AT01962	AAEL025806	PGA_scaffold_3__381_contigs__length_526411861	59110315	59128004	m84097_231127_214230_s2/145823420/ccs
PGA_scaffold_3__381_contigs__length_526411861	59120737	59123860	AT01962	AAEL025806	PGA_scaffold_3__381_contigs__length_526411861	59113087	59138672	m84097_231127_214230_s2/64033323/ccs
PGA_scaffold_3__381_contigs__length_526411861	59123909	59129575	AT01961	AAEL025806	PGA_scaffold_3__381_contigs__length_526411861	59114574	59128215	m84097_231127_214230_s2/222430177/ccs
PGA_scaffold_3__381_contigs__length_526411861	59123909	59129575	AT01961	AAEL025806	PGA_scaffold_3__381_contigs__length_526411861	59115789	59127545	m84097_231127_214230_s2/192284665/ccs
PGA_scaffold_3__381_contigs__length_526411861	59123909	59129575	AT01961	AAEL025806	PGA_scaffold_3__381_contigs__length_526411861	59121184	59125332	m84097_231127_214230_s2/57544037/ccs
PGA_scaffold_3__381_contigs__length_526411861	59123909	59129575	AT01961	AAEL025806	PGA_scaffold_3__381_contigs__length_526411861	59114201	59136657	m84097_231127_214230_s2/183437824/ccs
PGA_scaffold_3__381_contigs__length_526411861	59123909	59129575	AT01961	AAEL025806	PGA_scaffold_3__381_contigs__length_526411861	59114797	59135426	m84097_231127_214230_s2/235668259/ccs
PGA_scaffold_3__381_contigs__length_526411861	59123909	59129575	AT01961	AAEL025806	PGA_scaffold_3__381_contigs__length_526411861	59118684	59133276	m84097_231127_214230_s2/46601342/ccs
PGA_scaffold_3__381_contigs__length_526411861	59123909	59129575	AT01961	AAEL025806	PGA_scaffold_3__381_contigs__length_526411861	59118967	59134496	m84097_231127_214230_s2/178525651/ccs
PGA_scaffold_3__381_contigs__length_526411861	59123909	59129575	AT01961	AAEL025806	PGA_scaffold_3__381_contigs__length_526411861	59121024	59132354	m84097_231127_214230_s2/30477257/ccs
PGA_scaffold_3__381_contigs__length_526411861	59123909	59129575	AT01961	AAEL025806	PGA_scaffold_3__381_contigs__length_526411861	59122976	59145864	m84097_231127_214230_s2/225379306/ccs
PGA_scaffold_3__381_contigs__length_526411861	59123909	59129575	AT01961	AAEL025806	PGA_scaffold_3__381_contigs__length_526411861	59123078	59137016	m84097_231127_214230_s2/260702595/ccs
PGA_scaffold_3__381_contigs__length_526411861	59123909	59129575	AT01961	AAEL025806	PGA_scaffold_3__381_contigs__length_526411861	59123100	59136799	m84097_231127_214230_s2/44040866/ccs
PGA_scaffold_3__381_contigs__length_526411861	59123909	59129575	AT01961	AAEL025806	PGA_scaffold_3__381_contigs__length_526411861	59123159	59139986	m84097_231127_214230_s2/150211996/ccs
PGA_scaffold_3__381_contigs__length_526411861	59123909	59129575	AT01961	AAEL025806	PGA_scaffold_3__381_contigs__length_526411861	59123182	59135481	m84097_231127_214230_s2/12719388/ccs
PGA_scaffold_3__381_contigs__length_526411861	59123909	59129575	AT01961	AAEL025806	PGA_scaffold_3__381_contigs__length_526411861	59103137	59125583	m84097_231127_214230_s2/59049823/ccs
PGA_scaffold_3__381_contigs__length_526411861	59123909	59129575	AT01961	AAEL025806	PGA_scaffold_3__381_contigs__length_526411861	59110148	59125857	m84097_231127_214230_s2/4129925/ccs
PGA_scaffold_3__381_contigs__length_526411861	59123909	59129575	AT01961	AAEL025806	PGA_scaffold_3__381_contigs__length_526411861	59110315	59128004	m84097_231127_214230_s2/145823420/ccs
PGA_scaffold_3__381_contigs__length_526411861	59123909	59129575	AT01961	AAEL025806	PGA_scaffold_3__381_contigs__length_526411861	59113087	59138672	m84097_231127_214230_s2/64033323/ccs
PGA_scaffold_3__381_contigs__length_526411861	63426307	63446211	AT01140	AAEL010186	PGA_scaffold_3__381_contigs__length_526411861	63439845	63446914	m84097_231127_214230_s2/256578381/ccs
PGA_scaffold_3__381_contigs__length_526411861	63426307	63446211	AT01140	AAEL010186	PGA_scaffold_3__381_contigs__length_526411861	63439910	63454095	m84097_231127_214230_s2/119083263/ccs
PGA_scaffold_3__381_contigs__length_526411861	63426307	63446211	AT01140	AAEL010186	PGA_scaffold_3__381_contigs__length_526411861	63440054	63446579	m84097_231127_214230_s2/114689033/ccs
PGA_scaffold_3__381_contigs__length_526411861	63426307	63446211	AT01140	AAEL010186	PGA_scaffold_3__381_contigs__length_526411861	63440112	63451882	m84097_231127_214230_s2/214373814/ccs
PGA_scaffold_3__381_contigs__length_526411861	63426307	63446211	AT01140	AAEL010186	PGA_scaffold_3__381_contigs__length_526411861	63440452	63450462	m84097_231127_214230_s2/102105368/ccs
PGA_scaffold_3__381_contigs__length_526411861	63426307	63446211	AT01140	AAEL010186	PGA_scaffold_3__381_contigs__length_526411861	63443714	63452344	m84097_231127_214230_s2/47911590/ccs
PGA_scaffold_3__381_contigs__length_526411861	63426307	63446211	AT01140	AAEL010186	PGA_scaffold_3__381_contigs__length_526411861	63445793	63454357	m84097_231127_214230_s2/29885578/ccs
PGA_scaffold_3__381_contigs__length_526411861	63426307	63446211	AT01140	AAEL010186	PGA_scaffold_3__381_contigs__length_526411861	63442482	63460648	m84097_231127_214230_s2/188615177/ccs
PGA_scaffold_3__381_contigs__length_526411861	63426307	63446211	AT01140	AAEL010186	PGA_scaffold_3__381_contigs__length_526411861	63443188	63460895	m84097_231127_214230_s2/27661316/ccs
PGA_scaffold_3__381_contigs__length_526411861	63426307	63446211	AT01140	AAEL010186	PGA_scaffold_3__381_contigs__length_526411861	63443568	63456954	m84097_231127_214230_s2/27201037/ccs
PGA_scaffold_3__381_contigs__length_526411861	63426307	63446211	AT01140	AAEL010186	PGA_scaffold_3__381_contigs__length_526411861	63443713	63458532	m84097_231127_214230_s2/147852288/ccs
PGA_scaffold_3__381_contigs__length_526411861	63426307	63446211	AT01140	AAEL010186	PGA_scaffold_3__381_contigs__length_526411861	63445357	63459162	m84097_231127_214230_s2/113837382/ccs
PGA_scaffold_3__381_contigs__length_526411861	63426307	63446211	AT01140	AAEL010186	PGA_scaffold_3__381_contigs__length_526411861	63425345	63447762	m84097_231127_214230_s2/202641616/ccs
PGA_scaffold_3__381_contigs__length_526411861	63426307	63446211	AT01140	AAEL010186	PGA_scaffold_3__381_contigs__length_526411861	63426624	63446512	m84097_231127_214230_s2/49939525/ccs
PGA_scaffold_3__381_contigs__length_526411861	63426307	63446211	AT01140	AAEL010186	PGA_scaffold_3__381_contigs__length_526411861	63426867	63447965	m84097_231127_214230_s2/242026989/ccs
PGA_scaffold_3__381_contigs__length_526411861	63426307	63446211	AT01140	AAEL010186	PGA_scaffold_3__381_contigs__length_526411861	63427794	63452204	m84097_231127_214230_s2/134482055/ccs
PGA_scaffold_3__381_contigs__length_526411861	63426307	63446211	AT01140	AAEL010186	PGA_scaffold_3__381_contigs__length_526411861	63429521	63449234	m84097_231127_214230_s2/224725224/ccs
PGA_scaffold_3__381_contigs__length_526411861	63426307	63446211	AT01140	AAEL010186	PGA_scaffold_3__381_contigs__length_526411861	63431475	63447745	m84097_231127_214230_s2/235410625/ccs
PGA_scaffold_3__381_contigs__length_526411861	63426307	63446211	AT01140	AAEL010186	PGA_scaffold_3__381_contigs__length_526411861	63431962	63449237	m84097_231127_214230_s2/264901794/ccs
PGA_scaffold_3__381_contigs__length_526411861	63426307	63446211	AT01140	AAEL010186	PGA_scaffold_3__381_contigs__length_526411861	63432627	63447783	m84097_231127_214230_s2/225051869/ccs
PGA_scaffold_3__381_contigs__length_526411861	63426307	63446211	AT01140	AAEL010186	PGA_scaffold_3__381_contigs__length_526411861	63435117	63448900	m84097_231127_214230_s2/259003313/ccs
PGA_scaffold_3__381_contigs__length_526411861	63426307	63446211	AT01140	AAEL010186	PGA_scaffold_3__381_contigs__length_526411861	63435766	63452623	m84097_231127_214230_s2/170855728/ccs
PGA_scaffold_3__381_contigs__length_526411861	63426307	63446211	AT01140	AAEL010186	PGA_scaffold_3__381_contigs__length_526411861	63438399	63455222	m84097_231127_214230_s2/128714205/ccs
PGA_scaffold_3__381_contigs__length_526411861	63446509	63447808	AT01139	AAEL010186	PGA_scaffold_3__381_contigs__length_526411861	63439845	63446914	m84097_231127_214230_s2/256578381/ccs
PGA_scaffold_3__381_contigs__length_526411861	63446509	63447808	AT01139	AAEL010186	PGA_scaffold_3__381_contigs__length_526411861	63439910	63454095	m84097_231127_214230_s2/119083263/ccs
PGA_scaffold_3__381_contigs__length_526411861	63446509	63447808	AT01139	AAEL010186	PGA_scaffold_3__381_contigs__length_526411861	63440054	63446579	m84097_231127_214230_s2/114689033/ccs
PGA_scaffold_3__381_contigs__length_526411861	63446509	63447808	AT01139	AAEL010186	PGA_scaffold_3__381_contigs__length_526411861	63440112	63451882	m84097_231127_214230_s2/214373814/ccs
PGA_scaffold_3__381_contigs__length_526411861	63446509	63447808	AT01139	AAEL010186	PGA_scaffold_3__381_contigs__length_526411861	63440452	63450462	m84097_231127_214230_s2/102105368/ccs
PGA_scaffold_3__381_contigs__length_526411861	63446509	63447808	AT01139	AAEL010186	PGA_scaffold_3__381_contigs__length_526411861	63443714	63452344	m84097_231127_214230_s2/47911590/ccs
PGA_scaffold_3__381_contigs__length_526411861	63446509	63447808	AT01139	AAEL010186	PGA_scaffold_3__381_contigs__length_526411861	63445793	63454357	m84097_231127_214230_s2/29885578/ccs
PGA_scaffold_3__381_contigs__length_526411861	63446509	63447808	AT01139	AAEL010186	PGA_scaffold_3__381_contigs__length_526411861	63442482	63460648	m84097_231127_214230_s2/188615177/ccs
PGA_scaffold_3__381_contigs__length_526411861	63446509	63447808	AT01139	AAEL010186	PGA_scaffold_3__381_contigs__length_526411861	63443188	63460895	m84097_231127_214230_s2/27661316/ccs
PGA_scaffold_3__381_contigs__length_526411861	63446509	63447808	AT01139	AAEL010186	PGA_scaffold_3__381_contigs__length_526411861	63443568	63456954	m84097_231127_214230_s2/27201037/ccs
PGA_scaffold_3__381_contigs__length_526411861	63446509	63447808	AT01139	AAEL010186	PGA_scaffold_3__381_contigs__length_526411861	63443713	63458532	m84097_231127_214230_s2/147852288/ccs
PGA_scaffold_3__381_contigs__length_526411861	63446509	63447808	AT01139	AAEL010186	PGA_scaffold_3__381_contigs__length_526411861	63445357	63459162	m84097_231127_214230_s2/113837382/ccs
PGA_scaffold_3__381_contigs__length_526411861	63446509	63447808	AT01139	AAEL010186	PGA_scaffold_3__381_contigs__length_526411861	63425345	63447762	m84097_231127_214230_s2/202641616/ccs
PGA_scaffold_3__381_contigs__length_526411861	63446509	63447808	AT01139	AAEL010186	PGA_scaffold_3__381_contigs__length_526411861	63426624	63446512	m84097_231127_214230_s2/49939525/ccs
PGA_scaffold_3__381_contigs__length_526411861	63446509	63447808	AT01139	AAEL010186	PGA_scaffold_3__381_contigs__length_526411861	63426867	63447965	m84097_231127_214230_s2/242026989/ccs
PGA_scaffold_3__381_contigs__length_526411861	63446509	63447808	AT01139	AAEL010186	PGA_scaffold_3__381_contigs__length_526411861	63427794	63452204	m84097_231127_214230_s2/134482055/ccs
PGA_scaffold_3__381_contigs__length_526411861	63446509	63447808	AT01139	AAEL010186	PGA_scaffold_3__381_contigs__length_526411861	63429521	63449234	m84097_231127_214230_s2/224725224/ccs
PGA_scaffold_3__381_contigs__length_526411861	63446509	63447808	AT01139	AAEL010186	PGA_scaffold_3__381_contigs__length_526411861	63431475	63447745	m84097_231127_214230_s2/235410625/ccs
PGA_scaffold_3__381_contigs__length_526411861	63446509	63447808	AT01139	AAEL010186	PGA_scaffold_3__381_contigs__length_526411861	63431962	63449237	m84097_231127_214230_s2/264901794/ccs
PGA_scaffold_3__381_contigs__length_526411861	63446509	63447808	AT01139	AAEL010186	PGA_scaffold_3__381_contigs__length_526411861	63432627	63447783	m84097_231127_214230_s2/225051869/ccs
PGA_scaffold_3__381_contigs__length_526411861	63446509	63447808	AT01139	AAEL010186	PGA_scaffold_3__381_contigs__length_526411861	63435117	63448900	m84097_231127_214230_s2/259003313/ccs
PGA_scaffold_3__381_contigs__length_526411861	63446509	63447808	AT01139	AAEL010186	PGA_scaffold_3__381_contigs__length_526411861	63435766	63452623	m84097_231127_214230_s2/170855728/ccs
PGA_scaffold_3__381_contigs__length_526411861	63446509	63447808	AT01139	AAEL010186	PGA_scaffold_3__381_contigs__length_526411861	63438399	63455222	m84097_231127_214230_s2/128714205/ccs
PGA_scaffold_3__381_contigs__length_526411861	68836129	68837842	AT01079	AAEL005921	PGA_scaffold_3__381_contigs__length_526411861	68831622	68851304	m84097_231127_214230_s2/216533739/ccs
PGA_scaffold_3__381_contigs__length_526411861	68836129	68837842	AT01079	AAEL005921	PGA_scaffold_3__381_contigs__length_526411861	68833362	68857085	m84097_231127_214230_s2/82513021/ccs
PGA_scaffold_3__381_contigs__length_526411861	68836129	68837842	AT01079	AAEL005921	PGA_scaffold_3__381_contigs__length_526411861	68836259	68857061	m84097_231127_214230_s2/242878510/ccs
PGA_scaffold_3__381_contigs__length_526411861	68851131	68869382	AT01078	AAEL005921	PGA_scaffold_3__381_contigs__length_526411861	68831622	68851304	m84097_231127_214230_s2/216533739/ccs
PGA_scaffold_3__381_contigs__length_526411861	68851131	68869382	AT01078	AAEL005921	PGA_scaffold_3__381_contigs__length_526411861	68833362	68857085	m84097_231127_214230_s2/82513021/ccs
PGA_scaffold_3__381_contigs__length_526411861	68851131	68869382	AT01078	AAEL005921	PGA_scaffold_3__381_contigs__length_526411861	68836259	68857061	m84097_231127_214230_s2/242878510/ccs
PGA_scaffold_3__381_contigs__length_526411861	69264051	69285729	AT01064	AAEL026392	PGA_scaffold_3__381_contigs__length_526411861	69285304	69305525	m84097_231127_214230_s2/224069161/ccs
PGA_scaffold_3__381_contigs__length_526411861	69303518	69332603	AT01063	AAEL026392	PGA_scaffold_3__381_contigs__length_526411861	69285304	69305525	m84097_231127_214230_s2/224069161/ccs
PGA_scaffold_3__381_contigs__length_526411861	77111529	77112389	AT11854	AAEL008042	PGA_scaffold_3__381_contigs__length_526411861	77101248	77124777	m84097_231127_214230_s2/140707108/ccs
PGA_scaffold_3__381_contigs__length_526411861	77111529	77112389	AT11854	AAEL008042	PGA_scaffold_3__381_contigs__length_526411861	77103168	77126114	m84097_231127_214230_s2/222496932/ccs
PGA_scaffold_3__381_contigs__length_526411861	77111529	77112389	AT11854	AAEL008042	PGA_scaffold_3__381_contigs__length_526411861	77103937	77122729	m84097_231127_214230_s2/251007300/ccs
PGA_scaffold_3__381_contigs__length_526411861	77111529	77112389	AT11854	AAEL008042	PGA_scaffold_3__381_contigs__length_526411861	77106777	77122397	m84097_231127_214230_s2/80220184/ccs
PGA_scaffold_3__381_contigs__length_526411861	77111529	77112389	AT11854	AAEL008042	PGA_scaffold_3__381_contigs__length_526411861	77107013	77121394	m84097_231127_214230_s2/155388016/ccs
PGA_scaffold_3__381_contigs__length_526411861	77111529	77112389	AT11854	AAEL008042	PGA_scaffold_3__381_contigs__length_526411861	77110604	77123913	m84097_231127_214230_s2/172818493/ccs
PGA_scaffold_3__381_contigs__length_526411861	77111529	77112389	AT11854	AAEL008042	PGA_scaffold_3__381_contigs__length_526411861	77111803	77139447	m84097_231127_214230_s2/46138820/ccs
PGA_scaffold_3__381_contigs__length_526411861	77120828	77121679	AT11855	AAEL008042	PGA_scaffold_3__381_contigs__length_526411861	77101248	77124777	m84097_231127_214230_s2/140707108/ccs
PGA_scaffold_3__381_contigs__length_526411861	77120828	77121679	AT11855	AAEL008042	PGA_scaffold_3__381_contigs__length_526411861	77103168	77126114	m84097_231127_214230_s2/222496932/ccs
PGA_scaffold_3__381_contigs__length_526411861	77120828	77121679	AT11855	AAEL008042	PGA_scaffold_3__381_contigs__length_526411861	77103937	77122729	m84097_231127_214230_s2/251007300/ccs
PGA_scaffold_3__381_contigs__length_526411861	77120828	77121679	AT11855	AAEL008042	PGA_scaffold_3__381_contigs__length_526411861	77106777	77122397	m84097_231127_214230_s2/80220184/ccs
PGA_scaffold_3__381_contigs__length_526411861	77120828	77121679	AT11855	AAEL008042	PGA_scaffold_3__381_contigs__length_526411861	77107013	77121394	m84097_231127_214230_s2/155388016/ccs
PGA_scaffold_3__381_contigs__length_526411861	77120828	77121679	AT11855	AAEL008042	PGA_scaffold_3__381_contigs__length_526411861	77110604	77123913	m84097_231127_214230_s2/172818493/ccs
PGA_scaffold_3__381_contigs__length_526411861	77120828	77121679	AT11855	AAEL008042	PGA_scaffold_3__381_contigs__length_526411861	77111803	77139447	m84097_231127_214230_s2/46138820/ccs
PGA_scaffold_3__381_contigs__length_526411861	82838546	82839077	AT08269	AAEL002440	PGA_scaffold_3__381_contigs__length_526411861	82834849	82855322	m84097_231127_214230_s2/204670137/ccs
PGA_scaffold_3__381_contigs__length_526411861	82838546	82839077	AT08269	AAEL002440	PGA_scaffold_3__381_contigs__length_526411861	82836642	82861903	m84097_231127_214230_s2/106827662/ccs
PGA_scaffold_3__381_contigs__length_526411861	82851826	82852356	AT08268	AAEL002440	PGA_scaffold_3__381_contigs__length_526411861	82834849	82855322	m84097_231127_214230_s2/204670137/ccs
PGA_scaffold_3__381_contigs__length_526411861	82851826	82852356	AT08268	AAEL002440	PGA_scaffold_3__381_contigs__length_526411861	82836642	82861903	m84097_231127_214230_s2/106827662/ccs
PGA_scaffold_3__381_contigs__length_526411861	94167344	94180739	AT01830	AAEL029014	PGA_scaffold_3__381_contigs__length_526411861	94176889	94188451	m84097_231127_214230_s2/10487153/ccs
PGA_scaffold_3__381_contigs__length_526411861	94167344	94180739	AT01830	AAEL029014	PGA_scaffold_3__381_contigs__length_526411861	94177546	94189965	m84097_231127_214230_s2/101843714/ccs
PGA_scaffold_3__381_contigs__length_526411861	94167344	94180739	AT01830	AAEL029014	PGA_scaffold_3__381_contigs__length_526411861	94177771	94185932	m84097_231127_214230_s2/117970186/ccs
PGA_scaffold_3__381_contigs__length_526411861	94167344	94180739	AT01830	AAEL029014	PGA_scaffold_3__381_contigs__length_526411861	94179131	94182288	m84097_231127_214230_s2/174722336/ccs
PGA_scaffold_3__381_contigs__length_526411861	94167344	94180739	AT01830	AAEL029014	PGA_scaffold_3__381_contigs__length_526411861	94167285	94189676	m84097_231127_214230_s2/205589005/ccs
PGA_scaffold_3__381_contigs__length_526411861	94167344	94180739	AT01830	AAEL029014	PGA_scaffold_3__381_contigs__length_526411861	94167660	94188315	m84097_231127_214230_s2/133629847/ccs
PGA_scaffold_3__381_contigs__length_526411861	94167344	94180739	AT01830	AAEL029014	PGA_scaffold_3__381_contigs__length_526411861	94170038	94189344	m84097_231127_214230_s2/73076313/ccs
PGA_scaffold_3__381_contigs__length_526411861	94167344	94180739	AT01830	AAEL029014	PGA_scaffold_3__381_contigs__length_526411861	94171072	94187203	m84097_231127_214230_s2/41293324/ccs
PGA_scaffold_3__381_contigs__length_526411861	94167344	94180739	AT01830	AAEL029014	PGA_scaffold_3__381_contigs__length_526411861	94172624	94195304	m84097_231127_214230_s2/108136369/ccs
PGA_scaffold_3__381_contigs__length_526411861	94167344	94180739	AT01830	AAEL029014	PGA_scaffold_3__381_contigs__length_526411861	94172715	94187054	m84097_231127_214230_s2/133630888/ccs
PGA_scaffold_3__381_contigs__length_526411861	94167344	94180739	AT01830	AAEL029014	PGA_scaffold_3__381_contigs__length_526411861	94173248	94192457	m84097_231127_214230_s2/225449024/ccs
PGA_scaffold_3__381_contigs__length_526411861	94167344	94180739	AT01830	AAEL029014	PGA_scaffold_3__381_contigs__length_526411861	94174842	94191631	m84097_231127_214230_s2/220008905/ccs
PGA_scaffold_3__381_contigs__length_526411861	94167344	94180739	AT01830	AAEL029014	PGA_scaffold_3__381_contigs__length_526411861	94178488	94193156	m84097_231127_214230_s2/262148125/ccs
PGA_scaffold_3__381_contigs__length_526411861	94167344	94180739	AT01830	AAEL029014	PGA_scaffold_3__381_contigs__length_526411861	94179932	94192074	m84097_231127_214230_s2/231543422/ccs
PGA_scaffold_3__381_contigs__length_526411861	94181231	94189909	AT01829	AAEL029014	PGA_scaffold_3__381_contigs__length_526411861	94176889	94188451	m84097_231127_214230_s2/10487153/ccs
PGA_scaffold_3__381_contigs__length_526411861	94181231	94189909	AT01829	AAEL029014	PGA_scaffold_3__381_contigs__length_526411861	94177546	94189965	m84097_231127_214230_s2/101843714/ccs
PGA_scaffold_3__381_contigs__length_526411861	94181231	94189909	AT01829	AAEL029014	PGA_scaffold_3__381_contigs__length_526411861	94177771	94185932	m84097_231127_214230_s2/117970186/ccs
PGA_scaffold_3__381_contigs__length_526411861	94181231	94189909	AT01829	AAEL029014	PGA_scaffold_3__381_contigs__length_526411861	94179131	94182288	m84097_231127_214230_s2/174722336/ccs
PGA_scaffold_3__381_contigs__length_526411861	94181231	94189909	AT01829	AAEL029014	PGA_scaffold_3__381_contigs__length_526411861	94167285	94189676	m84097_231127_214230_s2/205589005/ccs
PGA_scaffold_3__381_contigs__length_526411861	94181231	94189909	AT01829	AAEL029014	PGA_scaffold_3__381_contigs__length_526411861	94167660	94188315	m84097_231127_214230_s2/133629847/ccs
PGA_scaffold_3__381_contigs__length_526411861	94181231	94189909	AT01829	AAEL029014	PGA_scaffold_3__381_contigs__length_526411861	94170038	94189344	m84097_231127_214230_s2/73076313/ccs
PGA_scaffold_3__381_contigs__length_526411861	94181231	94189909	AT01829	AAEL029014	PGA_scaffold_3__381_contigs__length_526411861	94171072	94187203	m84097_231127_214230_s2/41293324/ccs
PGA_scaffold_3__381_contigs__length_526411861	94181231	94189909	AT01829	AAEL029014	PGA_scaffold_3__381_contigs__length_526411861	94172624	94195304	m84097_231127_214230_s2/108136369/ccs
PGA_scaffold_3__381_contigs__length_526411861	94181231	94189909	AT01829	AAEL029014	PGA_scaffold_3__381_contigs__length_526411861	94172715	94187054	m84097_231127_214230_s2/133630888/ccs
PGA_scaffold_3__381_contigs__length_526411861	94181231	94189909	AT01829	AAEL029014	PGA_scaffold_3__381_contigs__length_526411861	94173248	94192457	m84097_231127_214230_s2/225449024/ccs
PGA_scaffold_3__381_contigs__length_526411861	94181231	94189909	AT01829	AAEL029014	PGA_scaffold_3__381_contigs__length_526411861	94174842	94191631	m84097_231127_214230_s2/220008905/ccs
PGA_scaffold_3__381_contigs__length_526411861	94181231	94189909	AT01829	AAEL029014	PGA_scaffold_3__381_contigs__length_526411861	94178488	94193156	m84097_231127_214230_s2/262148125/ccs
PGA_scaffold_3__381_contigs__length_526411861	94181231	94189909	AT01829	AAEL029014	PGA_scaffold_3__381_contigs__length_526411861	94179932	94192074	m84097_231127_214230_s2/231543422/ccs
PGA_scaffold_3__381_contigs__length_526411861	103053629	103068407	AT04019	AAEL011807	PGA_scaffold_3__381_contigs__length_526411861	103058533	103074540	m84097_231127_214230_s2/200540808/ccs
PGA_scaffold_3__381_contigs__length_526411861	103053629	103068407	AT04019	AAEL011807	PGA_scaffold_3__381_contigs__length_526411861	103060471	103074911	m84097_231127_214230_s2/256775744/ccs
PGA_scaffold_3__381_contigs__length_526411861	103053629	103068407	AT04019	AAEL011807	PGA_scaffold_3__381_contigs__length_526411861	103060832	103078779	m84097_231127_214230_s2/25825065/ccs
PGA_scaffold_3__381_contigs__length_526411861	103053629	103068407	AT04019	AAEL011807	PGA_scaffold_3__381_contigs__length_526411861	103062978	103076410	m84097_231127_214230_s2/70453899/ccs
PGA_scaffold_3__381_contigs__length_526411861	103053629	103068407	AT04019	AAEL011807	PGA_scaffold_3__381_contigs__length_526411861	103063262	103078347	m84097_231127_214230_s2/186188194/ccs
PGA_scaffold_3__381_contigs__length_526411861	103053629	103068407	AT04019	AAEL011807	PGA_scaffold_3__381_contigs__length_526411861	103064396	103083639	m84097_231127_214230_s2/83166150/ccs
PGA_scaffold_3__381_contigs__length_526411861	103053629	103068407	AT04019	AAEL011807	PGA_scaffold_3__381_contigs__length_526411861	103064706	103077941	m84097_231127_214230_s2/34149040/ccs
PGA_scaffold_3__381_contigs__length_526411861	103053629	103068407	AT04019	AAEL011807	PGA_scaffold_3__381_contigs__length_526411861	103065000	103074713	m84097_231127_214230_s2/168755764/ccs
PGA_scaffold_3__381_contigs__length_526411861	103053629	103068407	AT04019	AAEL011807	PGA_scaffold_3__381_contigs__length_526411861	103066291	103084767	m84097_231127_214230_s2/179177543/ccs
PGA_scaffold_3__381_contigs__length_526411861	103053629	103068407	AT04019	AAEL011807	PGA_scaffold_3__381_contigs__length_526411861	103066616	103074652	m84097_231127_214230_s2/232850703/ccs
PGA_scaffold_3__381_contigs__length_526411861	103053629	103068407	AT04019	AAEL011807	PGA_scaffold_3__381_contigs__length_526411861	103066696	103083808	m84097_231127_214230_s2/151653079/ccs
PGA_scaffold_3__381_contigs__length_526411861	103053629	103068407	AT04019	AAEL011807	PGA_scaffold_3__381_contigs__length_526411861	103067082	103083200	m84097_231127_214230_s2/153750854/ccs
PGA_scaffold_3__381_contigs__length_526411861	103053629	103068407	AT04019	AAEL011807	PGA_scaffold_3__381_contigs__length_526411861	103067987	103091520	m84097_231127_214230_s2/34212534/ccs
PGA_scaffold_3__381_contigs__length_526411861	103053629	103068407	AT04019	AAEL011807	PGA_scaffold_3__381_contigs__length_526411861	103068289	103094255	m84097_231127_214230_s2/14222513/ccs
PGA_scaffold_3__381_contigs__length_526411861	103074461	103076385	AT04018	AAEL011807	PGA_scaffold_3__381_contigs__length_526411861	103058533	103074540	m84097_231127_214230_s2/200540808/ccs
PGA_scaffold_3__381_contigs__length_526411861	103074461	103076385	AT04018	AAEL011807	PGA_scaffold_3__381_contigs__length_526411861	103060471	103074911	m84097_231127_214230_s2/256775744/ccs
PGA_scaffold_3__381_contigs__length_526411861	103074461	103076385	AT04018	AAEL011807	PGA_scaffold_3__381_contigs__length_526411861	103060832	103078779	m84097_231127_214230_s2/25825065/ccs
PGA_scaffold_3__381_contigs__length_526411861	103074461	103076385	AT04018	AAEL011807	PGA_scaffold_3__381_contigs__length_526411861	103062978	103076410	m84097_231127_214230_s2/70453899/ccs
PGA_scaffold_3__381_contigs__length_526411861	103074461	103076385	AT04018	AAEL011807	PGA_scaffold_3__381_contigs__length_526411861	103063262	103078347	m84097_231127_214230_s2/186188194/ccs
PGA_scaffold_3__381_contigs__length_526411861	103074461	103076385	AT04018	AAEL011807	PGA_scaffold_3__381_contigs__length_526411861	103064396	103083639	m84097_231127_214230_s2/83166150/ccs
PGA_scaffold_3__381_contigs__length_526411861	103074461	103076385	AT04018	AAEL011807	PGA_scaffold_3__381_contigs__length_526411861	103064706	103077941	m84097_231127_214230_s2/34149040/ccs
PGA_scaffold_3__381_contigs__length_526411861	103074461	103076385	AT04018	AAEL011807	PGA_scaffold_3__381_contigs__length_526411861	103065000	103074713	m84097_231127_214230_s2/168755764/ccs
PGA_scaffold_3__381_contigs__length_526411861	103074461	103076385	AT04018	AAEL011807	PGA_scaffold_3__381_contigs__length_526411861	103066291	103084767	m84097_231127_214230_s2/179177543/ccs
PGA_scaffold_3__381_contigs__length_526411861	103074461	103076385	AT04018	AAEL011807	PGA_scaffold_3__381_contigs__length_526411861	103066616	103074652	m84097_231127_214230_s2/232850703/ccs
PGA_scaffold_3__381_contigs__length_526411861	103074461	103076385	AT04018	AAEL011807	PGA_scaffold_3__381_contigs__length_526411861	103066696	103083808	m84097_231127_214230_s2/151653079/ccs
PGA_scaffold_3__381_contigs__length_526411861	103074461	103076385	AT04018	AAEL011807	PGA_scaffold_3__381_contigs__length_526411861	103067082	103083200	m84097_231127_214230_s2/153750854/ccs
PGA_scaffold_3__381_contigs__length_526411861	103074461	103076385	AT04018	AAEL011807	PGA_scaffold_3__381_contigs__length_526411861	103067987	103091520	m84097_231127_214230_s2/34212534/ccs
PGA_scaffold_3__381_contigs__length_526411861	103074461	103076385	AT04018	AAEL011807	PGA_scaffold_3__381_contigs__length_526411861	103068289	103094255	m84097_231127_214230_s2/14222513/ccs
PGA_scaffold_3__381_contigs__length_526411861	105829138	105862357	AT02510	AAEL020553	PGA_scaffold_3__381_contigs__length_526411861	105853119	105876339	m84097_231127_214230_s2/134748021/ccs
PGA_scaffold_3__381_contigs__length_526411861	105829138	105862357	AT02510	AAEL020553	PGA_scaffold_3__381_contigs__length_526411861	105861640	105876075	m84097_231127_214230_s2/36834910/ccs
PGA_scaffold_3__381_contigs__length_526411861	105874719	105903373	AT02509	AAEL020553	PGA_scaffold_3__381_contigs__length_526411861	105853119	105876339	m84097_231127_214230_s2/134748021/ccs
PGA_scaffold_3__381_contigs__length_526411861	105874719	105903373	AT02509	AAEL020553	PGA_scaffold_3__381_contigs__length_526411861	105861640	105876075	m84097_231127_214230_s2/36834910/ccs
PGA_scaffold_3__381_contigs__length_526411861	105952706	105954299	AT02507	AAEL000340	PGA_scaffold_3__381_contigs__length_526411861	105948508	105967685	m84097_231127_214230_s2/117118015/ccs
PGA_scaffold_3__381_contigs__length_526411861	105952706	105954299	AT02507	AAEL000340	PGA_scaffold_3__381_contigs__length_526411861	105949205	105972259	m84097_231127_214230_s2/140443995/ccs
PGA_scaffold_3__381_contigs__length_526411861	105952706	105954299	AT02507	AAEL000340	PGA_scaffold_3__381_contigs__length_526411861	105950714	105969782	m84097_231127_214230_s2/121441092/ccs
PGA_scaffold_3__381_contigs__length_526411861	105952706	105954299	AT02507	AAEL000340	PGA_scaffold_3__381_contigs__length_526411861	105950918	105966229	m84097_231127_214230_s2/184093316/ccs
PGA_scaffold_3__381_contigs__length_526411861	105952706	105954299	AT02507	AAEL000340	PGA_scaffold_3__381_contigs__length_526411861	105952364	105971597	m84097_231127_214230_s2/243597773/ccs
PGA_scaffold_3__381_contigs__length_526411861	105952706	105954299	AT02507	AAEL000340	PGA_scaffold_3__381_contigs__length_526411861	105952464	105971020	m84097_231127_214230_s2/131467997/ccs
PGA_scaffold_3__381_contigs__length_526411861	105966088	105974372	AT02506	AAEL000340	PGA_scaffold_3__381_contigs__length_526411861	105948508	105967685	m84097_231127_214230_s2/117118015/ccs
PGA_scaffold_3__381_contigs__length_526411861	105966088	105974372	AT02506	AAEL000340	PGA_scaffold_3__381_contigs__length_526411861	105949205	105972259	m84097_231127_214230_s2/140443995/ccs
PGA_scaffold_3__381_contigs__length_526411861	105966088	105974372	AT02506	AAEL000340	PGA_scaffold_3__381_contigs__length_526411861	105950714	105969782	m84097_231127_214230_s2/121441092/ccs
PGA_scaffold_3__381_contigs__length_526411861	105966088	105974372	AT02506	AAEL000340	PGA_scaffold_3__381_contigs__length_526411861	105950918	105966229	m84097_231127_214230_s2/184093316/ccs
PGA_scaffold_3__381_contigs__length_526411861	105966088	105974372	AT02506	AAEL000340	PGA_scaffold_3__381_contigs__length_526411861	105952364	105971597	m84097_231127_214230_s2/243597773/ccs
PGA_scaffold_3__381_contigs__length_526411861	105966088	105974372	AT02506	AAEL000340	PGA_scaffold_3__381_contigs__length_526411861	105952464	105971020	m84097_231127_214230_s2/131467997/ccs
PGA_scaffold_3__381_contigs__length_526411861	179110575	179111308	AT09427	AAEL017334	PGA_scaffold_3__381_contigs__length_526411861	179093570	179117991	m84097_231127_214230_s2/81660208/ccs
PGA_scaffold_3__381_contigs__length_526411861	179110575	179111308	AT09427	AAEL017334	PGA_scaffold_3__381_contigs__length_526411861	179094570	179114899	m84097_231127_214230_s2/173737036/ccs
PGA_scaffold_3__381_contigs__length_526411861	179110575	179111308	AT09427	AAEL017334	PGA_scaffold_3__381_contigs__length_526411861	179096033	179113262	m84097_231127_214230_s2/159976659/ccs
PGA_scaffold_3__381_contigs__length_526411861	179110575	179111308	AT09427	AAEL017334	PGA_scaffold_3__381_contigs__length_526411861	179098144	179116219	m84097_231127_214230_s2/249890531/ccs
PGA_scaffold_3__381_contigs__length_526411861	179110575	179111308	AT09427	AAEL017334	PGA_scaffold_3__381_contigs__length_526411861	179099463	179112401	m84097_231127_214230_s2/204609428/ccs
PGA_scaffold_3__381_contigs__length_526411861	179110575	179111308	AT09427	AAEL017334	PGA_scaffold_3__381_contigs__length_526411861	179099749	179116507	m84097_231127_214230_s2/81135097/ccs
PGA_scaffold_3__381_contigs__length_526411861	179110575	179111308	AT09427	AAEL017334	PGA_scaffold_3__381_contigs__length_526411861	179104652	179116487	m84097_231127_214230_s2/81397244/ccs
PGA_scaffold_3__381_contigs__length_526411861	179110575	179111308	AT09427	AAEL017334	PGA_scaffold_3__381_contigs__length_526411861	179104830	179115331	m84097_231127_214230_s2/139137956/ccs
PGA_scaffold_3__381_contigs__length_526411861	179110575	179111308	AT09427	AAEL017334	PGA_scaffold_3__381_contigs__length_526411861	179105358	179121566	m84097_231127_214230_s2/111151061/ccs
PGA_scaffold_3__381_contigs__length_526411861	179110575	179111308	AT09427	AAEL017334	PGA_scaffold_3__381_contigs__length_526411861	179105554	179123525	m84097_231127_214230_s2/140514278/ccs
PGA_scaffold_3__381_contigs__length_526411861	179110575	179111308	AT09427	AAEL017334	PGA_scaffold_3__381_contigs__length_526411861	179107408	179129676	m84097_231127_214230_s2/214438365/ccs
PGA_scaffold_3__381_contigs__length_526411861	179110575	179111308	AT09427	AAEL017334	PGA_scaffold_3__381_contigs__length_526411861	179107414	179113762	m84097_231127_214230_s2/156958882/ccs
PGA_scaffold_3__381_contigs__length_526411861	179110575	179111308	AT09427	AAEL017334	PGA_scaffold_3__381_contigs__length_526411861	179109049	179121794	m84097_231127_214230_s2/126158010/ccs
PGA_scaffold_3__381_contigs__length_526411861	179111444	179131327	AT09426	AAEL017334	PGA_scaffold_3__381_contigs__length_526411861	179093570	179117991	m84097_231127_214230_s2/81660208/ccs
PGA_scaffold_3__381_contigs__length_526411861	179111444	179131327	AT09426	AAEL017334	PGA_scaffold_3__381_contigs__length_526411861	179094570	179114899	m84097_231127_214230_s2/173737036/ccs
PGA_scaffold_3__381_contigs__length_526411861	179111444	179131327	AT09426	AAEL017334	PGA_scaffold_3__381_contigs__length_526411861	179096033	179113262	m84097_231127_214230_s2/159976659/ccs
PGA_scaffold_3__381_contigs__length_526411861	179111444	179131327	AT09426	AAEL017334	PGA_scaffold_3__381_contigs__length_526411861	179098144	179116219	m84097_231127_214230_s2/249890531/ccs
PGA_scaffold_3__381_contigs__length_526411861	179111444	179131327	AT09426	AAEL017334	PGA_scaffold_3__381_contigs__length_526411861	179099463	179112401	m84097_231127_214230_s2/204609428/ccs
PGA_scaffold_3__381_contigs__length_526411861	179111444	179131327	AT09426	AAEL017334	PGA_scaffold_3__381_contigs__length_526411861	179099749	179116507	m84097_231127_214230_s2/81135097/ccs
PGA_scaffold_3__381_contigs__length_526411861	179111444	179131327	AT09426	AAEL017334	PGA_scaffold_3__381_contigs__length_526411861	179104652	179116487	m84097_231127_214230_s2/81397244/ccs
PGA_scaffold_3__381_contigs__length_526411861	179111444	179131327	AT09426	AAEL017334	PGA_scaffold_3__381_contigs__length_526411861	179104830	179115331	m84097_231127_214230_s2/139137956/ccs
PGA_scaffold_3__381_contigs__length_526411861	179111444	179131327	AT09426	AAEL017334	PGA_scaffold_3__381_contigs__length_526411861	179105358	179121566	m84097_231127_214230_s2/111151061/ccs
PGA_scaffold_3__381_contigs__length_526411861	179111444	179131327	AT09426	AAEL017334	PGA_scaffold_3__381_contigs__length_526411861	179105554	179123525	m84097_231127_214230_s2/140514278/ccs
PGA_scaffold_3__381_contigs__length_526411861	179111444	179131327	AT09426	AAEL017334	PGA_scaffold_3__381_contigs__length_526411861	179107408	179129676	m84097_231127_214230_s2/214438365/ccs
PGA_scaffold_3__381_contigs__length_526411861	179111444	179131327	AT09426	AAEL017334	PGA_scaffold_3__381_contigs__length_526411861	179107414	179113762	m84097_231127_214230_s2/156958882/ccs
PGA_scaffold_3__381_contigs__length_526411861	179111444	179131327	AT09426	AAEL017334	PGA_scaffold_3__381_contigs__length_526411861	179109049	179121794	m84097_231127_214230_s2/126158010/ccs
PGA_scaffold_3__381_contigs__length_526411861	183986130	183987490	AT00936	AAEL003010	PGA_scaffold_3__381_contigs__length_526411861	183977950	184003398	m84097_231127_214230_s2/96141535/ccs
PGA_scaffold_3__381_contigs__length_526411861	183986130	183987490	AT00936	AAEL003010	PGA_scaffold_3__381_contigs__length_526411861	183980782	184000280	m84097_231127_214230_s2/151520923/ccs
PGA_scaffold_3__381_contigs__length_526411861	183986130	183987490	AT00936	AAEL003010	PGA_scaffold_3__381_contigs__length_526411861	183985690	184008111	m84097_231127_214230_s2/144510504/ccs
PGA_scaffold_3__381_contigs__length_526411861	183986130	183987490	AT00936	AAEL003010	PGA_scaffold_3__381_contigs__length_526411861	183986370	184007029	m84097_231127_214230_s2/262934871/ccs
PGA_scaffold_3__381_contigs__length_526411861	183998691	184003804	AT00937	AAEL003010	PGA_scaffold_3__381_contigs__length_526411861	183977950	184003398	m84097_231127_214230_s2/96141535/ccs
PGA_scaffold_3__381_contigs__length_526411861	183998691	184003804	AT00937	AAEL003010	PGA_scaffold_3__381_contigs__length_526411861	183980782	184000280	m84097_231127_214230_s2/151520923/ccs
PGA_scaffold_3__381_contigs__length_526411861	183998691	184003804	AT00937	AAEL003010	PGA_scaffold_3__381_contigs__length_526411861	183985690	184008111	m84097_231127_214230_s2/144510504/ccs
PGA_scaffold_3__381_contigs__length_526411861	183998691	184003804	AT00937	AAEL003010	PGA_scaffold_3__381_contigs__length_526411861	183986370	184007029	m84097_231127_214230_s2/262934871/ccs
PGA_scaffold_3__381_contigs__length_526411861	189883551	189891941	AT01016	AAEL012724	PGA_scaffold_3__381_contigs__length_526411861	189891250	189903604	m84097_231127_214230_s2/176096980/ccs
PGA_scaffold_3__381_contigs__length_526411861	189883551	189891941	AT01016	AAEL012724	PGA_scaffold_3__381_contigs__length_526411861	189877285	189897661	m84097_231127_214230_s2/246026456/ccs
PGA_scaffold_3__381_contigs__length_526411861	189883551	189891941	AT01016	AAEL012724	PGA_scaffold_3__381_contigs__length_526411861	189879175	189902967	m84097_231127_214230_s2/48108484/ccs
PGA_scaffold_3__381_contigs__length_526411861	189883551	189891941	AT01016	AAEL012724	PGA_scaffold_3__381_contigs__length_526411861	189879231	189900378	m84097_231127_214230_s2/143920963/ccs
PGA_scaffold_3__381_contigs__length_526411861	189883551	189891941	AT01016	AAEL012724	PGA_scaffold_3__381_contigs__length_526411861	189882498	189897732	m84097_231127_214230_s2/162005794/ccs
PGA_scaffold_3__381_contigs__length_526411861	189883551	189891941	AT01016	AAEL012724	PGA_scaffold_3__381_contigs__length_526411861	189885247	189898365	m84097_231127_214230_s2/255595111/ccs
PGA_scaffold_3__381_contigs__length_526411861	189883551	189891941	AT01016	AAEL012724	PGA_scaffold_3__381_contigs__length_526411861	189888677	189903740	m84097_231127_214230_s2/50598921/ccs
PGA_scaffold_3__381_contigs__length_526411861	189883551	189891941	AT01016	AAEL012724	PGA_scaffold_3__381_contigs__length_526411861	189888897	189899841	m84097_231127_214230_s2/244514969/ccs
PGA_scaffold_3__381_contigs__length_526411861	189883551	189891941	AT01016	AAEL012724	PGA_scaffold_3__381_contigs__length_526411861	189888921	189909519	m84097_231127_214230_s2/206768111/ccs
PGA_scaffold_3__381_contigs__length_526411861	189883551	189891941	AT01016	AAEL012724	PGA_scaffold_3__381_contigs__length_526411861	189889308	189902367	m84097_231127_214230_s2/27001711/ccs
PGA_scaffold_3__381_contigs__length_526411861	189883551	189891941	AT01016	AAEL012724	PGA_scaffold_3__381_contigs__length_526411861	189889816	189908397	m84097_231127_214230_s2/243996118/ccs
PGA_scaffold_3__381_contigs__length_526411861	189883551	189891941	AT01016	AAEL012724	PGA_scaffold_3__381_contigs__length_526411861	189889863	189904717	m84097_231127_214230_s2/149423809/ccs
PGA_scaffold_3__381_contigs__length_526411861	189883551	189891941	AT01016	AAEL012724	PGA_scaffold_3__381_contigs__length_526411861	189889972	189902647	m84097_231127_214230_s2/100206377/ccs
PGA_scaffold_3__381_contigs__length_526411861	189883551	189891941	AT01016	AAEL012724	PGA_scaffold_3__381_contigs__length_526411861	189890141	189903811	m84097_231127_214230_s2/166073862/ccs
PGA_scaffold_3__381_contigs__length_526411861	189897631	189898692	AT01017	AAEL012724	PGA_scaffold_3__381_contigs__length_526411861	189891250	189903604	m84097_231127_214230_s2/176096980/ccs
PGA_scaffold_3__381_contigs__length_526411861	189897631	189898692	AT01017	AAEL012724	PGA_scaffold_3__381_contigs__length_526411861	189877285	189897661	m84097_231127_214230_s2/246026456/ccs
PGA_scaffold_3__381_contigs__length_526411861	189897631	189898692	AT01017	AAEL012724	PGA_scaffold_3__381_contigs__length_526411861	189879175	189902967	m84097_231127_214230_s2/48108484/ccs
PGA_scaffold_3__381_contigs__length_526411861	189897631	189898692	AT01017	AAEL012724	PGA_scaffold_3__381_contigs__length_526411861	189879231	189900378	m84097_231127_214230_s2/143920963/ccs
PGA_scaffold_3__381_contigs__length_526411861	189897631	189898692	AT01017	AAEL012724	PGA_scaffold_3__381_contigs__length_526411861	189882498	189897732	m84097_231127_214230_s2/162005794/ccs
PGA_scaffold_3__381_contigs__length_526411861	189897631	189898692	AT01017	AAEL012724	PGA_scaffold_3__381_contigs__length_526411861	189885247	189898365	m84097_231127_214230_s2/255595111/ccs
PGA_scaffold_3__381_contigs__length_526411861	189897631	189898692	AT01017	AAEL012724	PGA_scaffold_3__381_contigs__length_526411861	189888677	189903740	m84097_231127_214230_s2/50598921/ccs
PGA_scaffold_3__381_contigs__length_526411861	189897631	189898692	AT01017	AAEL012724	PGA_scaffold_3__381_contigs__length_526411861	189888897	189899841	m84097_231127_214230_s2/244514969/ccs
PGA_scaffold_3__381_contigs__length_526411861	189897631	189898692	AT01017	AAEL012724	PGA_scaffold_3__381_contigs__length_526411861	189888921	189909519	m84097_231127_214230_s2/206768111/ccs
PGA_scaffold_3__381_contigs__length_526411861	189897631	189898692	AT01017	AAEL012724	PGA_scaffold_3__381_contigs__length_526411861	189889308	189902367	m84097_231127_214230_s2/27001711/ccs
PGA_scaffold_3__381_contigs__length_526411861	189897631	189898692	AT01017	AAEL012724	PGA_scaffold_3__381_contigs__length_526411861	189889816	189908397	m84097_231127_214230_s2/243996118/ccs
PGA_scaffold_3__381_contigs__length_526411861	189897631	189898692	AT01017	AAEL012724	PGA_scaffold_3__381_contigs__length_526411861	189889863	189904717	m84097_231127_214230_s2/149423809/ccs
PGA_scaffold_3__381_contigs__length_526411861	189897631	189898692	AT01017	AAEL012724	PGA_scaffold_3__381_contigs__length_526411861	189889972	189902647	m84097_231127_214230_s2/100206377/ccs
PGA_scaffold_3__381_contigs__length_526411861	189897631	189898692	AT01017	AAEL012724	PGA_scaffold_3__381_contigs__length_526411861	189890141	189903811	m84097_231127_214230_s2/166073862/ccs
PGA_scaffold_3__381_contigs__length_526411861	219698307	219711090	AT00479	AAEL009629	PGA_scaffold_3__381_contigs__length_526411861	219710434	219721862	m84097_231127_214230_s2/259787620/ccs
PGA_scaffold_3__381_contigs__length_526411861	219698307	219711090	AT00479	AAEL009629	PGA_scaffold_3__381_contigs__length_526411861	219695392	219711945	m84097_231127_214230_s2/87692830/ccs
PGA_scaffold_3__381_contigs__length_526411861	219698307	219711090	AT00479	AAEL009629	PGA_scaffold_3__381_contigs__length_526411861	219695850	219712697	m84097_231127_214230_s2/129109638/ccs
PGA_scaffold_3__381_contigs__length_526411861	219698307	219711090	AT00479	AAEL009629	PGA_scaffold_3__381_contigs__length_526411861	219697751	219713770	m84097_231127_214230_s2/227214440/ccs
PGA_scaffold_3__381_contigs__length_526411861	219698307	219711090	AT00479	AAEL009629	PGA_scaffold_3__381_contigs__length_526411861	219697752	219713196	m84097_231127_214230_s2/21107888/ccs
PGA_scaffold_3__381_contigs__length_526411861	219698307	219711090	AT00479	AAEL009629	PGA_scaffold_3__381_contigs__length_526411861	219698205	219712422	m84097_231127_214230_s2/133961529/ccs
PGA_scaffold_3__381_contigs__length_526411861	219698307	219711090	AT00479	AAEL009629	PGA_scaffold_3__381_contigs__length_526411861	219698451	219716508	m84097_231127_214230_s2/167712134/ccs
PGA_scaffold_3__381_contigs__length_526411861	219698307	219711090	AT00479	AAEL009629	PGA_scaffold_3__381_contigs__length_526411861	219699874	219713792	m84097_231127_214230_s2/166135529/ccs
PGA_scaffold_3__381_contigs__length_526411861	219698307	219711090	AT00479	AAEL009629	PGA_scaffold_3__381_contigs__length_526411861	219703693	219713211	m84097_231127_214230_s2/251528794/ccs
PGA_scaffold_3__381_contigs__length_526411861	219698307	219711090	AT00479	AAEL009629	PGA_scaffold_3__381_contigs__length_526411861	219704624	219714517	m84097_231127_214230_s2/219288470/ccs
PGA_scaffold_3__381_contigs__length_526411861	219698307	219711090	AT00479	AAEL009629	PGA_scaffold_3__381_contigs__length_526411861	219705831	219729454	m84097_231127_214230_s2/257169052/ccs
PGA_scaffold_3__381_contigs__length_526411861	219698307	219711090	AT00479	AAEL009629	PGA_scaffold_3__381_contigs__length_526411861	219705953	219715395	m84097_231127_214230_s2/261032544/ccs
PGA_scaffold_3__381_contigs__length_526411861	219698307	219711090	AT00479	AAEL009629	PGA_scaffold_3__381_contigs__length_526411861	219706382	219722849	m84097_231127_214230_s2/75762599/ccs
PGA_scaffold_3__381_contigs__length_526411861	219698307	219711090	AT00479	AAEL009629	PGA_scaffold_3__381_contigs__length_526411861	219706497	219718977	m84097_231127_214230_s2/240976635/ccs
PGA_scaffold_3__381_contigs__length_526411861	219698307	219711090	AT00479	AAEL009629	PGA_scaffold_3__381_contigs__length_526411861	219706672	219732458	m84097_231127_214230_s2/62984869/ccs
PGA_scaffold_3__381_contigs__length_526411861	219698307	219711090	AT00479	AAEL009629	PGA_scaffold_3__381_contigs__length_526411861	219708532	219731398	m84097_231127_214230_s2/257362838/ccs
PGA_scaffold_3__381_contigs__length_526411861	219698307	219711090	AT00479	AAEL009629	PGA_scaffold_3__381_contigs__length_526411861	219709096	219720717	m84097_231127_214230_s2/255006256/ccs
PGA_scaffold_3__381_contigs__length_526411861	219698307	219711090	AT00479	AAEL009629	PGA_scaffold_3__381_contigs__length_526411861	219709408	219722452	m84097_231127_214230_s2/96212013/ccs
PGA_scaffold_3__381_contigs__length_526411861	219711671	219711981	AT00480	AAEL009629	PGA_scaffold_3__381_contigs__length_526411861	219710434	219721862	m84097_231127_214230_s2/259787620/ccs
PGA_scaffold_3__381_contigs__length_526411861	219711671	219711981	AT00480	AAEL009629	PGA_scaffold_3__381_contigs__length_526411861	219695392	219711945	m84097_231127_214230_s2/87692830/ccs
PGA_scaffold_3__381_contigs__length_526411861	219711671	219711981	AT00480	AAEL009629	PGA_scaffold_3__381_contigs__length_526411861	219695850	219712697	m84097_231127_214230_s2/129109638/ccs
PGA_scaffold_3__381_contigs__length_526411861	219711671	219711981	AT00480	AAEL009629	PGA_scaffold_3__381_contigs__length_526411861	219697751	219713770	m84097_231127_214230_s2/227214440/ccs
PGA_scaffold_3__381_contigs__length_526411861	219711671	219711981	AT00480	AAEL009629	PGA_scaffold_3__381_contigs__length_526411861	219697752	219713196	m84097_231127_214230_s2/21107888/ccs
PGA_scaffold_3__381_contigs__length_526411861	219711671	219711981	AT00480	AAEL009629	PGA_scaffold_3__381_contigs__length_526411861	219698205	219712422	m84097_231127_214230_s2/133961529/ccs
PGA_scaffold_3__381_contigs__length_526411861	219711671	219711981	AT00480	AAEL009629	PGA_scaffold_3__381_contigs__length_526411861	219698451	219716508	m84097_231127_214230_s2/167712134/ccs
PGA_scaffold_3__381_contigs__length_526411861	219711671	219711981	AT00480	AAEL009629	PGA_scaffold_3__381_contigs__length_526411861	219699874	219713792	m84097_231127_214230_s2/166135529/ccs
PGA_scaffold_3__381_contigs__length_526411861	219711671	219711981	AT00480	AAEL009629	PGA_scaffold_3__381_contigs__length_526411861	219703693	219713211	m84097_231127_214230_s2/251528794/ccs
PGA_scaffold_3__381_contigs__length_526411861	219711671	219711981	AT00480	AAEL009629	PGA_scaffold_3__381_contigs__length_526411861	219704624	219714517	m84097_231127_214230_s2/219288470/ccs
PGA_scaffold_3__381_contigs__length_526411861	219711671	219711981	AT00480	AAEL009629	PGA_scaffold_3__381_contigs__length_526411861	219705831	219729454	m84097_231127_214230_s2/257169052/ccs
PGA_scaffold_3__381_contigs__length_526411861	219711671	219711981	AT00480	AAEL009629	PGA_scaffold_3__381_contigs__length_526411861	219705953	219715395	m84097_231127_214230_s2/261032544/ccs
PGA_scaffold_3__381_contigs__length_526411861	219711671	219711981	AT00480	AAEL009629	PGA_scaffold_3__381_contigs__length_526411861	219706382	219722849	m84097_231127_214230_s2/75762599/ccs
PGA_scaffold_3__381_contigs__length_526411861	219711671	219711981	AT00480	AAEL009629	PGA_scaffold_3__381_contigs__length_526411861	219706497	219718977	m84097_231127_214230_s2/240976635/ccs
PGA_scaffold_3__381_contigs__length_526411861	219711671	219711981	AT00480	AAEL009629	PGA_scaffold_3__381_contigs__length_526411861	219706672	219732458	m84097_231127_214230_s2/62984869/ccs
PGA_scaffold_3__381_contigs__length_526411861	219711671	219711981	AT00480	AAEL009629	PGA_scaffold_3__381_contigs__length_526411861	219708532	219731398	m84097_231127_214230_s2/257362838/ccs
PGA_scaffold_3__381_contigs__length_526411861	219711671	219711981	AT00480	AAEL009629	PGA_scaffold_3__381_contigs__length_526411861	219709096	219720717	m84097_231127_214230_s2/255006256/ccs
PGA_scaffold_3__381_contigs__length_526411861	219711671	219711981	AT00480	AAEL009629	PGA_scaffold_3__381_contigs__length_526411861	219709408	219722452	m84097_231127_214230_s2/96212013/ccs
PGA_scaffold_3__381_contigs__length_526411861	228850081	228883565	AT20218	AAEL005618	PGA_scaffold_3__381_contigs__length_526411861	228882489	228905834	m84097_231127_214230_s2/83496993/ccs
PGA_scaffold_3__381_contigs__length_526411861	228903184	228944496	AT20217	AAEL005618	PGA_scaffold_3__381_contigs__length_526411861	228882489	228905834	m84097_231127_214230_s2/83496993/ccs
PGA_scaffold_3__381_contigs__length_526411861	235884312	235885424	AT05431	AAEL023932	PGA_scaffold_3__381_contigs__length_526411861	235880955	235894866	m84097_231127_214230_s2/252186080/ccs
PGA_scaffold_3__381_contigs__length_526411861	235884312	235885424	AT05431	AAEL023932	PGA_scaffold_3__381_contigs__length_526411861	235881269	235893603	m84097_231127_214230_s2/98308297/ccs
PGA_scaffold_3__381_contigs__length_526411861	235884312	235885424	AT05431	AAEL023932	PGA_scaffold_3__381_contigs__length_526411861	235881855	235894189	m84097_231127_214230_s2/193728765/ccs
PGA_scaffold_3__381_contigs__length_526411861	235884312	235885424	AT05431	AAEL023932	PGA_scaffold_3__381_contigs__length_526411861	235884107	235890293	m84097_231127_214230_s2/61145759/ccs
PGA_scaffold_3__381_contigs__length_526411861	235884312	235885424	AT05431	AAEL023932	PGA_scaffold_3__381_contigs__length_526411861	235884503	235896659	m84097_231127_214230_s2/214044449/ccs
PGA_scaffold_3__381_contigs__length_526411861	235884312	235885424	AT05431	AAEL023932	PGA_scaffold_3__381_contigs__length_526411861	235868624	235890940	m84097_231127_214230_s2/76221676/ccs
PGA_scaffold_3__381_contigs__length_526411861	235884312	235885424	AT05431	AAEL023932	PGA_scaffold_3__381_contigs__length_526411861	235871858	235890897	m84097_231127_214230_s2/97914718/ccs
PGA_scaffold_3__381_contigs__length_526411861	235884312	235885424	AT05431	AAEL023932	PGA_scaffold_3__381_contigs__length_526411861	235872149	235893890	m84097_231127_214230_s2/105056113/ccs
PGA_scaffold_3__381_contigs__length_526411861	235884312	235885424	AT05431	AAEL023932	PGA_scaffold_3__381_contigs__length_526411861	235872161	235890713	m84097_231127_214230_s2/115016063/ccs
PGA_scaffold_3__381_contigs__length_526411861	235884312	235885424	AT05431	AAEL023932	PGA_scaffold_3__381_contigs__length_526411861	235872209	235890068	m84097_231127_214230_s2/258017352/ccs
PGA_scaffold_3__381_contigs__length_526411861	235884312	235885424	AT05431	AAEL023932	PGA_scaffold_3__381_contigs__length_526411861	235873913	235887341	m84097_231127_214230_s2/63245417/ccs
PGA_scaffold_3__381_contigs__length_526411861	235884312	235885424	AT05431	AAEL023932	PGA_scaffold_3__381_contigs__length_526411861	235873933	235889757	m84097_231127_214230_s2/4329515/ccs
PGA_scaffold_3__381_contigs__length_526411861	235884312	235885424	AT05431	AAEL023932	PGA_scaffold_3__381_contigs__length_526411861	235874183	235889987	m84097_231127_214230_s2/226236092/ccs
PGA_scaffold_3__381_contigs__length_526411861	235884312	235885424	AT05431	AAEL023932	PGA_scaffold_3__381_contigs__length_526411861	235876812	235894249	m84097_231127_214230_s2/254218062/ccs
PGA_scaffold_3__381_contigs__length_526411861	235884312	235885424	AT05431	AAEL023932	PGA_scaffold_3__381_contigs__length_526411861	235878663	235897298	m84097_231127_214230_s2/87360241/ccs
PGA_scaffold_3__381_contigs__length_526411861	235884312	235885424	AT05431	AAEL023932	PGA_scaffold_3__381_contigs__length_526411861	235878816	235896484	m84097_231127_214230_s2/154275528/ccs
PGA_scaffold_3__381_contigs__length_526411861	235884312	235885424	AT05431	AAEL023932	PGA_scaffold_3__381_contigs__length_526411861	235878889	235895309	m84097_231127_214230_s2/202573773/ccs
PGA_scaffold_3__381_contigs__length_526411861	235884312	235885424	AT05431	AAEL023932	PGA_scaffold_3__381_contigs__length_526411861	235879505	235892718	m84097_231127_214230_s2/132582630/ccs
PGA_scaffold_3__381_contigs__length_526411861	235884312	235885424	AT05431	AAEL023932	PGA_scaffold_3__381_contigs__length_526411861	235880049	235899282	m84097_231127_214230_s2/9635415/ccs
PGA_scaffold_3__381_contigs__length_526411861	235884312	235885424	AT05431	AAEL023932	PGA_scaffold_3__381_contigs__length_526411861	235880151	235892320	m84097_231127_214230_s2/62718555/ccs
PGA_scaffold_3__381_contigs__length_526411861	235886181	235890046	AT05430	AAEL023932	PGA_scaffold_3__381_contigs__length_526411861	235880955	235894866	m84097_231127_214230_s2/252186080/ccs
PGA_scaffold_3__381_contigs__length_526411861	235886181	235890046	AT05430	AAEL023932	PGA_scaffold_3__381_contigs__length_526411861	235881269	235893603	m84097_231127_214230_s2/98308297/ccs
PGA_scaffold_3__381_contigs__length_526411861	235886181	235890046	AT05430	AAEL023932	PGA_scaffold_3__381_contigs__length_526411861	235881855	235894189	m84097_231127_214230_s2/193728765/ccs
PGA_scaffold_3__381_contigs__length_526411861	235886181	235890046	AT05430	AAEL023932	PGA_scaffold_3__381_contigs__length_526411861	235884107	235890293	m84097_231127_214230_s2/61145759/ccs
PGA_scaffold_3__381_contigs__length_526411861	235886181	235890046	AT05430	AAEL023932	PGA_scaffold_3__381_contigs__length_526411861	235884503	235896659	m84097_231127_214230_s2/214044449/ccs
PGA_scaffold_3__381_contigs__length_526411861	235886181	235890046	AT05430	AAEL023932	PGA_scaffold_3__381_contigs__length_526411861	235868624	235890940	m84097_231127_214230_s2/76221676/ccs
PGA_scaffold_3__381_contigs__length_526411861	235886181	235890046	AT05430	AAEL023932	PGA_scaffold_3__381_contigs__length_526411861	235871858	235890897	m84097_231127_214230_s2/97914718/ccs
PGA_scaffold_3__381_contigs__length_526411861	235886181	235890046	AT05430	AAEL023932	PGA_scaffold_3__381_contigs__length_526411861	235872149	235893890	m84097_231127_214230_s2/105056113/ccs
PGA_scaffold_3__381_contigs__length_526411861	235886181	235890046	AT05430	AAEL023932	PGA_scaffold_3__381_contigs__length_526411861	235872161	235890713	m84097_231127_214230_s2/115016063/ccs
PGA_scaffold_3__381_contigs__length_526411861	235886181	235890046	AT05430	AAEL023932	PGA_scaffold_3__381_contigs__length_526411861	235872209	235890068	m84097_231127_214230_s2/258017352/ccs
PGA_scaffold_3__381_contigs__length_526411861	235886181	235890046	AT05430	AAEL023932	PGA_scaffold_3__381_contigs__length_526411861	235873913	235887341	m84097_231127_214230_s2/63245417/ccs
PGA_scaffold_3__381_contigs__length_526411861	235886181	235890046	AT05430	AAEL023932	PGA_scaffold_3__381_contigs__length_526411861	235873933	235889757	m84097_231127_214230_s2/4329515/ccs
PGA_scaffold_3__381_contigs__length_526411861	235886181	235890046	AT05430	AAEL023932	PGA_scaffold_3__381_contigs__length_526411861	235874183	235889987	m84097_231127_214230_s2/226236092/ccs
PGA_scaffold_3__381_contigs__length_526411861	235886181	235890046	AT05430	AAEL023932	PGA_scaffold_3__381_contigs__length_526411861	235876812	235894249	m84097_231127_214230_s2/254218062/ccs
PGA_scaffold_3__381_contigs__length_526411861	235886181	235890046	AT05430	AAEL023932	PGA_scaffold_3__381_contigs__length_526411861	235878663	235897298	m84097_231127_214230_s2/87360241/ccs
PGA_scaffold_3__381_contigs__length_526411861	235886181	235890046	AT05430	AAEL023932	PGA_scaffold_3__381_contigs__length_526411861	235878816	235896484	m84097_231127_214230_s2/154275528/ccs
PGA_scaffold_3__381_contigs__length_526411861	235886181	235890046	AT05430	AAEL023932	PGA_scaffold_3__381_contigs__length_526411861	235878889	235895309	m84097_231127_214230_s2/202573773/ccs
PGA_scaffold_3__381_contigs__length_526411861	235886181	235890046	AT05430	AAEL023932	PGA_scaffold_3__381_contigs__length_526411861	235879505	235892718	m84097_231127_214230_s2/132582630/ccs
PGA_scaffold_3__381_contigs__length_526411861	235886181	235890046	AT05430	AAEL023932	PGA_scaffold_3__381_contigs__length_526411861	235880049	235899282	m84097_231127_214230_s2/9635415/ccs
PGA_scaffold_3__381_contigs__length_526411861	235886181	235890046	AT05430	AAEL023932	PGA_scaffold_3__381_contigs__length_526411861	235880151	235892320	m84097_231127_214230_s2/62718555/ccs
PGA_scaffold_3__381_contigs__length_526411861	235940395	235941591	AT05428	AAEL024685	PGA_scaffold_3__381_contigs__length_526411861	235930297	235951725	m84097_231127_214230_s2/184812819/ccs
PGA_scaffold_3__381_contigs__length_526411861	235940395	235941591	AT05428	AAEL024685	PGA_scaffold_3__381_contigs__length_526411861	235935151	235950555	m84097_231127_214230_s2/31788884/ccs
PGA_scaffold_3__381_contigs__length_526411861	235940395	235941591	AT05428	AAEL024685	PGA_scaffold_3__381_contigs__length_526411861	235935497	235952894	m84097_231127_214230_s2/24057166/ccs
PGA_scaffold_3__381_contigs__length_526411861	235940395	235941591	AT05428	AAEL024685	PGA_scaffold_3__381_contigs__length_526411861	235936165	235959473	m84097_231127_214230_s2/243600075/ccs
PGA_scaffold_3__381_contigs__length_526411861	235940395	235941591	AT05428	AAEL024685	PGA_scaffold_3__381_contigs__length_526411861	235936900	235953954	m84097_231127_214230_s2/239600587/ccs
PGA_scaffold_3__381_contigs__length_526411861	235940395	235941591	AT05428	AAEL024685	PGA_scaffold_3__381_contigs__length_526411861	235937657	235957070	m84097_231127_214230_s2/111346856/ccs
PGA_scaffold_3__381_contigs__length_526411861	235940395	235941591	AT05428	AAEL024685	PGA_scaffold_3__381_contigs__length_526411861	235938603	235957475	m84097_231127_214230_s2/37294641/ccs
PGA_scaffold_3__381_contigs__length_526411861	235940395	235941591	AT05428	AAEL024685	PGA_scaffold_3__381_contigs__length_526411861	235938794	235949310	m84097_231127_214230_s2/16254026/ccs
PGA_scaffold_3__381_contigs__length_526411861	235940395	235941591	AT05428	AAEL024685	PGA_scaffold_3__381_contigs__length_526411861	235939252	235959247	m84097_231127_214230_s2/207751101/ccs
PGA_scaffold_3__381_contigs__length_526411861	235940395	235941591	AT05428	AAEL024685	PGA_scaffold_3__381_contigs__length_526411861	235939702	235954706	m84097_231127_214230_s2/168104107/ccs
PGA_scaffold_3__381_contigs__length_526411861	235940395	235941591	AT05428	AAEL024685	PGA_scaffold_3__381_contigs__length_526411861	235939738	235956750	m84097_231127_214230_s2/243536702/ccs
PGA_scaffold_3__381_contigs__length_526411861	235940395	235941591	AT05428	AAEL024685	PGA_scaffold_3__381_contigs__length_526411861	235941355	235959746	m84097_231127_214230_s2/93066731/ccs
PGA_scaffold_3__381_contigs__length_526411861	235940395	235941591	AT05428	AAEL024685	PGA_scaffold_3__381_contigs__length_526411861	235941408	235956661	m84097_231127_214230_s2/70848883/ccs
PGA_scaffold_3__381_contigs__length_526411861	235948906	235950098	AT05427	AAEL024685	PGA_scaffold_3__381_contigs__length_526411861	235930297	235951725	m84097_231127_214230_s2/184812819/ccs
PGA_scaffold_3__381_contigs__length_526411861	235948906	235950098	AT05427	AAEL024685	PGA_scaffold_3__381_contigs__length_526411861	235935151	235950555	m84097_231127_214230_s2/31788884/ccs
PGA_scaffold_3__381_contigs__length_526411861	235948906	235950098	AT05427	AAEL024685	PGA_scaffold_3__381_contigs__length_526411861	235935497	235952894	m84097_231127_214230_s2/24057166/ccs
PGA_scaffold_3__381_contigs__length_526411861	235948906	235950098	AT05427	AAEL024685	PGA_scaffold_3__381_contigs__length_526411861	235936165	235959473	m84097_231127_214230_s2/243600075/ccs
PGA_scaffold_3__381_contigs__length_526411861	235948906	235950098	AT05427	AAEL024685	PGA_scaffold_3__381_contigs__length_526411861	235936900	235953954	m84097_231127_214230_s2/239600587/ccs
PGA_scaffold_3__381_contigs__length_526411861	235948906	235950098	AT05427	AAEL024685	PGA_scaffold_3__381_contigs__length_526411861	235937657	235957070	m84097_231127_214230_s2/111346856/ccs
PGA_scaffold_3__381_contigs__length_526411861	235948906	235950098	AT05427	AAEL024685	PGA_scaffold_3__381_contigs__length_526411861	235938603	235957475	m84097_231127_214230_s2/37294641/ccs
PGA_scaffold_3__381_contigs__length_526411861	235948906	235950098	AT05427	AAEL024685	PGA_scaffold_3__381_contigs__length_526411861	235938794	235949310	m84097_231127_214230_s2/16254026/ccs
PGA_scaffold_3__381_contigs__length_526411861	235948906	235950098	AT05427	AAEL024685	PGA_scaffold_3__381_contigs__length_526411861	235939252	235959247	m84097_231127_214230_s2/207751101/ccs
PGA_scaffold_3__381_contigs__length_526411861	235948906	235950098	AT05427	AAEL024685	PGA_scaffold_3__381_contigs__length_526411861	235939702	235954706	m84097_231127_214230_s2/168104107/ccs
PGA_scaffold_3__381_contigs__length_526411861	235948906	235950098	AT05427	AAEL024685	PGA_scaffold_3__381_contigs__length_526411861	235939738	235956750	m84097_231127_214230_s2/243536702/ccs
PGA_scaffold_3__381_contigs__length_526411861	235948906	235950098	AT05427	AAEL024685	PGA_scaffold_3__381_contigs__length_526411861	235941355	235959746	m84097_231127_214230_s2/93066731/ccs
PGA_scaffold_3__381_contigs__length_526411861	235948906	235950098	AT05427	AAEL024685	PGA_scaffold_3__381_contigs__length_526411861	235941408	235956661	m84097_231127_214230_s2/70848883/ccs
PGA_scaffold_3__381_contigs__length_526411861	247942881	247944171	AT01303	AAEL008165	PGA_scaffold_3__381_contigs__length_526411861	247942686	247967062	m84097_231127_214230_s2/219813564/ccs
PGA_scaffold_3__381_contigs__length_526411861	247942881	247944171	AT01303	AAEL008165	PGA_scaffold_3__381_contigs__length_526411861	247942771	247963277	m84097_231127_214230_s2/246680352/ccs
PGA_scaffold_3__381_contigs__length_526411861	247963090	247968972	AT01302	AAEL008165	PGA_scaffold_3__381_contigs__length_526411861	247942686	247967062	m84097_231127_214230_s2/219813564/ccs
PGA_scaffold_3__381_contigs__length_526411861	247963090	247968972	AT01302	AAEL008165	PGA_scaffold_3__381_contigs__length_526411861	247942771	247963277	m84097_231127_214230_s2/246680352/ccs
PGA_scaffold_3__381_contigs__length_526411861	249331179	249355280	AT01258	AAEL001142	PGA_scaffold_3__381_contigs__length_526411861	249349209	249361841	m84097_231127_214230_s2/257558948/ccs
PGA_scaffold_3__381_contigs__length_526411861	249331179	249355280	AT01258	AAEL001142	PGA_scaffold_3__381_contigs__length_526411861	249350314	249363380	m84097_231127_214230_s2/246748902/ccs
PGA_scaffold_3__381_contigs__length_526411861	249331179	249355280	AT01258	AAEL001142	PGA_scaffold_3__381_contigs__length_526411861	249351982	249361667	m84097_231127_214230_s2/3346774/ccs
PGA_scaffold_3__381_contigs__length_526411861	249331179	249355280	AT01258	AAEL001142	PGA_scaffold_3__381_contigs__length_526411861	249341655	249369231	m84097_231127_214230_s2/263915773/ccs
PGA_scaffold_3__381_contigs__length_526411861	249331179	249355280	AT01258	AAEL001142	PGA_scaffold_3__381_contigs__length_526411861	249341738	249359117	m84097_231127_214230_s2/119341608/ccs
PGA_scaffold_3__381_contigs__length_526411861	249331179	249355280	AT01258	AAEL001142	PGA_scaffold_3__381_contigs__length_526411861	249345005	249358419	m84097_231127_214230_s2/79039351/ccs
PGA_scaffold_3__381_contigs__length_526411861	249331179	249355280	AT01258	AAEL001142	PGA_scaffold_3__381_contigs__length_526411861	249345902	249363590	m84097_231127_214230_s2/26938613/ccs
PGA_scaffold_3__381_contigs__length_526411861	249331179	249355280	AT01258	AAEL001142	PGA_scaffold_3__381_contigs__length_526411861	249347581	249360433	m84097_231127_214230_s2/108269797/ccs
PGA_scaffold_3__381_contigs__length_526411861	249331179	249355280	AT01258	AAEL001142	PGA_scaffold_3__381_contigs__length_526411861	249349655	249368325	m84097_231127_214230_s2/150473564/ccs
PGA_scaffold_3__381_contigs__length_526411861	249331179	249355280	AT01258	AAEL001142	PGA_scaffold_3__381_contigs__length_526411861	249351360	249371727	m84097_231127_214230_s2/201920790/ccs
PGA_scaffold_3__381_contigs__length_526411861	249357952	249362783	AT01257	AAEL001142	PGA_scaffold_3__381_contigs__length_526411861	249349209	249361841	m84097_231127_214230_s2/257558948/ccs
PGA_scaffold_3__381_contigs__length_526411861	249357952	249362783	AT01257	AAEL001142	PGA_scaffold_3__381_contigs__length_526411861	249350314	249363380	m84097_231127_214230_s2/246748902/ccs
PGA_scaffold_3__381_contigs__length_526411861	249357952	249362783	AT01257	AAEL001142	PGA_scaffold_3__381_contigs__length_526411861	249351982	249361667	m84097_231127_214230_s2/3346774/ccs
PGA_scaffold_3__381_contigs__length_526411861	249357952	249362783	AT01257	AAEL001142	PGA_scaffold_3__381_contigs__length_526411861	249341655	249369231	m84097_231127_214230_s2/263915773/ccs
PGA_scaffold_3__381_contigs__length_526411861	249357952	249362783	AT01257	AAEL001142	PGA_scaffold_3__381_contigs__length_526411861	249341738	249359117	m84097_231127_214230_s2/119341608/ccs
PGA_scaffold_3__381_contigs__length_526411861	249357952	249362783	AT01257	AAEL001142	PGA_scaffold_3__381_contigs__length_526411861	249345005	249358419	m84097_231127_214230_s2/79039351/ccs
PGA_scaffold_3__381_contigs__length_526411861	249357952	249362783	AT01257	AAEL001142	PGA_scaffold_3__381_contigs__length_526411861	249345902	249363590	m84097_231127_214230_s2/26938613/ccs
PGA_scaffold_3__381_contigs__length_526411861	249357952	249362783	AT01257	AAEL001142	PGA_scaffold_3__381_contigs__length_526411861	249347581	249360433	m84097_231127_214230_s2/108269797/ccs
PGA_scaffold_3__381_contigs__length_526411861	249357952	249362783	AT01257	AAEL001142	PGA_scaffold_3__381_contigs__length_526411861	249349655	249368325	m84097_231127_214230_s2/150473564/ccs
PGA_scaffold_3__381_contigs__length_526411861	249357952	249362783	AT01257	AAEL001142	PGA_scaffold_3__381_contigs__length_526411861	249351360	249371727	m84097_231127_214230_s2/201920790/ccs
PGA_scaffold_3__381_contigs__length_526411861	279419185	279423882	AT14111	AAEL020014	PGA_scaffold_3__381_contigs__length_526411861	279416520	279432731	m84097_231127_214230_s2/108531508/ccs
PGA_scaffold_3__381_contigs__length_526411861	279419185	279423882	AT14111	AAEL020014	PGA_scaffold_3__381_contigs__length_526411861	279417170	279438069	m84097_231127_214230_s2/250088096/ccs
PGA_scaffold_3__381_contigs__length_526411861	279419185	279423882	AT14111	AAEL020014	PGA_scaffold_3__381_contigs__length_526411861	279421049	279433687	m84097_231127_214230_s2/133300752/ccs
PGA_scaffold_3__381_contigs__length_526411861	279419185	279423882	AT14111	AAEL020014	PGA_scaffold_3__381_contigs__length_526411861	279422611	279440225	m84097_231127_214230_s2/20583602/ccs
PGA_scaffold_3__381_contigs__length_526411861	279419185	279423882	AT14111	AAEL020014	PGA_scaffold_3__381_contigs__length_526411861	279423427	279433686	m84097_231127_214230_s2/143595134/ccs
PGA_scaffold_3__381_contigs__length_526411861	279426217	279434798	AT14112	AAEL020014	PGA_scaffold_3__381_contigs__length_526411861	279416520	279432731	m84097_231127_214230_s2/108531508/ccs
PGA_scaffold_3__381_contigs__length_526411861	279426217	279434798	AT14112	AAEL020014	PGA_scaffold_3__381_contigs__length_526411861	279417170	279438069	m84097_231127_214230_s2/250088096/ccs
PGA_scaffold_3__381_contigs__length_526411861	279426217	279434798	AT14112	AAEL020014	PGA_scaffold_3__381_contigs__length_526411861	279421049	279433687	m84097_231127_214230_s2/133300752/ccs
PGA_scaffold_3__381_contigs__length_526411861	279426217	279434798	AT14112	AAEL020014	PGA_scaffold_3__381_contigs__length_526411861	279422611	279440225	m84097_231127_214230_s2/20583602/ccs
PGA_scaffold_3__381_contigs__length_526411861	279426217	279434798	AT14112	AAEL020014	PGA_scaffold_3__381_contigs__length_526411861	279423427	279433686	m84097_231127_214230_s2/143595134/ccs
PGA_scaffold_3__381_contigs__length_526411861	295471851	295474371	AT10765	AAEL000705	PGA_scaffold_3__381_contigs__length_526411861	295469467	295484441	m84097_231127_214230_s2/80678453/ccs
PGA_scaffold_3__381_contigs__length_526411861	295471851	295474371	AT10765	AAEL000705	PGA_scaffold_3__381_contigs__length_526411861	295471637	295485019	m84097_231127_214230_s2/38735045/ccs
PGA_scaffold_3__381_contigs__length_526411861	295471851	295474371	AT10765	AAEL000705	PGA_scaffold_3__381_contigs__length_526411861	295462834	295485494	m84097_231127_214230_s2/175441329/ccs
PGA_scaffold_3__381_contigs__length_526411861	295471851	295474371	AT10765	AAEL000705	PGA_scaffold_3__381_contigs__length_526411861	295467778	295490268	m84097_231127_214230_s2/60293438/ccs
PGA_scaffold_3__381_contigs__length_526411861	295482810	295507481	AT10764	AAEL000705	PGA_scaffold_3__381_contigs__length_526411861	295469467	295484441	m84097_231127_214230_s2/80678453/ccs
PGA_scaffold_3__381_contigs__length_526411861	295482810	295507481	AT10764	AAEL000705	PGA_scaffold_3__381_contigs__length_526411861	295471637	295485019	m84097_231127_214230_s2/38735045/ccs
PGA_scaffold_3__381_contigs__length_526411861	295482810	295507481	AT10764	AAEL000705	PGA_scaffold_3__381_contigs__length_526411861	295462834	295485494	m84097_231127_214230_s2/175441329/ccs
PGA_scaffold_3__381_contigs__length_526411861	295482810	295507481	AT10764	AAEL000705	PGA_scaffold_3__381_contigs__length_526411861	295467778	295490268	m84097_231127_214230_s2/60293438/ccs
PGA_scaffold_3__381_contigs__length_526411861	314214701	314216836	AT03457	AAEL017460	PGA_scaffold_3__381_contigs__length_526411861	314214715	314227930	m84097_231127_214230_s2/204803088/ccs
PGA_scaffold_3__381_contigs__length_526411861	314214701	314216836	AT03457	AAEL017460	PGA_scaffold_3__381_contigs__length_526411861	314206617	314234388	m84097_231127_214230_s2/267452897/ccs
PGA_scaffold_3__381_contigs__length_526411861	314227201	314249592	AT03456	AAEL017460	PGA_scaffold_3__381_contigs__length_526411861	314214715	314227930	m84097_231127_214230_s2/204803088/ccs
PGA_scaffold_3__381_contigs__length_526411861	314227201	314249592	AT03456	AAEL017460	PGA_scaffold_3__381_contigs__length_526411861	314206617	314234388	m84097_231127_214230_s2/267452897/ccs
PGA_scaffold_3__381_contigs__length_526411861	316292483	316298242	AT03420	AAEL002222	PGA_scaffold_3__381_contigs__length_526411861	316296745	316309157	m84097_231127_214230_s2/246026061/ccs
PGA_scaffold_3__381_contigs__length_526411861	316292483	316298242	AT03420	AAEL002222	PGA_scaffold_3__381_contigs__length_526411861	316297280	316307421	m84097_231127_214230_s2/213714291/ccs
PGA_scaffold_3__381_contigs__length_526411861	316292483	316298242	AT03420	AAEL002222	PGA_scaffold_3__381_contigs__length_526411861	316280250	316300359	m84097_231127_214230_s2/22938789/ccs
PGA_scaffold_3__381_contigs__length_526411861	316292483	316298242	AT03420	AAEL002222	PGA_scaffold_3__381_contigs__length_526411861	316284569	316303023	m84097_231127_214230_s2/81859244/ccs
PGA_scaffold_3__381_contigs__length_526411861	316292483	316298242	AT03420	AAEL002222	PGA_scaffold_3__381_contigs__length_526411861	316289236	316300511	m84097_231127_214230_s2/98437975/ccs
PGA_scaffold_3__381_contigs__length_526411861	316292483	316298242	AT03420	AAEL002222	PGA_scaffold_3__381_contigs__length_526411861	316290110	316304217	m84097_231127_214230_s2/72881099/ccs
PGA_scaffold_3__381_contigs__length_526411861	316292483	316298242	AT03420	AAEL002222	PGA_scaffold_3__381_contigs__length_526411861	316291379	316306600	m84097_231127_214230_s2/155061143/ccs
PGA_scaffold_3__381_contigs__length_526411861	316292483	316298242	AT03420	AAEL002222	PGA_scaffold_3__381_contigs__length_526411861	316292162	316311706	m84097_231127_214230_s2/208340533/ccs
PGA_scaffold_3__381_contigs__length_526411861	316292483	316298242	AT03420	AAEL002222	PGA_scaffold_3__381_contigs__length_526411861	316292286	316308466	m84097_231127_214230_s2/223285894/ccs
PGA_scaffold_3__381_contigs__length_526411861	316292483	316298242	AT03420	AAEL002222	PGA_scaffold_3__381_contigs__length_526411861	316293231	316309890	m84097_231127_214230_s2/57544363/ccs
PGA_scaffold_3__381_contigs__length_526411861	316292483	316298242	AT03420	AAEL002222	PGA_scaffold_3__381_contigs__length_526411861	316295596	316311480	m84097_231127_214230_s2/32835977/ccs
PGA_scaffold_3__381_contigs__length_526411861	316292483	316298242	AT03420	AAEL002222	PGA_scaffold_3__381_contigs__length_526411861	316296289	316322540	m84097_231127_214230_s2/100667045/ccs
PGA_scaffold_3__381_contigs__length_526411861	316298517	316300188	AT03419	AAEL002222	PGA_scaffold_3__381_contigs__length_526411861	316296745	316309157	m84097_231127_214230_s2/246026061/ccs
PGA_scaffold_3__381_contigs__length_526411861	316298517	316300188	AT03419	AAEL002222	PGA_scaffold_3__381_contigs__length_526411861	316297280	316307421	m84097_231127_214230_s2/213714291/ccs
PGA_scaffold_3__381_contigs__length_526411861	316298517	316300188	AT03419	AAEL002222	PGA_scaffold_3__381_contigs__length_526411861	316280250	316300359	m84097_231127_214230_s2/22938789/ccs
PGA_scaffold_3__381_contigs__length_526411861	316298517	316300188	AT03419	AAEL002222	PGA_scaffold_3__381_contigs__length_526411861	316284569	316303023	m84097_231127_214230_s2/81859244/ccs
PGA_scaffold_3__381_contigs__length_526411861	316298517	316300188	AT03419	AAEL002222	PGA_scaffold_3__381_contigs__length_526411861	316289236	316300511	m84097_231127_214230_s2/98437975/ccs
PGA_scaffold_3__381_contigs__length_526411861	316298517	316300188	AT03419	AAEL002222	PGA_scaffold_3__381_contigs__length_526411861	316290110	316304217	m84097_231127_214230_s2/72881099/ccs
PGA_scaffold_3__381_contigs__length_526411861	316298517	316300188	AT03419	AAEL002222	PGA_scaffold_3__381_contigs__length_526411861	316291379	316306600	m84097_231127_214230_s2/155061143/ccs
PGA_scaffold_3__381_contigs__length_526411861	316298517	316300188	AT03419	AAEL002222	PGA_scaffold_3__381_contigs__length_526411861	316292162	316311706	m84097_231127_214230_s2/208340533/ccs
PGA_scaffold_3__381_contigs__length_526411861	316298517	316300188	AT03419	AAEL002222	PGA_scaffold_3__381_contigs__length_526411861	316292286	316308466	m84097_231127_214230_s2/223285894/ccs
PGA_scaffold_3__381_contigs__length_526411861	316298517	316300188	AT03419	AAEL002222	PGA_scaffold_3__381_contigs__length_526411861	316293231	316309890	m84097_231127_214230_s2/57544363/ccs
PGA_scaffold_3__381_contigs__length_526411861	316298517	316300188	AT03419	AAEL002222	PGA_scaffold_3__381_contigs__length_526411861	316295596	316311480	m84097_231127_214230_s2/32835977/ccs
PGA_scaffold_3__381_contigs__length_526411861	316298517	316300188	AT03419	AAEL002222	PGA_scaffold_3__381_contigs__length_526411861	316296289	316322540	m84097_231127_214230_s2/100667045/ccs
PGA_scaffold_3__381_contigs__length_526411861	318931636	318932248	AT07700	AAEL024249	PGA_scaffold_3__381_contigs__length_526411861	318929813	318947390	m84097_231127_214230_s2/233638106/ccs
PGA_scaffold_3__381_contigs__length_526411861	318931636	318932248	AT07700	AAEL024249	PGA_scaffold_3__381_contigs__length_526411861	318929972	318948603	m84097_231127_214230_s2/217976815/ccs
PGA_scaffold_3__381_contigs__length_526411861	318931636	318932248	AT07700	AAEL024249	PGA_scaffold_3__381_contigs__length_526411861	318931725	318949913	m84097_231127_214230_s2/227480694/ccs
PGA_scaffold_3__381_contigs__length_526411861	318943858	318944473	AT07699	AAEL024249	PGA_scaffold_3__381_contigs__length_526411861	318929813	318947390	m84097_231127_214230_s2/233638106/ccs
PGA_scaffold_3__381_contigs__length_526411861	318943858	318944473	AT07699	AAEL024249	PGA_scaffold_3__381_contigs__length_526411861	318929972	318948603	m84097_231127_214230_s2/217976815/ccs
PGA_scaffold_3__381_contigs__length_526411861	318943858	318944473	AT07699	AAEL024249	PGA_scaffold_3__381_contigs__length_526411861	318931725	318949913	m84097_231127_214230_s2/227480694/ccs
PGA_scaffold_3__381_contigs__length_526411861	323123080	323123749	AT03940	AAEL002024	PGA_scaffold_3__381_contigs__length_526411861	323116675	323140298	m84097_231127_214230_s2/25233795/ccs
PGA_scaffold_3__381_contigs__length_526411861	323139218	323139604	AT03941	AAEL002024	PGA_scaffold_3__381_contigs__length_526411861	323116675	323140298	m84097_231127_214230_s2/25233795/ccs
PGA_scaffold_3__381_contigs__length_526411861	325900261	325915574	AT10698	AAEL002031	PGA_scaffold_3__381_contigs__length_526411861	325910721	325923769	m84097_231127_214230_s2/167380827/ccs
PGA_scaffold_3__381_contigs__length_526411861	325900261	325915574	AT10698	AAEL002031	PGA_scaffold_3__381_contigs__length_526411861	325911110	325922821	m84097_231127_214230_s2/202571867/ccs
PGA_scaffold_3__381_contigs__length_526411861	325900261	325915574	AT10698	AAEL002031	PGA_scaffold_3__381_contigs__length_526411861	325913329	325925653	m84097_231127_214230_s2/249366149/ccs
PGA_scaffold_3__381_contigs__length_526411861	325900261	325915574	AT10698	AAEL002031	PGA_scaffold_3__381_contigs__length_526411861	325898841	325921300	m84097_231127_214230_s2/83038267/ccs
PGA_scaffold_3__381_contigs__length_526411861	325900261	325915574	AT10698	AAEL002031	PGA_scaffold_3__381_contigs__length_526411861	325901235	325921990	m84097_231127_214230_s2/37425522/ccs
PGA_scaffold_3__381_contigs__length_526411861	325900261	325915574	AT10698	AAEL002031	PGA_scaffold_3__381_contigs__length_526411861	325902418	325920486	m84097_231127_214230_s2/159450332/ccs
PGA_scaffold_3__381_contigs__length_526411861	325900261	325915574	AT10698	AAEL002031	PGA_scaffold_3__381_contigs__length_526411861	325904698	325926694	m84097_231127_214230_s2/254871485/ccs
PGA_scaffold_3__381_contigs__length_526411861	325900261	325915574	AT10698	AAEL002031	PGA_scaffold_3__381_contigs__length_526411861	325904897	325923883	m84097_231127_214230_s2/179179798/ccs
PGA_scaffold_3__381_contigs__length_526411861	325900261	325915574	AT10698	AAEL002031	PGA_scaffold_3__381_contigs__length_526411861	325905242	325921169	m84097_231127_214230_s2/75568086/ccs
PGA_scaffold_3__381_contigs__length_526411861	325900261	325915574	AT10698	AAEL002031	PGA_scaffold_3__381_contigs__length_526411861	325906976	325924440	m84097_231127_214230_s2/176883037/ccs
PGA_scaffold_3__381_contigs__length_526411861	325900261	325915574	AT10698	AAEL002031	PGA_scaffold_3__381_contigs__length_526411861	325909528	325923013	m84097_231127_214230_s2/116197633/ccs
PGA_scaffold_3__381_contigs__length_526411861	325900261	325915574	AT10698	AAEL002031	PGA_scaffold_3__381_contigs__length_526411861	325910040	325922089	m84097_231127_214230_s2/211945143/ccs
PGA_scaffold_3__381_contigs__length_526411861	325900261	325915574	AT10698	AAEL002031	PGA_scaffold_3__381_contigs__length_526411861	325911542	325936630	m84097_231127_214230_s2/190778020/ccs
PGA_scaffold_3__381_contigs__length_526411861	325900261	325915574	AT10698	AAEL002031	PGA_scaffold_3__381_contigs__length_526411861	325911938	325932742	m84097_231127_214230_s2/147786701/ccs
PGA_scaffold_3__381_contigs__length_526411861	325900261	325915574	AT10698	AAEL002031	PGA_scaffold_3__381_contigs__length_526411861	325913603	325934519	m84097_231127_214230_s2/171448012/ccs
PGA_scaffold_3__381_contigs__length_526411861	325920046	325930488	AT10697	AAEL002031	PGA_scaffold_3__381_contigs__length_526411861	325910721	325923769	m84097_231127_214230_s2/167380827/ccs
PGA_scaffold_3__381_contigs__length_526411861	325920046	325930488	AT10697	AAEL002031	PGA_scaffold_3__381_contigs__length_526411861	325911110	325922821	m84097_231127_214230_s2/202571867/ccs
PGA_scaffold_3__381_contigs__length_526411861	325920046	325930488	AT10697	AAEL002031	PGA_scaffold_3__381_contigs__length_526411861	325913329	325925653	m84097_231127_214230_s2/249366149/ccs
PGA_scaffold_3__381_contigs__length_526411861	325920046	325930488	AT10697	AAEL002031	PGA_scaffold_3__381_contigs__length_526411861	325898841	325921300	m84097_231127_214230_s2/83038267/ccs
PGA_scaffold_3__381_contigs__length_526411861	325920046	325930488	AT10697	AAEL002031	PGA_scaffold_3__381_contigs__length_526411861	325901235	325921990	m84097_231127_214230_s2/37425522/ccs
PGA_scaffold_3__381_contigs__length_526411861	325920046	325930488	AT10697	AAEL002031	PGA_scaffold_3__381_contigs__length_526411861	325902418	325920486	m84097_231127_214230_s2/159450332/ccs
PGA_scaffold_3__381_contigs__length_526411861	325920046	325930488	AT10697	AAEL002031	PGA_scaffold_3__381_contigs__length_526411861	325904698	325926694	m84097_231127_214230_s2/254871485/ccs
PGA_scaffold_3__381_contigs__length_526411861	325920046	325930488	AT10697	AAEL002031	PGA_scaffold_3__381_contigs__length_526411861	325904897	325923883	m84097_231127_214230_s2/179179798/ccs
PGA_scaffold_3__381_contigs__length_526411861	325920046	325930488	AT10697	AAEL002031	PGA_scaffold_3__381_contigs__length_526411861	325905242	325921169	m84097_231127_214230_s2/75568086/ccs
PGA_scaffold_3__381_contigs__length_526411861	325920046	325930488	AT10697	AAEL002031	PGA_scaffold_3__381_contigs__length_526411861	325906976	325924440	m84097_231127_214230_s2/176883037/ccs
PGA_scaffold_3__381_contigs__length_526411861	325920046	325930488	AT10697	AAEL002031	PGA_scaffold_3__381_contigs__length_526411861	325909528	325923013	m84097_231127_214230_s2/116197633/ccs
PGA_scaffold_3__381_contigs__length_526411861	325920046	325930488	AT10697	AAEL002031	PGA_scaffold_3__381_contigs__length_526411861	325910040	325922089	m84097_231127_214230_s2/211945143/ccs
PGA_scaffold_3__381_contigs__length_526411861	325920046	325930488	AT10697	AAEL002031	PGA_scaffold_3__381_contigs__length_526411861	325911542	325936630	m84097_231127_214230_s2/190778020/ccs
PGA_scaffold_3__381_contigs__length_526411861	325920046	325930488	AT10697	AAEL002031	PGA_scaffold_3__381_contigs__length_526411861	325911938	325932742	m84097_231127_214230_s2/147786701/ccs
PGA_scaffold_3__381_contigs__length_526411861	325920046	325930488	AT10697	AAEL002031	PGA_scaffold_3__381_contigs__length_526411861	325913603	325934519	m84097_231127_214230_s2/171448012/ccs
PGA_scaffold_3__381_contigs__length_526411861	332790936	332808122	AT19298	AAEL009138	PGA_scaffold_3__381_contigs__length_526411861	332798647	332818563	m84097_231127_214230_s2/131012529/ccs
PGA_scaffold_3__381_contigs__length_526411861	332790936	332808122	AT19298	AAEL009138	PGA_scaffold_3__381_contigs__length_526411861	332800989	332825557	m84097_231127_214230_s2/173935376/ccs
PGA_scaffold_3__381_contigs__length_526411861	332790936	332808122	AT19298	AAEL009138	PGA_scaffold_3__381_contigs__length_526411861	332802653	332818467	m84097_231127_214230_s2/87167724/ccs
PGA_scaffold_3__381_contigs__length_526411861	332790936	332808122	AT19298	AAEL009138	PGA_scaffold_3__381_contigs__length_526411861	332805110	332822974	m84097_231127_214230_s2/212142656/ccs
PGA_scaffold_3__381_contigs__length_526411861	332790936	332808122	AT19298	AAEL009138	PGA_scaffold_3__381_contigs__length_526411861	332805227	332820715	m84097_231127_214230_s2/100075505/ccs
PGA_scaffold_3__381_contigs__length_526411861	332815451	332816993	AT19297	AAEL009138	PGA_scaffold_3__381_contigs__length_526411861	332798647	332818563	m84097_231127_214230_s2/131012529/ccs
PGA_scaffold_3__381_contigs__length_526411861	332815451	332816993	AT19297	AAEL009138	PGA_scaffold_3__381_contigs__length_526411861	332800989	332825557	m84097_231127_214230_s2/173935376/ccs
PGA_scaffold_3__381_contigs__length_526411861	332815451	332816993	AT19297	AAEL009138	PGA_scaffold_3__381_contigs__length_526411861	332802653	332818467	m84097_231127_214230_s2/87167724/ccs
PGA_scaffold_3__381_contigs__length_526411861	332815451	332816993	AT19297	AAEL009138	PGA_scaffold_3__381_contigs__length_526411861	332805110	332822974	m84097_231127_214230_s2/212142656/ccs
PGA_scaffold_3__381_contigs__length_526411861	332815451	332816993	AT19297	AAEL009138	PGA_scaffold_3__381_contigs__length_526411861	332805227	332820715	m84097_231127_214230_s2/100075505/ccs
PGA_scaffold_3__381_contigs__length_526411861	332841036	332842609	AT19296	AAEL009132	PGA_scaffold_3__381_contigs__length_526411861	332842231	332853712	m84097_231127_214230_s2/242484336/ccs
PGA_scaffold_3__381_contigs__length_526411861	332841036	332842609	AT19296	AAEL009132	PGA_scaffold_3__381_contigs__length_526411861	332842496	332855330	m84097_231127_214230_s2/47581847/ccs
PGA_scaffold_3__381_contigs__length_526411861	332841036	332842609	AT19296	AAEL009132	PGA_scaffold_3__381_contigs__length_526411861	332835699	332857173	m84097_231127_214230_s2/195889208/ccs
PGA_scaffold_3__381_contigs__length_526411861	332841036	332842609	AT19296	AAEL009132	PGA_scaffold_3__381_contigs__length_526411861	332836978	332853754	m84097_231127_214230_s2/180163513/ccs
PGA_scaffold_3__381_contigs__length_526411861	332841036	332842609	AT19296	AAEL009132	PGA_scaffold_3__381_contigs__length_526411861	332838450	332856689	m84097_231127_214230_s2/22546969/ccs
PGA_scaffold_3__381_contigs__length_526411861	332841036	332842609	AT19296	AAEL009132	PGA_scaffold_3__381_contigs__length_526411861	332839970	332854213	m84097_231127_214230_s2/249761800/ccs
PGA_scaffold_3__381_contigs__length_526411861	332841036	332842609	AT19296	AAEL009132	PGA_scaffold_3__381_contigs__length_526411861	332840401	332857661	m84097_231127_214230_s2/158270831/ccs
PGA_scaffold_3__381_contigs__length_526411861	332852458	332854016	AT19295	AAEL009132	PGA_scaffold_3__381_contigs__length_526411861	332842231	332853712	m84097_231127_214230_s2/242484336/ccs
PGA_scaffold_3__381_contigs__length_526411861	332852458	332854016	AT19295	AAEL009132	PGA_scaffold_3__381_contigs__length_526411861	332842496	332855330	m84097_231127_214230_s2/47581847/ccs
PGA_scaffold_3__381_contigs__length_526411861	332852458	332854016	AT19295	AAEL009132	PGA_scaffold_3__381_contigs__length_526411861	332849070	332856310	m84097_231127_214230_s2/222630048/ccs
PGA_scaffold_3__381_contigs__length_526411861	332852458	332854016	AT19295	AAEL009132	PGA_scaffold_3__381_contigs__length_526411861	332835699	332857173	m84097_231127_214230_s2/195889208/ccs
PGA_scaffold_3__381_contigs__length_526411861	332852458	332854016	AT19295	AAEL009132	PGA_scaffold_3__381_contigs__length_526411861	332836978	332853754	m84097_231127_214230_s2/180163513/ccs
PGA_scaffold_3__381_contigs__length_526411861	332852458	332854016	AT19295	AAEL009132	PGA_scaffold_3__381_contigs__length_526411861	332838450	332856689	m84097_231127_214230_s2/22546969/ccs
PGA_scaffold_3__381_contigs__length_526411861	332852458	332854016	AT19295	AAEL009132	PGA_scaffold_3__381_contigs__length_526411861	332839970	332854213	m84097_231127_214230_s2/249761800/ccs
PGA_scaffold_3__381_contigs__length_526411861	332852458	332854016	AT19295	AAEL009132	PGA_scaffold_3__381_contigs__length_526411861	332840401	332857661	m84097_231127_214230_s2/158270831/ccs
PGA_scaffold_3__381_contigs__length_526411861	332852458	332854016	AT19295	AAEL009132	PGA_scaffold_3__381_contigs__length_526411861	332844274	332866107	m84097_231127_214230_s2/12718932/ccs
PGA_scaffold_3__381_contigs__length_526411861	332852458	332854016	AT19295	AAEL009132	PGA_scaffold_3__381_contigs__length_526411861	332845831	332857526	m84097_231127_214230_s2/91491767/ccs
PGA_scaffold_3__381_contigs__length_526411861	332852458	332854016	AT19295	AAEL009132	PGA_scaffold_3__381_contigs__length_526411861	332846301	332859416	m84097_231127_214230_s2/252317715/ccs
PGA_scaffold_3__381_contigs__length_526411861	332852458	332854016	AT19295	AAEL009132	PGA_scaffold_3__381_contigs__length_526411861	332847870	332858858	m84097_231127_214230_s2/103418642/ccs
PGA_scaffold_3__381_contigs__length_526411861	332852458	332854016	AT19295	AAEL009132	PGA_scaffold_3__381_contigs__length_526411861	332850083	332864886	m84097_231127_214230_s2/159257479/ccs
PGA_scaffold_3__381_contigs__length_526411861	357598989	357605658	AT14262	AAEL010229	PGA_scaffold_3__381_contigs__length_526411861	357595738	357614579	m84097_231127_214230_s2/149558357/ccs
PGA_scaffold_3__381_contigs__length_526411861	357598989	357605658	AT14262	AAEL010229	PGA_scaffold_3__381_contigs__length_526411861	357598137	357620537	m84097_231127_214230_s2/231145824/ccs
PGA_scaffold_3__381_contigs__length_526411861	357598989	357605658	AT14262	AAEL010229	PGA_scaffold_3__381_contigs__length_526411861	357602057	357619951	m84097_231127_214230_s2/86839474/ccs
PGA_scaffold_3__381_contigs__length_526411861	357598989	357605658	AT14262	AAEL010229	PGA_scaffold_3__381_contigs__length_526411861	357603427	357617556	m84097_231127_214230_s2/160696998/ccs
PGA_scaffold_3__381_contigs__length_526411861	357613615	357614373	AT14263	AAEL010229	PGA_scaffold_3__381_contigs__length_526411861	357595738	357614579	m84097_231127_214230_s2/149558357/ccs
PGA_scaffold_3__381_contigs__length_526411861	357613615	357614373	AT14263	AAEL010229	PGA_scaffold_3__381_contigs__length_526411861	357598137	357620537	m84097_231127_214230_s2/231145824/ccs
PGA_scaffold_3__381_contigs__length_526411861	357613615	357614373	AT14263	AAEL010229	PGA_scaffold_3__381_contigs__length_526411861	357602057	357619951	m84097_231127_214230_s2/86839474/ccs
PGA_scaffold_3__381_contigs__length_526411861	357613615	357614373	AT14263	AAEL010229	PGA_scaffold_3__381_contigs__length_526411861	357603427	357617556	m84097_231127_214230_s2/160696998/ccs
PGA_scaffold_3__381_contigs__length_526411861	388170666	388171540	AT12909	AAEL007187	PGA_scaffold_3__381_contigs__length_526411861	388169904	388183033	m84097_231127_214230_s2/50792678/ccs
PGA_scaffold_3__381_contigs__length_526411861	388170666	388171540	AT12909	AAEL007187	PGA_scaffold_3__381_contigs__length_526411861	388170581	388179761	m84097_231127_214230_s2/6032622/ccs
PGA_scaffold_3__381_contigs__length_526411861	388170666	388171540	AT12909	AAEL007187	PGA_scaffold_3__381_contigs__length_526411861	388164594	388184130	m84097_231127_214230_s2/16255355/ccs
PGA_scaffold_3__381_contigs__length_526411861	388170666	388171540	AT12909	AAEL007187	PGA_scaffold_3__381_contigs__length_526411861	388166609	388181638	m84097_231127_214230_s2/118423759/ccs
PGA_scaffold_3__381_contigs__length_526411861	388179345	388180222	AT12908	AAEL007187	PGA_scaffold_3__381_contigs__length_526411861	388169904	388183033	m84097_231127_214230_s2/50792678/ccs
PGA_scaffold_3__381_contigs__length_526411861	388179345	388180222	AT12908	AAEL007187	PGA_scaffold_3__381_contigs__length_526411861	388170581	388179761	m84097_231127_214230_s2/6032622/ccs
PGA_scaffold_3__381_contigs__length_526411861	388179345	388180222	AT12908	AAEL007187	PGA_scaffold_3__381_contigs__length_526411861	388164594	388184130	m84097_231127_214230_s2/16255355/ccs
PGA_scaffold_3__381_contigs__length_526411861	388179345	388180222	AT12908	AAEL007187	PGA_scaffold_3__381_contigs__length_526411861	388166609	388181638	m84097_231127_214230_s2/118423759/ccs
PGA_scaffold_3__381_contigs__length_526411861	393364728	393365475	AT00745	AAEL026981	PGA_scaffold_3__381_contigs__length_526411861	393363799	393383889	m84097_231127_214230_s2/90444653/ccs
PGA_scaffold_3__381_contigs__length_526411861	393364728	393365475	AT00745	AAEL026981	PGA_scaffold_3__381_contigs__length_526411861	393365214	393383128	m84097_231127_214230_s2/113642792/ccs
PGA_scaffold_3__381_contigs__length_526411861	393379322	393380068	AT00744	AAEL026981	PGA_scaffold_3__381_contigs__length_526411861	393363799	393383889	m84097_231127_214230_s2/90444653/ccs
PGA_scaffold_3__381_contigs__length_526411861	393379322	393380068	AT00744	AAEL026981	PGA_scaffold_3__381_contigs__length_526411861	393365214	393383128	m84097_231127_214230_s2/113642792/ccs
PGA_scaffold_3__381_contigs__length_526411861	394051276	394052042	AT00737	AAEL009165	PGA_scaffold_3__381_contigs__length_526411861	394042873	394065760	m84097_231127_214230_s2/237180834/ccs
PGA_scaffold_3__381_contigs__length_526411861	394051276	394052042	AT00737	AAEL009165	PGA_scaffold_3__381_contigs__length_526411861	394042874	394060748	m84097_231127_214230_s2/146806491/ccs
PGA_scaffold_3__381_contigs__length_526411861	394051276	394052042	AT00737	AAEL009165	PGA_scaffold_3__381_contigs__length_526411861	394044365	394061791	m84097_231127_214230_s2/214700833/ccs
PGA_scaffold_3__381_contigs__length_526411861	394051276	394052042	AT00737	AAEL009165	PGA_scaffold_3__381_contigs__length_526411861	394045224	394062802	m84097_231127_214230_s2/182125101/ccs
PGA_scaffold_3__381_contigs__length_526411861	394051276	394052042	AT00737	AAEL009165	PGA_scaffold_3__381_contigs__length_526411861	394047262	394063581	m84097_231127_214230_s2/199168302/ccs
PGA_scaffold_3__381_contigs__length_526411861	394051276	394052042	AT00737	AAEL009165	PGA_scaffold_3__381_contigs__length_526411861	394049845	394067147	m84097_231127_214230_s2/213255665/ccs
PGA_scaffold_3__381_contigs__length_526411861	394051276	394052042	AT00737	AAEL009165	PGA_scaffold_3__381_contigs__length_526411861	394050608	394065800	m84097_231127_214230_s2/149815610/ccs
PGA_scaffold_3__381_contigs__length_526411861	394051276	394052042	AT00737	AAEL009165	PGA_scaffold_3__381_contigs__length_526411861	394050909	394064054	m84097_231127_214230_s2/180556338/ccs
PGA_scaffold_3__381_contigs__length_526411861	394051276	394052042	AT00737	AAEL009165	PGA_scaffold_3__381_contigs__length_526411861	394051304	394067008	m84097_231127_214230_s2/87691064/ccs
PGA_scaffold_3__381_contigs__length_526411861	394060671	394061437	AT00736	AAEL009165	PGA_scaffold_3__381_contigs__length_526411861	394042873	394065760	m84097_231127_214230_s2/237180834/ccs
PGA_scaffold_3__381_contigs__length_526411861	394060671	394061437	AT00736	AAEL009165	PGA_scaffold_3__381_contigs__length_526411861	394042874	394060748	m84097_231127_214230_s2/146806491/ccs
PGA_scaffold_3__381_contigs__length_526411861	394060671	394061437	AT00736	AAEL009165	PGA_scaffold_3__381_contigs__length_526411861	394044365	394061791	m84097_231127_214230_s2/214700833/ccs
PGA_scaffold_3__381_contigs__length_526411861	394060671	394061437	AT00736	AAEL009165	PGA_scaffold_3__381_contigs__length_526411861	394045224	394062802	m84097_231127_214230_s2/182125101/ccs
PGA_scaffold_3__381_contigs__length_526411861	394060671	394061437	AT00736	AAEL009165	PGA_scaffold_3__381_contigs__length_526411861	394047262	394063581	m84097_231127_214230_s2/199168302/ccs
PGA_scaffold_3__381_contigs__length_526411861	394060671	394061437	AT00736	AAEL009165	PGA_scaffold_3__381_contigs__length_526411861	394049845	394067147	m84097_231127_214230_s2/213255665/ccs
PGA_scaffold_3__381_contigs__length_526411861	394060671	394061437	AT00736	AAEL009165	PGA_scaffold_3__381_contigs__length_526411861	394050608	394065800	m84097_231127_214230_s2/149815610/ccs
PGA_scaffold_3__381_contigs__length_526411861	394060671	394061437	AT00736	AAEL009165	PGA_scaffold_3__381_contigs__length_526411861	394050909	394064054	m84097_231127_214230_s2/180556338/ccs
PGA_scaffold_3__381_contigs__length_526411861	394060671	394061437	AT00736	AAEL009165	PGA_scaffold_3__381_contigs__length_526411861	394051304	394067008	m84097_231127_214230_s2/87691064/ccs
PGA_scaffold_3__381_contigs__length_526411861	399220073	399222044	AT00699	AAEL008511	PGA_scaffold_3__381_contigs__length_526411861	399216664	399237842	m84097_231127_214230_s2/112006544/ccs
PGA_scaffold_3__381_contigs__length_526411861	399220073	399222044	AT00699	AAEL008511	PGA_scaffold_3__381_contigs__length_526411861	399216834	399244797	m84097_231127_214230_s2/111286025/ccs
PGA_scaffold_3__381_contigs__length_526411861	399220073	399222044	AT00699	AAEL008511	PGA_scaffold_3__381_contigs__length_526411861	399217602	399232195	m84097_231127_214230_s2/28640898/ccs
PGA_scaffold_3__381_contigs__length_526411861	399220073	399222044	AT00699	AAEL008511	PGA_scaffold_3__381_contigs__length_526411861	399218787	399234852	m84097_231127_214230_s2/248447155/ccs
PGA_scaffold_3__381_contigs__length_526411861	399220073	399222044	AT00699	AAEL008511	PGA_scaffold_3__381_contigs__length_526411861	399219404	399234917	m84097_231127_214230_s2/174723234/ccs
PGA_scaffold_3__381_contigs__length_526411861	399220073	399222044	AT00699	AAEL008511	PGA_scaffold_3__381_contigs__length_526411861	399220381	399236276	m84097_231127_214230_s2/142546468/ccs
PGA_scaffold_3__381_contigs__length_526411861	399220073	399222044	AT00699	AAEL008511	PGA_scaffold_3__381_contigs__length_526411861	399220833	399233448	m84097_231127_214230_s2/81138952/ccs
PGA_scaffold_3__381_contigs__length_526411861	399231681	399232718	AT00698	AAEL008511	PGA_scaffold_3__381_contigs__length_526411861	399216664	399237842	m84097_231127_214230_s2/112006544/ccs
PGA_scaffold_3__381_contigs__length_526411861	399231681	399232718	AT00698	AAEL008511	PGA_scaffold_3__381_contigs__length_526411861	399216834	399244797	m84097_231127_214230_s2/111286025/ccs
PGA_scaffold_3__381_contigs__length_526411861	399231681	399232718	AT00698	AAEL008511	PGA_scaffold_3__381_contigs__length_526411861	399217602	399232195	m84097_231127_214230_s2/28640898/ccs
PGA_scaffold_3__381_contigs__length_526411861	399231681	399232718	AT00698	AAEL008511	PGA_scaffold_3__381_contigs__length_526411861	399218787	399234852	m84097_231127_214230_s2/248447155/ccs
PGA_scaffold_3__381_contigs__length_526411861	399231681	399232718	AT00698	AAEL008511	PGA_scaffold_3__381_contigs__length_526411861	399219404	399234917	m84097_231127_214230_s2/174723234/ccs
PGA_scaffold_3__381_contigs__length_526411861	399231681	399232718	AT00698	AAEL008511	PGA_scaffold_3__381_contigs__length_526411861	399220381	399236276	m84097_231127_214230_s2/142546468/ccs
PGA_scaffold_3__381_contigs__length_526411861	399231681	399232718	AT00698	AAEL008511	PGA_scaffold_3__381_contigs__length_526411861	399220833	399233448	m84097_231127_214230_s2/81138952/ccs
PGA_scaffold_3__381_contigs__length_526411861	403804077	403816839	AT09702	AAEL020651	PGA_scaffold_3__381_contigs__length_526411861	403815799	403833141	m84097_231127_214230_s2/82313367/ccs
PGA_scaffold_3__381_contigs__length_526411861	403827820	403856942	AT09701	AAEL020651	PGA_scaffold_3__381_contigs__length_526411861	403815799	403833141	m84097_231127_214230_s2/82313367/ccs
PGA_scaffold_3__381_contigs__length_526411861	424889330	424898680	AT14480	AAEL013170	PGA_scaffold_3__381_contigs__length_526411861	424893864	424914740	m84097_231127_214230_s2/219943661/ccs
PGA_scaffold_3__381_contigs__length_526411861	424889330	424898680	AT14480	AAEL013170	PGA_scaffold_3__381_contigs__length_526411861	424895461	424920932	m84097_231127_214230_s2/222364200/ccs
PGA_scaffold_3__381_contigs__length_526411861	424914631	424929554	AT14479	AAEL013170	PGA_scaffold_3__381_contigs__length_526411861	424893864	424914740	m84097_231127_214230_s2/219943661/ccs
PGA_scaffold_3__381_contigs__length_526411861	424914631	424929554	AT14479	AAEL013170	PGA_scaffold_3__381_contigs__length_526411861	424895461	424920932	m84097_231127_214230_s2/222364200/ccs
PGA_scaffold_3__381_contigs__length_526411861	443124472	443240034	AT12348	AAEL013466	PGA_scaffold_3__381_contigs__length_526411861	443236464	443252433	m84097_231127_214230_s2/260836861/ccs
PGA_scaffold_3__381_contigs__length_526411861	443124472	443240034	AT12348	AAEL013466	PGA_scaffold_3__381_contigs__length_526411861	443230645	443256669	m84097_231127_214230_s2/67961329/ccs
PGA_scaffold_3__381_contigs__length_526411861	443124472	443240034	AT12348	AAEL013466	PGA_scaffold_3__381_contigs__length_526411861	443234841	443260939	m84097_231127_214230_s2/230493775/ccs
PGA_scaffold_3__381_contigs__length_526411861	443124472	443240034	AT12348	AAEL013466	PGA_scaffold_3__381_contigs__length_526411861	443235558	443257990	m84097_231127_214230_s2/261753963/ccs
PGA_scaffold_3__381_contigs__length_526411861	443124472	443240034	AT12348	AAEL013466	PGA_scaffold_3__381_contigs__length_526411861	443238978	443255225	m84097_231127_214230_s2/105188811/ccs
PGA_scaffold_3__381_contigs__length_526411861	443251325	443291186	AT12347	AAEL013466	PGA_scaffold_3__381_contigs__length_526411861	443236464	443252433	m84097_231127_214230_s2/260836861/ccs
PGA_scaffold_3__381_contigs__length_526411861	443251325	443291186	AT12347	AAEL013466	PGA_scaffold_3__381_contigs__length_526411861	443230645	443256669	m84097_231127_214230_s2/67961329/ccs
PGA_scaffold_3__381_contigs__length_526411861	443251325	443291186	AT12347	AAEL013466	PGA_scaffold_3__381_contigs__length_526411861	443234841	443260939	m84097_231127_214230_s2/230493775/ccs
PGA_scaffold_3__381_contigs__length_526411861	443251325	443291186	AT12347	AAEL013466	PGA_scaffold_3__381_contigs__length_526411861	443235558	443257990	m84097_231127_214230_s2/261753963/ccs
PGA_scaffold_3__381_contigs__length_526411861	443251325	443291186	AT12347	AAEL013466	PGA_scaffold_3__381_contigs__length_526411861	443238978	443255225	m84097_231127_214230_s2/105188811/ccs
PGA_scaffold_3__381_contigs__length_526411861	443841098	443842157	AT11474	AAEL027003	PGA_scaffold_3__381_contigs__length_526411861	443841418	443862866	m84097_231127_214230_s2/108923513/ccs
PGA_scaffold_3__381_contigs__length_526411861	443861092	443861918	AT11473	AAEL027003	PGA_scaffold_3__381_contigs__length_526411861	443841418	443862866	m84097_231127_214230_s2/108923513/ccs
PGA_scaffold_3__381_contigs__length_526411861	463445813	463446055	AT17242	AAEL024986	PGA_scaffold_3__381_contigs__length_526411861	463435408	463457961	m84097_231127_214230_s2/191894152/ccs
PGA_scaffold_3__381_contigs__length_526411861	463445813	463446055	AT17242	AAEL024986	PGA_scaffold_3__381_contigs__length_526411861	463437085	463452630	m84097_231127_214230_s2/41486177/ccs
PGA_scaffold_3__381_contigs__length_526411861	463445813	463446055	AT17242	AAEL024986	PGA_scaffold_3__381_contigs__length_526411861	463437225	463455348	m84097_231127_214230_s2/120586997/ccs
PGA_scaffold_3__381_contigs__length_526411861	463445813	463446055	AT17242	AAEL024986	PGA_scaffold_3__381_contigs__length_526411861	463439743	463458262	m84097_231127_214230_s2/102563968/ccs
PGA_scaffold_3__381_contigs__length_526411861	463445813	463446055	AT17242	AAEL024986	PGA_scaffold_3__381_contigs__length_526411861	463440350	463456325	m84097_231127_214230_s2/55050290/ccs
PGA_scaffold_3__381_contigs__length_526411861	463445813	463446055	AT17242	AAEL024986	PGA_scaffold_3__381_contigs__length_526411861	463441297	463456153	m84097_231127_214230_s2/156696719/ccs
PGA_scaffold_3__381_contigs__length_526411861	463445813	463446055	AT17242	AAEL024986	PGA_scaffold_3__381_contigs__length_526411861	463444177	463458648	m84097_231127_214230_s2/253494019/ccs
PGA_scaffold_3__381_contigs__length_526411861	463445813	463446055	AT17242	AAEL024986	PGA_scaffold_3__381_contigs__length_526411861	463444758	463458458	m84097_231127_214230_s2/52040764/ccs
PGA_scaffold_3__381_contigs__length_526411861	463445813	463446055	AT17242	AAEL024986	PGA_scaffold_3__381_contigs__length_526411861	463445890	463472354	m84097_231127_214230_s2/198051261/ccs
PGA_scaffold_3__381_contigs__length_526411861	463452429	463452671	AT17243	AAEL024986	PGA_scaffold_3__381_contigs__length_526411861	463435408	463457961	m84097_231127_214230_s2/191894152/ccs
PGA_scaffold_3__381_contigs__length_526411861	463452429	463452671	AT17243	AAEL024986	PGA_scaffold_3__381_contigs__length_526411861	463437085	463452630	m84097_231127_214230_s2/41486177/ccs
PGA_scaffold_3__381_contigs__length_526411861	463452429	463452671	AT17243	AAEL024986	PGA_scaffold_3__381_contigs__length_526411861	463437225	463455348	m84097_231127_214230_s2/120586997/ccs
PGA_scaffold_3__381_contigs__length_526411861	463452429	463452671	AT17243	AAEL024986	PGA_scaffold_3__381_contigs__length_526411861	463439743	463458262	m84097_231127_214230_s2/102563968/ccs
PGA_scaffold_3__381_contigs__length_526411861	463452429	463452671	AT17243	AAEL024986	PGA_scaffold_3__381_contigs__length_526411861	463440350	463456325	m84097_231127_214230_s2/55050290/ccs
PGA_scaffold_3__381_contigs__length_526411861	463452429	463452671	AT17243	AAEL024986	PGA_scaffold_3__381_contigs__length_526411861	463441297	463456153	m84097_231127_214230_s2/156696719/ccs
PGA_scaffold_3__381_contigs__length_526411861	463452429	463452671	AT17243	AAEL024986	PGA_scaffold_3__381_contigs__length_526411861	463444177	463458648	m84097_231127_214230_s2/253494019/ccs
PGA_scaffold_3__381_contigs__length_526411861	463452429	463452671	AT17243	AAEL024986	PGA_scaffold_3__381_contigs__length_526411861	463444758	463458458	m84097_231127_214230_s2/52040764/ccs
PGA_scaffold_3__381_contigs__length_526411861	463452429	463452671	AT17243	AAEL024986	PGA_scaffold_3__381_contigs__length_526411861	463445890	463472354	m84097_231127_214230_s2/198051261/ccs
PGA_scaffold_3__381_contigs__length_526411861	466965274	467010688	AT07225	AAEL013027	PGA_scaffold_3__381_contigs__length_526411861	466998353	467027647	m84097_231127_214230_s2/243337779/ccs
PGA_scaffold_3__381_contigs__length_526411861	466965274	467010688	AT07225	AAEL013027	PGA_scaffold_3__381_contigs__length_526411861	466999822	467022862	m84097_231127_214230_s2/71306002/ccs
PGA_scaffold_3__381_contigs__length_526411861	466965274	467010688	AT07225	AAEL013027	PGA_scaffold_3__381_contigs__length_526411861	467002528	467025791	m84097_231127_214230_s2/14815667/ccs
PGA_scaffold_3__381_contigs__length_526411861	466965274	467010688	AT07225	AAEL013027	PGA_scaffold_3__381_contigs__length_526411861	467004462	467025668	m84097_231127_214230_s2/100600522/ccs
PGA_scaffold_3__381_contigs__length_526411861	466965274	467010688	AT07225	AAEL013027	PGA_scaffold_3__381_contigs__length_526411861	467004876	467027393	m84097_231127_214230_s2/12781114/ccs
PGA_scaffold_3__381_contigs__length_526411861	466965274	467010688	AT07225	AAEL013027	PGA_scaffold_3__381_contigs__length_526411861	467005552	467028265	m84097_231127_214230_s2/102371410/ccs
PGA_scaffold_3__381_contigs__length_526411861	466965274	467010688	AT07225	AAEL013027	PGA_scaffold_3__381_contigs__length_526411861	467005581	467023076	m84097_231127_214230_s2/62197897/ccs
PGA_scaffold_3__381_contigs__length_526411861	466965274	467010688	AT07225	AAEL013027	PGA_scaffold_3__381_contigs__length_526411861	467006636	467025055	m84097_231127_214230_s2/179965177/ccs
PGA_scaffold_3__381_contigs__length_526411861	467022225	467022653	AT07224	AAEL013027	PGA_scaffold_3__381_contigs__length_526411861	466998353	467027647	m84097_231127_214230_s2/243337779/ccs
PGA_scaffold_3__381_contigs__length_526411861	467022225	467022653	AT07224	AAEL013027	PGA_scaffold_3__381_contigs__length_526411861	466999822	467022862	m84097_231127_214230_s2/71306002/ccs
PGA_scaffold_3__381_contigs__length_526411861	467022225	467022653	AT07224	AAEL013027	PGA_scaffold_3__381_contigs__length_526411861	467002528	467025791	m84097_231127_214230_s2/14815667/ccs
PGA_scaffold_3__381_contigs__length_526411861	467022225	467022653	AT07224	AAEL013027	PGA_scaffold_3__381_contigs__length_526411861	467004462	467025668	m84097_231127_214230_s2/100600522/ccs
PGA_scaffold_3__381_contigs__length_526411861	467022225	467022653	AT07224	AAEL013027	PGA_scaffold_3__381_contigs__length_526411861	467004876	467027393	m84097_231127_214230_s2/12781114/ccs
PGA_scaffold_3__381_contigs__length_526411861	467022225	467022653	AT07224	AAEL013027	PGA_scaffold_3__381_contigs__length_526411861	467005552	467028265	m84097_231127_214230_s2/102371410/ccs
PGA_scaffold_3__381_contigs__length_526411861	467022225	467022653	AT07224	AAEL013027	PGA_scaffold_3__381_contigs__length_526411861	467005581	467023076	m84097_231127_214230_s2/62197897/ccs
PGA_scaffold_3__381_contigs__length_526411861	467022225	467022653	AT07224	AAEL013027	PGA_scaffold_3__381_contigs__length_526411861	467006636	467025055	m84097_231127_214230_s2/179965177/ccs
PGA_scaffold_3__381_contigs__length_526411861	469394256	469410364	AT11656	AAEL023013	PGA_scaffold_3__381_contigs__length_526411861	469391191	469414633	m84097_231127_214230_s2/169088270/ccs
PGA_scaffold_3__381_contigs__length_526411861	469394256	469410364	AT11656	AAEL023013	PGA_scaffold_3__381_contigs__length_526411861	469394995	469414179	m84097_231127_214230_s2/259392261/ccs
PGA_scaffold_3__381_contigs__length_526411861	469394256	469410364	AT11656	AAEL023013	PGA_scaffold_3__381_contigs__length_526411861	469397620	469418093	m84097_231127_214230_s2/132188510/ccs
PGA_scaffold_3__381_contigs__length_526411861	469394256	469410364	AT11656	AAEL023013	PGA_scaffold_3__381_contigs__length_526411861	469400541	469413806	m84097_231127_214230_s2/255661278/ccs
PGA_scaffold_3__381_contigs__length_526411861	469394256	469410364	AT11656	AAEL023013	PGA_scaffold_3__381_contigs__length_526411861	469400800	469412383	m84097_231127_214230_s2/68159918/ccs
PGA_scaffold_3__381_contigs__length_526411861	469394256	469410364	AT11656	AAEL023013	PGA_scaffold_3__381_contigs__length_526411861	469405768	469420776	m84097_231127_214230_s2/67044355/ccs
PGA_scaffold_3__381_contigs__length_526411861	469394256	469410364	AT11656	AAEL023013	PGA_scaffold_3__381_contigs__length_526411861	469408092	469432897	m84097_231127_214230_s2/219938912/ccs
PGA_scaffold_3__381_contigs__length_526411861	469394256	469410364	AT11656	AAEL023013	PGA_scaffold_3__381_contigs__length_526411861	469409301	469421427	m84097_231127_214230_s2/206769042/ccs
PGA_scaffold_3__381_contigs__length_526411861	469412063	469412437	AT11655	AAEL023013	PGA_scaffold_3__381_contigs__length_526411861	469391191	469414633	m84097_231127_214230_s2/169088270/ccs
PGA_scaffold_3__381_contigs__length_526411861	469412063	469412437	AT11655	AAEL023013	PGA_scaffold_3__381_contigs__length_526411861	469394995	469414179	m84097_231127_214230_s2/259392261/ccs
PGA_scaffold_3__381_contigs__length_526411861	469412063	469412437	AT11655	AAEL023013	PGA_scaffold_3__381_contigs__length_526411861	469397620	469418093	m84097_231127_214230_s2/132188510/ccs
PGA_scaffold_3__381_contigs__length_526411861	469412063	469412437	AT11655	AAEL023013	PGA_scaffold_3__381_contigs__length_526411861	469400541	469413806	m84097_231127_214230_s2/255661278/ccs
PGA_scaffold_3__381_contigs__length_526411861	469412063	469412437	AT11655	AAEL023013	PGA_scaffold_3__381_contigs__length_526411861	469400800	469412383	m84097_231127_214230_s2/68159918/ccs
PGA_scaffold_3__381_contigs__length_526411861	469412063	469412437	AT11655	AAEL023013	PGA_scaffold_3__381_contigs__length_526411861	469405768	469420776	m84097_231127_214230_s2/67044355/ccs
PGA_scaffold_3__381_contigs__length_526411861	469412063	469412437	AT11655	AAEL023013	PGA_scaffold_3__381_contigs__length_526411861	469408092	469432897	m84097_231127_214230_s2/219938912/ccs
PGA_scaffold_3__381_contigs__length_526411861	469412063	469412437	AT11655	AAEL023013	PGA_scaffold_3__381_contigs__length_526411861	469409301	469421427	m84097_231127_214230_s2/206769042/ccs
PGA_scaffold_3__381_contigs__length_526411861	469463762	469464409	AT11636	AAEL024999	PGA_scaffold_3__381_contigs__length_526411861	469458929	469478831	m84097_231127_214230_s2/28380366/ccs
PGA_scaffold_3__381_contigs__length_526411861	469463762	469464409	AT11636	AAEL024999	PGA_scaffold_3__381_contigs__length_526411861	469459204	469475080	m84097_231127_214230_s2/165020942/ccs
PGA_scaffold_3__381_contigs__length_526411861	469463762	469464409	AT11636	AAEL024999	PGA_scaffold_3__381_contigs__length_526411861	469461157	469482571	m84097_231127_214230_s2/206373466/ccs
PGA_scaffold_3__381_contigs__length_526411861	469463762	469464409	AT11636	AAEL024999	PGA_scaffold_3__381_contigs__length_526411861	469462245	469479307	m84097_231127_214230_s2/206509002/ccs
PGA_scaffold_3__381_contigs__length_526411861	469463762	469464409	AT11636	AAEL024999	PGA_scaffold_3__381_contigs__length_526411861	469462754	469475678	m84097_231127_214230_s2/98109435/ccs
PGA_scaffold_3__381_contigs__length_526411861	469463762	469464409	AT11636	AAEL024999	PGA_scaffold_3__381_contigs__length_526411861	469463077	469476211	m84097_231127_214230_s2/221184833/ccs
PGA_scaffold_3__381_contigs__length_526411861	469474934	469475623	AT11635	AAEL024999	PGA_scaffold_3__381_contigs__length_526411861	469458929	469478831	m84097_231127_214230_s2/28380366/ccs
PGA_scaffold_3__381_contigs__length_526411861	469474934	469475623	AT11635	AAEL024999	PGA_scaffold_3__381_contigs__length_526411861	469459204	469475080	m84097_231127_214230_s2/165020942/ccs
PGA_scaffold_3__381_contigs__length_526411861	469474934	469475623	AT11635	AAEL024999	PGA_scaffold_3__381_contigs__length_526411861	469461157	469482571	m84097_231127_214230_s2/206373466/ccs
PGA_scaffold_3__381_contigs__length_526411861	469474934	469475623	AT11635	AAEL024999	PGA_scaffold_3__381_contigs__length_526411861	469462245	469479307	m84097_231127_214230_s2/206509002/ccs
PGA_scaffold_3__381_contigs__length_526411861	469474934	469475623	AT11635	AAEL024999	PGA_scaffold_3__381_contigs__length_526411861	469462754	469475678	m84097_231127_214230_s2/98109435/ccs
PGA_scaffold_3__381_contigs__length_526411861	469474934	469475623	AT11635	AAEL024999	PGA_scaffold_3__381_contigs__length_526411861	469463077	469476211	m84097_231127_214230_s2/221184833/ccs
PGA_scaffold_3__381_contigs__length_526411861	471226639	471227261	AT10548	AAEL014799	PGA_scaffold_3__381_contigs__length_526411861	471220600	471241487	m84097_231127_214230_s2/258345723/ccs
PGA_scaffold_3__381_contigs__length_526411861	471226639	471227261	AT10548	AAEL014799	PGA_scaffold_3__381_contigs__length_526411861	471222410	471240795	m84097_231127_214230_s2/258015684/ccs
PGA_scaffold_3__381_contigs__length_526411861	471237163	471237366	AT10549	AAEL014799	PGA_scaffold_3__381_contigs__length_526411861	471220600	471241487	m84097_231127_214230_s2/258345723/ccs
PGA_scaffold_3__381_contigs__length_526411861	471237163	471237366	AT10549	AAEL014799	PGA_scaffold_3__381_contigs__length_526411861	471222410	471240795	m84097_231127_214230_s2/258015684/ccs
PGA_scaffold_3__381_contigs__length_526411861	500650858	500678128	AT05443	AAEL014137	PGA_scaffold_3__381_contigs__length_526411861	500667385	500683858	m84097_231127_214230_s2/89855145/ccs
PGA_scaffold_3__381_contigs__length_526411861	500650858	500678128	AT05443	AAEL014137	PGA_scaffold_3__381_contigs__length_526411861	500668465	500684959	m84097_231127_214230_s2/129106951/ccs
PGA_scaffold_3__381_contigs__length_526411861	500650858	500678128	AT05443	AAEL014137	PGA_scaffold_3__381_contigs__length_526411861	500668751	500691658	m84097_231127_214230_s2/193135532/ccs
PGA_scaffold_3__381_contigs__length_526411861	500650858	500678128	AT05443	AAEL014137	PGA_scaffold_3__381_contigs__length_526411861	500671406	500692119	m84097_231127_214230_s2/227935002/ccs
PGA_scaffold_3__381_contigs__length_526411861	500650858	500678128	AT05443	AAEL014137	PGA_scaffold_3__381_contigs__length_526411861	500671909	500688429	m84097_231127_214230_s2/121899506/ccs
PGA_scaffold_3__381_contigs__length_526411861	500650858	500678128	AT05443	AAEL014137	PGA_scaffold_3__381_contigs__length_526411861	500674664	500687903	m84097_231127_214230_s2/17433941/ccs
PGA_scaffold_3__381_contigs__length_526411861	500650858	500678128	AT05443	AAEL014137	PGA_scaffold_3__381_contigs__length_526411861	500676723	500688605	m84097_231127_214230_s2/44370683/ccs
PGA_scaffold_3__381_contigs__length_526411861	500683782	500688812	AT05442	AAEL014137	PGA_scaffold_3__381_contigs__length_526411861	500667385	500683858	m84097_231127_214230_s2/89855145/ccs
PGA_scaffold_3__381_contigs__length_526411861	500683782	500688812	AT05442	AAEL014137	PGA_scaffold_3__381_contigs__length_526411861	500668465	500684959	m84097_231127_214230_s2/129106951/ccs
PGA_scaffold_3__381_contigs__length_526411861	500683782	500688812	AT05442	AAEL014137	PGA_scaffold_3__381_contigs__length_526411861	500668751	500691658	m84097_231127_214230_s2/193135532/ccs
PGA_scaffold_3__381_contigs__length_526411861	500683782	500688812	AT05442	AAEL014137	PGA_scaffold_3__381_contigs__length_526411861	500671406	500692119	m84097_231127_214230_s2/227935002/ccs
PGA_scaffold_3__381_contigs__length_526411861	500683782	500688812	AT05442	AAEL014137	PGA_scaffold_3__381_contigs__length_526411861	500671909	500688429	m84097_231127_214230_s2/121899506/ccs
PGA_scaffold_3__381_contigs__length_526411861	500683782	500688812	AT05442	AAEL014137	PGA_scaffold_3__381_contigs__length_526411861	500674664	500687903	m84097_231127_214230_s2/17433941/ccs
PGA_scaffold_3__381_contigs__length_526411861	500683782	500688812	AT05442	AAEL014137	PGA_scaffold_3__381_contigs__length_526411861	500676723	500688605	m84097_231127_214230_s2/44370683/ccs
PGA_scaffold_3__381_contigs__length_526411861	509085972	509087105	AT08188	AAEL020771	PGA_scaffold_3__381_contigs__length_526411861	509086921	509102951	m84097_231127_214230_s2/162862754/ccs
PGA_scaffold_3__381_contigs__length_526411861	509085972	509087105	AT08188	AAEL020771	PGA_scaffold_3__381_contigs__length_526411861	509078491	509097796	m84097_231127_214230_s2/22415214/ccs
PGA_scaffold_3__381_contigs__length_526411861	509085972	509087105	AT08188	AAEL020771	PGA_scaffold_3__381_contigs__length_526411861	509079116	509099040	m84097_231127_214230_s2/176229366/ccs
PGA_scaffold_3__381_contigs__length_526411861	509085972	509087105	AT08188	AAEL020771	PGA_scaffold_3__381_contigs__length_526411861	509081019	509099282	m84097_231127_214230_s2/66914430/ccs
PGA_scaffold_3__381_contigs__length_526411861	509085972	509087105	AT08188	AAEL020771	PGA_scaffold_3__381_contigs__length_526411861	509081193	509107081	m84097_231127_214230_s2/201198641/ccs
PGA_scaffold_3__381_contigs__length_526411861	509085972	509087105	AT08188	AAEL020771	PGA_scaffold_3__381_contigs__length_526411861	509083568	509097765	m84097_231127_214230_s2/164891919/ccs
PGA_scaffold_3__381_contigs__length_526411861	509096493	509097584	AT08189	AAEL020771	PGA_scaffold_3__381_contigs__length_526411861	509086921	509102951	m84097_231127_214230_s2/162862754/ccs
PGA_scaffold_3__381_contigs__length_526411861	509096493	509097584	AT08189	AAEL020771	PGA_scaffold_3__381_contigs__length_526411861	509078491	509097796	m84097_231127_214230_s2/22415214/ccs
PGA_scaffold_3__381_contigs__length_526411861	509096493	509097584	AT08189	AAEL020771	PGA_scaffold_3__381_contigs__length_526411861	509079116	509099040	m84097_231127_214230_s2/176229366/ccs
PGA_scaffold_3__381_contigs__length_526411861	509096493	509097584	AT08189	AAEL020771	PGA_scaffold_3__381_contigs__length_526411861	509081019	509099282	m84097_231127_214230_s2/66914430/ccs
PGA_scaffold_3__381_contigs__length_526411861	509096493	509097584	AT08189	AAEL020771	PGA_scaffold_3__381_contigs__length_526411861	509081193	509107081	m84097_231127_214230_s2/201198641/ccs
PGA_scaffold_3__381_contigs__length_526411861	509096493	509097584	AT08189	AAEL020771	PGA_scaffold_3__381_contigs__length_526411861	509083568	509097765	m84097_231127_214230_s2/164891919/ccs
PGA_scaffold_43__1_contigs__length_3627270	483429	485086	AT01639	AAEL004104	PGA_scaffold_43__1_contigs__length_3627270	480300	505178	m84097_231127_214230_s2/37032863/ccs
PGA_scaffold_43__1_contigs__length_3627270	502349	503947	AT01638	AAEL004104	PGA_scaffold_43__1_contigs__length_3627270	480300	505178	m84097_231127_214230_s2/37032863/ccs
PGA_scaffold_43__1_contigs__length_3627270	997838	1003128	AT01629	AAEL009640	PGA_scaffold_43__1_contigs__length_3627270	999668	1014892	m84097_231127_214230_s2/252581238/ccs
PGA_scaffold_43__1_contigs__length_3627270	997838	1003128	AT01629	AAEL009640	PGA_scaffold_43__1_contigs__length_3627270	1001257	1011947	m84097_231127_214230_s2/102567310/ccs
PGA_scaffold_43__1_contigs__length_3627270	997838	1003128	AT01629	AAEL009640	PGA_scaffold_43__1_contigs__length_3627270	985427	1005717	m84097_231127_214230_s2/219351129/ccs
PGA_scaffold_43__1_contigs__length_3627270	997838	1003128	AT01629	AAEL009640	PGA_scaffold_43__1_contigs__length_3627270	987041	1004566	m84097_231127_214230_s2/148702503/ccs
PGA_scaffold_43__1_contigs__length_3627270	997838	1003128	AT01629	AAEL009640	PGA_scaffold_43__1_contigs__length_3627270	987722	1005695	m84097_231127_214230_s2/133170033/ccs
PGA_scaffold_43__1_contigs__length_3627270	997838	1003128	AT01629	AAEL009640	PGA_scaffold_43__1_contigs__length_3627270	989041	1016378	m84097_231127_214230_s2/206444318/ccs
PGA_scaffold_43__1_contigs__length_3627270	997838	1003128	AT01629	AAEL009640	PGA_scaffold_43__1_contigs__length_3627270	992694	1009988	m84097_231127_214230_s2/18417748/ccs
PGA_scaffold_43__1_contigs__length_3627270	997838	1003128	AT01629	AAEL009640	PGA_scaffold_43__1_contigs__length_3627270	994593	1009890	m84097_231127_214230_s2/164498350/ccs
PGA_scaffold_43__1_contigs__length_3627270	997838	1003128	AT01629	AAEL009640	PGA_scaffold_43__1_contigs__length_3627270	995559	1009422	m84097_231127_214230_s2/207492215/ccs
PGA_scaffold_43__1_contigs__length_3627270	997838	1003128	AT01629	AAEL009640	PGA_scaffold_43__1_contigs__length_3627270	996208	1013664	m84097_231127_214230_s2/26937770/ccs
PGA_scaffold_43__1_contigs__length_3627270	997838	1003128	AT01629	AAEL009640	PGA_scaffold_43__1_contigs__length_3627270	998482	1013769	m84097_231127_214230_s2/206247481/ccs
PGA_scaffold_43__1_contigs__length_3627270	997838	1003128	AT01629	AAEL009640	PGA_scaffold_43__1_contigs__length_3627270	1000890	1017539	m84097_231127_214230_s2/47843612/ccs
PGA_scaffold_43__1_contigs__length_3627270	1003728	1014864	AT01628	AAEL009640	PGA_scaffold_43__1_contigs__length_3627270	999668	1014892	m84097_231127_214230_s2/252581238/ccs
PGA_scaffold_43__1_contigs__length_3627270	1003728	1014864	AT01628	AAEL009640	PGA_scaffold_43__1_contigs__length_3627270	1001257	1011947	m84097_231127_214230_s2/102567310/ccs
PGA_scaffold_43__1_contigs__length_3627270	1003728	1014864	AT01628	AAEL009640	PGA_scaffold_43__1_contigs__length_3627270	985427	1005717	m84097_231127_214230_s2/219351129/ccs
PGA_scaffold_43__1_contigs__length_3627270	1003728	1014864	AT01628	AAEL009640	PGA_scaffold_43__1_contigs__length_3627270	987041	1004566	m84097_231127_214230_s2/148702503/ccs
PGA_scaffold_43__1_contigs__length_3627270	1003728	1014864	AT01628	AAEL009640	PGA_scaffold_43__1_contigs__length_3627270	987722	1005695	m84097_231127_214230_s2/133170033/ccs
PGA_scaffold_43__1_contigs__length_3627270	1003728	1014864	AT01628	AAEL009640	PGA_scaffold_43__1_contigs__length_3627270	989041	1016378	m84097_231127_214230_s2/206444318/ccs
PGA_scaffold_43__1_contigs__length_3627270	1003728	1014864	AT01628	AAEL009640	PGA_scaffold_43__1_contigs__length_3627270	992694	1009988	m84097_231127_214230_s2/18417748/ccs
PGA_scaffold_43__1_contigs__length_3627270	1003728	1014864	AT01628	AAEL009640	PGA_scaffold_43__1_contigs__length_3627270	994593	1009890	m84097_231127_214230_s2/164498350/ccs
PGA_scaffold_43__1_contigs__length_3627270	1003728	1014864	AT01628	AAEL009640	PGA_scaffold_43__1_contigs__length_3627270	995559	1009422	m84097_231127_214230_s2/207492215/ccs
PGA_scaffold_43__1_contigs__length_3627270	1003728	1014864	AT01628	AAEL009640	PGA_scaffold_43__1_contigs__length_3627270	996208	1013664	m84097_231127_214230_s2/26937770/ccs
PGA_scaffold_43__1_contigs__length_3627270	1003728	1014864	AT01628	AAEL009640	PGA_scaffold_43__1_contigs__length_3627270	998482	1013769	m84097_231127_214230_s2/206247481/ccs
PGA_scaffold_43__1_contigs__length_3627270	1003728	1014864	AT01628	AAEL009640	PGA_scaffold_43__1_contigs__length_3627270	1000890	1017539	m84097_231127_214230_s2/47843612/ccs
PGA_scaffold_4__160_contigs__length_213602082	23108484	23110253	AT15814	AAEL026147	PGA_scaffold_4__160_contigs__length_213602082	23103716	23112146	m84097_231127_214230_s2/218371779/ccs
PGA_scaffold_4__160_contigs__length_213602082	23108484	23110253	AT15814	AAEL026147	PGA_scaffold_4__160_contigs__length_213602082	23096280	23115025	m84097_231127_214230_s2/134481593/ccs
PGA_scaffold_4__160_contigs__length_213602082	23108484	23110253	AT15814	AAEL026147	PGA_scaffold_4__160_contigs__length_213602082	23098680	23112773	m84097_231127_214230_s2/153095648/ccs
PGA_scaffold_4__160_contigs__length_213602082	23108484	23110253	AT15814	AAEL026147	PGA_scaffold_4__160_contigs__length_213602082	23100923	23122648	m84097_231127_214230_s2/130553709/ccs
PGA_scaffold_4__160_contigs__length_213602082	23108484	23110253	AT15814	AAEL026147	PGA_scaffold_4__160_contigs__length_213602082	23100977	23114374	m84097_231127_214230_s2/104073050/ccs
PGA_scaffold_4__160_contigs__length_213602082	23108484	23110253	AT15814	AAEL026147	PGA_scaffold_4__160_contigs__length_213602082	23105252	23127293	m84097_231127_214230_s2/88279743/ccs
PGA_scaffold_4__160_contigs__length_213602082	23108484	23110253	AT15814	AAEL026147	PGA_scaffold_4__160_contigs__length_213602082	23105445	23123614	m84097_231127_214230_s2/104074903/ccs
PGA_scaffold_4__160_contigs__length_213602082	23108484	23110253	AT15814	AAEL026147	PGA_scaffold_4__160_contigs__length_213602082	23107388	23123620	m84097_231127_214230_s2/193269830/ccs
PGA_scaffold_4__160_contigs__length_213602082	23108484	23110253	AT15814	AAEL026147	PGA_scaffold_4__160_contigs__length_213602082	23108408	23130717	m84097_231127_214230_s2/205000238/ccs
PGA_scaffold_4__160_contigs__length_213602082	23110455	23133371	AT15813	AAEL026147	PGA_scaffold_4__160_contigs__length_213602082	23103716	23112146	m84097_231127_214230_s2/218371779/ccs
PGA_scaffold_4__160_contigs__length_213602082	23110455	23133371	AT15813	AAEL026147	PGA_scaffold_4__160_contigs__length_213602082	23096280	23115025	m84097_231127_214230_s2/134481593/ccs
PGA_scaffold_4__160_contigs__length_213602082	23110455	23133371	AT15813	AAEL026147	PGA_scaffold_4__160_contigs__length_213602082	23098680	23112773	m84097_231127_214230_s2/153095648/ccs
PGA_scaffold_4__160_contigs__length_213602082	23110455	23133371	AT15813	AAEL026147	PGA_scaffold_4__160_contigs__length_213602082	23100923	23122648	m84097_231127_214230_s2/130553709/ccs
PGA_scaffold_4__160_contigs__length_213602082	23110455	23133371	AT15813	AAEL026147	PGA_scaffold_4__160_contigs__length_213602082	23100977	23114374	m84097_231127_214230_s2/104073050/ccs
PGA_scaffold_4__160_contigs__length_213602082	23110455	23133371	AT15813	AAEL026147	PGA_scaffold_4__160_contigs__length_213602082	23105252	23127293	m84097_231127_214230_s2/88279743/ccs
PGA_scaffold_4__160_contigs__length_213602082	23110455	23133371	AT15813	AAEL026147	PGA_scaffold_4__160_contigs__length_213602082	23105445	23123614	m84097_231127_214230_s2/104074903/ccs
PGA_scaffold_4__160_contigs__length_213602082	23110455	23133371	AT15813	AAEL026147	PGA_scaffold_4__160_contigs__length_213602082	23107388	23123620	m84097_231127_214230_s2/193269830/ccs
PGA_scaffold_4__160_contigs__length_213602082	23110455	23133371	AT15813	AAEL026147	PGA_scaffold_4__160_contigs__length_213602082	23108408	23130717	m84097_231127_214230_s2/205000238/ccs
PGA_scaffold_4__160_contigs__length_213602082	36367371	36368966	AT01463	AAEL007158	PGA_scaffold_4__160_contigs__length_213602082	36363779	36383364	m84097_231127_214230_s2/25167256/ccs
PGA_scaffold_4__160_contigs__length_213602082	36367371	36368966	AT01463	AAEL007158	PGA_scaffold_4__160_contigs__length_213602082	36365676	36386920	m84097_231127_214230_s2/253889627/ccs
PGA_scaffold_4__160_contigs__length_213602082	36367371	36368966	AT01463	AAEL007158	PGA_scaffold_4__160_contigs__length_213602082	36365893	36383817	m84097_231127_214230_s2/215881391/ccs
PGA_scaffold_4__160_contigs__length_213602082	36367371	36368966	AT01463	AAEL007158	PGA_scaffold_4__160_contigs__length_213602082	36367148	36385086	m84097_231127_214230_s2/231410842/ccs
PGA_scaffold_4__160_contigs__length_213602082	36367371	36368966	AT01463	AAEL007158	PGA_scaffold_4__160_contigs__length_213602082	36368094	36381965	m84097_231127_214230_s2/130092590/ccs
PGA_scaffold_4__160_contigs__length_213602082	36367371	36368966	AT01463	AAEL007158	PGA_scaffold_4__160_contigs__length_213602082	36368788	36387688	m84097_231127_214230_s2/35130575/ccs
PGA_scaffold_4__160_contigs__length_213602082	36381416	36381967	AT01464	AAEL007158	PGA_scaffold_4__160_contigs__length_213602082	36363779	36383364	m84097_231127_214230_s2/25167256/ccs
PGA_scaffold_4__160_contigs__length_213602082	36381416	36381967	AT01464	AAEL007158	PGA_scaffold_4__160_contigs__length_213602082	36365676	36386920	m84097_231127_214230_s2/253889627/ccs
PGA_scaffold_4__160_contigs__length_213602082	36381416	36381967	AT01464	AAEL007158	PGA_scaffold_4__160_contigs__length_213602082	36365893	36383817	m84097_231127_214230_s2/215881391/ccs
PGA_scaffold_4__160_contigs__length_213602082	36381416	36381967	AT01464	AAEL007158	PGA_scaffold_4__160_contigs__length_213602082	36367148	36385086	m84097_231127_214230_s2/231410842/ccs
PGA_scaffold_4__160_contigs__length_213602082	36381416	36381967	AT01464	AAEL007158	PGA_scaffold_4__160_contigs__length_213602082	36368094	36381965	m84097_231127_214230_s2/130092590/ccs
PGA_scaffold_4__160_contigs__length_213602082	36381416	36381967	AT01464	AAEL007158	PGA_scaffold_4__160_contigs__length_213602082	36368788	36387688	m84097_231127_214230_s2/35130575/ccs
PGA_scaffold_4__160_contigs__length_213602082	38050325	38051383	AT01485	AAEL005725	PGA_scaffold_4__160_contigs__length_213602082	38047466	38058096	m84097_231127_214230_s2/167313910/ccs
PGA_scaffold_4__160_contigs__length_213602082	38050325	38051383	AT01485	AAEL005725	PGA_scaffold_4__160_contigs__length_213602082	38051353	38054296	m84097_231127_214230_s2/247008438/ccs
PGA_scaffold_4__160_contigs__length_213602082	38050325	38051383	AT01485	AAEL005725	PGA_scaffold_4__160_contigs__length_213602082	38032606	38053750	m84097_231127_214230_s2/267584146/ccs
PGA_scaffold_4__160_contigs__length_213602082	38050325	38051383	AT01485	AAEL005725	PGA_scaffold_4__160_contigs__length_213602082	38035115	38053902	m84097_231127_214230_s2/262934329/ccs
PGA_scaffold_4__160_contigs__length_213602082	38050325	38051383	AT01485	AAEL005725	PGA_scaffold_4__160_contigs__length_213602082	38035158	38055537	m84097_231127_214230_s2/158074864/ccs
PGA_scaffold_4__160_contigs__length_213602082	38050325	38051383	AT01485	AAEL005725	PGA_scaffold_4__160_contigs__length_213602082	38036996	38053668	m84097_231127_214230_s2/185468464/ccs
PGA_scaffold_4__160_contigs__length_213602082	38050325	38051383	AT01485	AAEL005725	PGA_scaffold_4__160_contigs__length_213602082	38039200	38059237	m84097_231127_214230_s2/182063989/ccs
PGA_scaffold_4__160_contigs__length_213602082	38050325	38051383	AT01485	AAEL005725	PGA_scaffold_4__160_contigs__length_213602082	38039694	38054835	m84097_231127_214230_s2/150278164/ccs
PGA_scaffold_4__160_contigs__length_213602082	38050325	38051383	AT01485	AAEL005725	PGA_scaffold_4__160_contigs__length_213602082	38039982	38059315	m84097_231127_214230_s2/39717870/ccs
PGA_scaffold_4__160_contigs__length_213602082	38050325	38051383	AT01485	AAEL005725	PGA_scaffold_4__160_contigs__length_213602082	38040595	38056018	m84097_231127_214230_s2/244188611/ccs
PGA_scaffold_4__160_contigs__length_213602082	38050325	38051383	AT01485	AAEL005725	PGA_scaffold_4__160_contigs__length_213602082	38043432	38053871	m84097_231127_214230_s2/122946365/ccs
PGA_scaffold_4__160_contigs__length_213602082	38050325	38051383	AT01485	AAEL005725	PGA_scaffold_4__160_contigs__length_213602082	38051005	38065394	m84097_231127_214230_s2/120197117/ccs
PGA_scaffold_4__160_contigs__length_213602082	38050325	38051383	AT01485	AAEL005725	PGA_scaffold_4__160_contigs__length_213602082	38051077	38067171	m84097_231127_214230_s2/195234456/ccs
PGA_scaffold_4__160_contigs__length_213602082	38052742	38066923	AT01486	AAEL005725	PGA_scaffold_4__160_contigs__length_213602082	38047466	38058096	m84097_231127_214230_s2/167313910/ccs
PGA_scaffold_4__160_contigs__length_213602082	38052742	38066923	AT01486	AAEL005725	PGA_scaffold_4__160_contigs__length_213602082	38051353	38054296	m84097_231127_214230_s2/247008438/ccs
PGA_scaffold_4__160_contigs__length_213602082	38052742	38066923	AT01486	AAEL005725	PGA_scaffold_4__160_contigs__length_213602082	38032606	38053750	m84097_231127_214230_s2/267584146/ccs
PGA_scaffold_4__160_contigs__length_213602082	38052742	38066923	AT01486	AAEL005725	PGA_scaffold_4__160_contigs__length_213602082	38035115	38053902	m84097_231127_214230_s2/262934329/ccs
PGA_scaffold_4__160_contigs__length_213602082	38052742	38066923	AT01486	AAEL005725	PGA_scaffold_4__160_contigs__length_213602082	38035158	38055537	m84097_231127_214230_s2/158074864/ccs
PGA_scaffold_4__160_contigs__length_213602082	38052742	38066923	AT01486	AAEL005725	PGA_scaffold_4__160_contigs__length_213602082	38036996	38053668	m84097_231127_214230_s2/185468464/ccs
PGA_scaffold_4__160_contigs__length_213602082	38052742	38066923	AT01486	AAEL005725	PGA_scaffold_4__160_contigs__length_213602082	38039200	38059237	m84097_231127_214230_s2/182063989/ccs
PGA_scaffold_4__160_contigs__length_213602082	38052742	38066923	AT01486	AAEL005725	PGA_scaffold_4__160_contigs__length_213602082	38039694	38054835	m84097_231127_214230_s2/150278164/ccs
PGA_scaffold_4__160_contigs__length_213602082	38052742	38066923	AT01486	AAEL005725	PGA_scaffold_4__160_contigs__length_213602082	38039982	38059315	m84097_231127_214230_s2/39717870/ccs
PGA_scaffold_4__160_contigs__length_213602082	38052742	38066923	AT01486	AAEL005725	PGA_scaffold_4__160_contigs__length_213602082	38040595	38056018	m84097_231127_214230_s2/244188611/ccs
PGA_scaffold_4__160_contigs__length_213602082	38052742	38066923	AT01486	AAEL005725	PGA_scaffold_4__160_contigs__length_213602082	38043432	38053871	m84097_231127_214230_s2/122946365/ccs
PGA_scaffold_4__160_contigs__length_213602082	38052742	38066923	AT01486	AAEL005725	PGA_scaffold_4__160_contigs__length_213602082	38051005	38065394	m84097_231127_214230_s2/120197117/ccs
PGA_scaffold_4__160_contigs__length_213602082	38052742	38066923	AT01486	AAEL005725	PGA_scaffold_4__160_contigs__length_213602082	38051077	38067171	m84097_231127_214230_s2/195234456/ccs
PGA_scaffold_4__160_contigs__length_213602082	79255415	79257778	AT02806	AAEL007684	PGA_scaffold_4__160_contigs__length_213602082	79251478	79276298	m84097_231127_214230_s2/96666319/ccs
PGA_scaffold_4__160_contigs__length_213602082	79255415	79257778	AT02806	AAEL007684	PGA_scaffold_4__160_contigs__length_213602082	79253729	79276171	m84097_231127_214230_s2/99615469/ccs
PGA_scaffold_4__160_contigs__length_213602082	79275174	79277777	AT02805	AAEL007684	PGA_scaffold_4__160_contigs__length_213602082	79251478	79276298	m84097_231127_214230_s2/96666319/ccs
PGA_scaffold_4__160_contigs__length_213602082	79275174	79277777	AT02805	AAEL007684	PGA_scaffold_4__160_contigs__length_213602082	79253729	79276171	m84097_231127_214230_s2/99615469/ccs
PGA_scaffold_4__160_contigs__length_213602082	80408154	80485646	AT02793	AAEL019658	PGA_scaffold_4__160_contigs__length_213602082	80484140	80493316	m84097_231127_214230_s2/162403242/ccs
PGA_scaffold_4__160_contigs__length_213602082	80408154	80485646	AT02793	AAEL019658	PGA_scaffold_4__160_contigs__length_213602082	80485548	80489571	m84097_231127_214230_s2/34865995/ccs
PGA_scaffold_4__160_contigs__length_213602082	80408154	80485646	AT02793	AAEL019658	PGA_scaffold_4__160_contigs__length_213602082	80478439	80496795	m84097_231127_214230_s2/175576100/ccs
PGA_scaffold_4__160_contigs__length_213602082	80408154	80485646	AT02793	AAEL019658	PGA_scaffold_4__160_contigs__length_213602082	80482723	80502167	m84097_231127_214230_s2/89194916/ccs
PGA_scaffold_4__160_contigs__length_213602082	80408154	80485646	AT02793	AAEL019658	PGA_scaffold_4__160_contigs__length_213602082	80484843	80495286	m84097_231127_214230_s2/72484884/ccs
PGA_scaffold_4__160_contigs__length_213602082	80408154	80485646	AT02793	AAEL019658	PGA_scaffold_4__160_contigs__length_213602082	80471178	80486630	m84097_231127_214230_s2/238359729/ccs
PGA_scaffold_4__160_contigs__length_213602082	80408154	80485646	AT02793	AAEL019658	PGA_scaffold_4__160_contigs__length_213602082	80472439	80493403	m84097_231127_214230_s2/187695311/ccs
PGA_scaffold_4__160_contigs__length_213602082	80408154	80485646	AT02793	AAEL019658	PGA_scaffold_4__160_contigs__length_213602082	80473363	80492809	m84097_231127_214230_s2/130941021/ccs
PGA_scaffold_4__160_contigs__length_213602082	80408154	80485646	AT02793	AAEL019658	PGA_scaffold_4__160_contigs__length_213602082	80474073	80491507	m84097_231127_214230_s2/263459324/ccs
PGA_scaffold_4__160_contigs__length_213602082	80408154	80485646	AT02793	AAEL019658	PGA_scaffold_4__160_contigs__length_213602082	80476005	80499936	m84097_231127_214230_s2/85594533/ccs
PGA_scaffold_4__160_contigs__length_213602082	80408154	80485646	AT02793	AAEL019658	PGA_scaffold_4__160_contigs__length_213602082	80476114	80492833	m84097_231127_214230_s2/243468043/ccs
PGA_scaffold_4__160_contigs__length_213602082	80408154	80485646	AT02793	AAEL019658	PGA_scaffold_4__160_contigs__length_213602082	80476226	80488458	m84097_231127_214230_s2/204013626/ccs
PGA_scaffold_4__160_contigs__length_213602082	80408154	80485646	AT02793	AAEL019658	PGA_scaffold_4__160_contigs__length_213602082	80476596	80488340	m84097_231127_214230_s2/127666597/ccs
PGA_scaffold_4__160_contigs__length_213602082	80408154	80485646	AT02793	AAEL019658	PGA_scaffold_4__160_contigs__length_213602082	80477136	80492416	m84097_231127_214230_s2/255395847/ccs
PGA_scaffold_4__160_contigs__length_213602082	80408154	80485646	AT02793	AAEL019658	PGA_scaffold_4__160_contigs__length_213602082	80477504	80489379	m84097_231127_214230_s2/107679595/ccs
PGA_scaffold_4__160_contigs__length_213602082	80408154	80485646	AT02793	AAEL019658	PGA_scaffold_4__160_contigs__length_213602082	80478045	80495712	m84097_231127_214230_s2/134154361/ccs
PGA_scaffold_4__160_contigs__length_213602082	80486534	80547502	AT02792	AAEL019658	PGA_scaffold_4__160_contigs__length_213602082	80484140	80493316	m84097_231127_214230_s2/162403242/ccs
PGA_scaffold_4__160_contigs__length_213602082	80486534	80547502	AT02792	AAEL019658	PGA_scaffold_4__160_contigs__length_213602082	80485548	80489571	m84097_231127_214230_s2/34865995/ccs
PGA_scaffold_4__160_contigs__length_213602082	80486534	80547502	AT02792	AAEL019658	PGA_scaffold_4__160_contigs__length_213602082	80478439	80496795	m84097_231127_214230_s2/175576100/ccs
PGA_scaffold_4__160_contigs__length_213602082	80486534	80547502	AT02792	AAEL019658	PGA_scaffold_4__160_contigs__length_213602082	80482723	80502167	m84097_231127_214230_s2/89194916/ccs
PGA_scaffold_4__160_contigs__length_213602082	80486534	80547502	AT02792	AAEL019658	PGA_scaffold_4__160_contigs__length_213602082	80484843	80495286	m84097_231127_214230_s2/72484884/ccs
PGA_scaffold_4__160_contigs__length_213602082	80486534	80547502	AT02792	AAEL019658	PGA_scaffold_4__160_contigs__length_213602082	80471178	80486630	m84097_231127_214230_s2/238359729/ccs
PGA_scaffold_4__160_contigs__length_213602082	80486534	80547502	AT02792	AAEL019658	PGA_scaffold_4__160_contigs__length_213602082	80472439	80493403	m84097_231127_214230_s2/187695311/ccs
PGA_scaffold_4__160_contigs__length_213602082	80486534	80547502	AT02792	AAEL019658	PGA_scaffold_4__160_contigs__length_213602082	80473363	80492809	m84097_231127_214230_s2/130941021/ccs
PGA_scaffold_4__160_contigs__length_213602082	80486534	80547502	AT02792	AAEL019658	PGA_scaffold_4__160_contigs__length_213602082	80474073	80491507	m84097_231127_214230_s2/263459324/ccs
PGA_scaffold_4__160_contigs__length_213602082	80486534	80547502	AT02792	AAEL019658	PGA_scaffold_4__160_contigs__length_213602082	80476005	80499936	m84097_231127_214230_s2/85594533/ccs
PGA_scaffold_4__160_contigs__length_213602082	80486534	80547502	AT02792	AAEL019658	PGA_scaffold_4__160_contigs__length_213602082	80476114	80492833	m84097_231127_214230_s2/243468043/ccs
PGA_scaffold_4__160_contigs__length_213602082	80486534	80547502	AT02792	AAEL019658	PGA_scaffold_4__160_contigs__length_213602082	80476226	80488458	m84097_231127_214230_s2/204013626/ccs
PGA_scaffold_4__160_contigs__length_213602082	80486534	80547502	AT02792	AAEL019658	PGA_scaffold_4__160_contigs__length_213602082	80476596	80488340	m84097_231127_214230_s2/127666597/ccs
PGA_scaffold_4__160_contigs__length_213602082	80486534	80547502	AT02792	AAEL019658	PGA_scaffold_4__160_contigs__length_213602082	80477136	80492416	m84097_231127_214230_s2/255395847/ccs
PGA_scaffold_4__160_contigs__length_213602082	80486534	80547502	AT02792	AAEL019658	PGA_scaffold_4__160_contigs__length_213602082	80477504	80489379	m84097_231127_214230_s2/107679595/ccs
PGA_scaffold_4__160_contigs__length_213602082	80486534	80547502	AT02792	AAEL019658	PGA_scaffold_4__160_contigs__length_213602082	80478045	80495712	m84097_231127_214230_s2/134154361/ccs
PGA_scaffold_4__160_contigs__length_213602082	82840781	82857068	AT02774	AAEL013074	PGA_scaffold_4__160_contigs__length_213602082	82854388	82865728	m84097_231127_214230_s2/72419159/ccs
PGA_scaffold_4__160_contigs__length_213602082	82840781	82857068	AT02774	AAEL013074	PGA_scaffold_4__160_contigs__length_213602082	82841914	82865702	m84097_231127_214230_s2/39064027/ccs
PGA_scaffold_4__160_contigs__length_213602082	82840781	82857068	AT02774	AAEL013074	PGA_scaffold_4__160_contigs__length_213602082	82845938	82873552	m84097_231127_214230_s2/267322011/ccs
PGA_scaffold_4__160_contigs__length_213602082	82840781	82857068	AT02774	AAEL013074	PGA_scaffold_4__160_contigs__length_213602082	82848418	82867107	m84097_231127_214230_s2/255659403/ccs
PGA_scaffold_4__160_contigs__length_213602082	82840781	82857068	AT02774	AAEL013074	PGA_scaffold_4__160_contigs__length_213602082	82848437	82869691	m84097_231127_214230_s2/3278564/ccs
PGA_scaffold_4__160_contigs__length_213602082	82840781	82857068	AT02774	AAEL013074	PGA_scaffold_4__160_contigs__length_213602082	82849503	82867074	m84097_231127_214230_s2/208603997/ccs
PGA_scaffold_4__160_contigs__length_213602082	82840781	82857068	AT02774	AAEL013074	PGA_scaffold_4__160_contigs__length_213602082	82849744	82865401	m84097_231127_214230_s2/70453766/ccs
PGA_scaffold_4__160_contigs__length_213602082	82840781	82857068	AT02774	AAEL013074	PGA_scaffold_4__160_contigs__length_213602082	82851708	82865588	m84097_231127_214230_s2/173675506/ccs
PGA_scaffold_4__160_contigs__length_213602082	82840781	82857068	AT02774	AAEL013074	PGA_scaffold_4__160_contigs__length_213602082	82852283	82866400	m84097_231127_214230_s2/28576806/ccs
PGA_scaffold_4__160_contigs__length_213602082	82840781	82857068	AT02774	AAEL013074	PGA_scaffold_4__160_contigs__length_213602082	82852495	82873535	m84097_231127_214230_s2/31919474/ccs
PGA_scaffold_4__160_contigs__length_213602082	82840781	82857068	AT02774	AAEL013074	PGA_scaffold_4__160_contigs__length_213602082	82853296	82875287	m84097_231127_214230_s2/81008584/ccs
PGA_scaffold_4__160_contigs__length_213602082	82840781	82857068	AT02774	AAEL013074	PGA_scaffold_4__160_contigs__length_213602082	82853328	82869137	m84097_231127_214230_s2/212666881/ccs
PGA_scaffold_4__160_contigs__length_213602082	82840781	82857068	AT02774	AAEL013074	PGA_scaffold_4__160_contigs__length_213602082	82855116	82874233	m84097_231127_214230_s2/148308768/ccs
PGA_scaffold_4__160_contigs__length_213602082	82840781	82857068	AT02774	AAEL013074	PGA_scaffold_4__160_contigs__length_213602082	82855720	82872062	m84097_231127_214230_s2/188813169/ccs
PGA_scaffold_4__160_contigs__length_213602082	82840781	82857068	AT02774	AAEL013074	PGA_scaffold_4__160_contigs__length_213602082	82856027	82871148	m84097_231127_214230_s2/99225738/ccs
PGA_scaffold_4__160_contigs__length_213602082	82840781	82857068	AT02774	AAEL013074	PGA_scaffold_4__160_contigs__length_213602082	82856230	82879696	m84097_231127_214230_s2/73209335/ccs
PGA_scaffold_4__160_contigs__length_213602082	82840781	82857068	AT02774	AAEL013074	PGA_scaffold_4__160_contigs__length_213602082	82856247	82874154	m84097_231127_214230_s2/19665009/ccs
PGA_scaffold_4__160_contigs__length_213602082	82864414	82865058	AT02773	AAEL013074	PGA_scaffold_4__160_contigs__length_213602082	82854388	82865728	m84097_231127_214230_s2/72419159/ccs
PGA_scaffold_4__160_contigs__length_213602082	82864414	82865058	AT02773	AAEL013074	PGA_scaffold_4__160_contigs__length_213602082	82841914	82865702	m84097_231127_214230_s2/39064027/ccs
PGA_scaffold_4__160_contigs__length_213602082	82864414	82865058	AT02773	AAEL013074	PGA_scaffold_4__160_contigs__length_213602082	82845938	82873552	m84097_231127_214230_s2/267322011/ccs
PGA_scaffold_4__160_contigs__length_213602082	82864414	82865058	AT02773	AAEL013074	PGA_scaffold_4__160_contigs__length_213602082	82848418	82867107	m84097_231127_214230_s2/255659403/ccs
PGA_scaffold_4__160_contigs__length_213602082	82864414	82865058	AT02773	AAEL013074	PGA_scaffold_4__160_contigs__length_213602082	82848437	82869691	m84097_231127_214230_s2/3278564/ccs
PGA_scaffold_4__160_contigs__length_213602082	82864414	82865058	AT02773	AAEL013074	PGA_scaffold_4__160_contigs__length_213602082	82849503	82867074	m84097_231127_214230_s2/208603997/ccs
PGA_scaffold_4__160_contigs__length_213602082	82864414	82865058	AT02773	AAEL013074	PGA_scaffold_4__160_contigs__length_213602082	82849744	82865401	m84097_231127_214230_s2/70453766/ccs
PGA_scaffold_4__160_contigs__length_213602082	82864414	82865058	AT02773	AAEL013074	PGA_scaffold_4__160_contigs__length_213602082	82851708	82865588	m84097_231127_214230_s2/173675506/ccs
PGA_scaffold_4__160_contigs__length_213602082	82864414	82865058	AT02773	AAEL013074	PGA_scaffold_4__160_contigs__length_213602082	82852283	82866400	m84097_231127_214230_s2/28576806/ccs
PGA_scaffold_4__160_contigs__length_213602082	82864414	82865058	AT02773	AAEL013074	PGA_scaffold_4__160_contigs__length_213602082	82852495	82873535	m84097_231127_214230_s2/31919474/ccs
PGA_scaffold_4__160_contigs__length_213602082	82864414	82865058	AT02773	AAEL013074	PGA_scaffold_4__160_contigs__length_213602082	82853296	82875287	m84097_231127_214230_s2/81008584/ccs
PGA_scaffold_4__160_contigs__length_213602082	82864414	82865058	AT02773	AAEL013074	PGA_scaffold_4__160_contigs__length_213602082	82853328	82869137	m84097_231127_214230_s2/212666881/ccs
PGA_scaffold_4__160_contigs__length_213602082	82864414	82865058	AT02773	AAEL013074	PGA_scaffold_4__160_contigs__length_213602082	82855116	82874233	m84097_231127_214230_s2/148308768/ccs
PGA_scaffold_4__160_contigs__length_213602082	82864414	82865058	AT02773	AAEL013074	PGA_scaffold_4__160_contigs__length_213602082	82855720	82872062	m84097_231127_214230_s2/188813169/ccs
PGA_scaffold_4__160_contigs__length_213602082	82864414	82865058	AT02773	AAEL013074	PGA_scaffold_4__160_contigs__length_213602082	82856027	82871148	m84097_231127_214230_s2/99225738/ccs
PGA_scaffold_4__160_contigs__length_213602082	82864414	82865058	AT02773	AAEL013074	PGA_scaffold_4__160_contigs__length_213602082	82856230	82879696	m84097_231127_214230_s2/73209335/ccs
PGA_scaffold_4__160_contigs__length_213602082	82864414	82865058	AT02773	AAEL013074	PGA_scaffold_4__160_contigs__length_213602082	82856247	82874154	m84097_231127_214230_s2/19665009/ccs
PGA_scaffold_4__160_contigs__length_213602082	91808201	91808794	AT04824	AAEL019602	PGA_scaffold_4__160_contigs__length_213602082	91794641	91818589	m84097_231127_214230_s2/23400229/ccs
PGA_scaffold_4__160_contigs__length_213602082	91808201	91808794	AT04824	AAEL019602	PGA_scaffold_4__160_contigs__length_213602082	91798807	91822439	m84097_231127_214230_s2/143722878/ccs
PGA_scaffold_4__160_contigs__length_213602082	91808201	91808794	AT04824	AAEL019602	PGA_scaffold_4__160_contigs__length_213602082	91798997	91822189	m84097_231127_214230_s2/221644430/ccs
PGA_scaffold_4__160_contigs__length_213602082	91808201	91808794	AT04824	AAEL019602	PGA_scaffold_4__160_contigs__length_213602082	91799148	91818222	m84097_231127_214230_s2/249829098/ccs
PGA_scaffold_4__160_contigs__length_213602082	91808201	91808794	AT04824	AAEL019602	PGA_scaffold_4__160_contigs__length_213602082	91802754	91825566	m84097_231127_214230_s2/43389511/ccs
PGA_scaffold_4__160_contigs__length_213602082	91808201	91808794	AT04824	AAEL019602	PGA_scaffold_4__160_contigs__length_213602082	91804227	91827429	m84097_231127_214230_s2/199099506/ccs
PGA_scaffold_4__160_contigs__length_213602082	91808201	91808794	AT04824	AAEL019602	PGA_scaffold_4__160_contigs__length_213602082	91805571	91824426	m84097_231127_214230_s2/180355141/ccs
PGA_scaffold_4__160_contigs__length_213602082	91808201	91808794	AT04824	AAEL019602	PGA_scaffold_4__160_contigs__length_213602082	91807234	91817855	m84097_231127_214230_s2/148574073/ccs
PGA_scaffold_4__160_contigs__length_213602082	91808201	91808794	AT04824	AAEL019602	PGA_scaffold_4__160_contigs__length_213602082	91807234	91819245	m84097_231127_214230_s2/97519443/ccs
PGA_scaffold_4__160_contigs__length_213602082	91808201	91808794	AT04824	AAEL019602	PGA_scaffold_4__160_contigs__length_213602082	91807496	91822534	m84097_231127_214230_s2/89784622/ccs
PGA_scaffold_4__160_contigs__length_213602082	91817022	91825555	AT04825	AAEL019602	PGA_scaffold_4__160_contigs__length_213602082	91794641	91818589	m84097_231127_214230_s2/23400229/ccs
PGA_scaffold_4__160_contigs__length_213602082	91817022	91825555	AT04825	AAEL019602	PGA_scaffold_4__160_contigs__length_213602082	91798807	91822439	m84097_231127_214230_s2/143722878/ccs
PGA_scaffold_4__160_contigs__length_213602082	91817022	91825555	AT04825	AAEL019602	PGA_scaffold_4__160_contigs__length_213602082	91798997	91822189	m84097_231127_214230_s2/221644430/ccs
PGA_scaffold_4__160_contigs__length_213602082	91817022	91825555	AT04825	AAEL019602	PGA_scaffold_4__160_contigs__length_213602082	91799148	91818222	m84097_231127_214230_s2/249829098/ccs
PGA_scaffold_4__160_contigs__length_213602082	91817022	91825555	AT04825	AAEL019602	PGA_scaffold_4__160_contigs__length_213602082	91802754	91825566	m84097_231127_214230_s2/43389511/ccs
PGA_scaffold_4__160_contigs__length_213602082	91817022	91825555	AT04825	AAEL019602	PGA_scaffold_4__160_contigs__length_213602082	91804227	91827429	m84097_231127_214230_s2/199099506/ccs
PGA_scaffold_4__160_contigs__length_213602082	91817022	91825555	AT04825	AAEL019602	PGA_scaffold_4__160_contigs__length_213602082	91805571	91824426	m84097_231127_214230_s2/180355141/ccs
PGA_scaffold_4__160_contigs__length_213602082	91817022	91825555	AT04825	AAEL019602	PGA_scaffold_4__160_contigs__length_213602082	91807234	91817855	m84097_231127_214230_s2/148574073/ccs
PGA_scaffold_4__160_contigs__length_213602082	91817022	91825555	AT04825	AAEL019602	PGA_scaffold_4__160_contigs__length_213602082	91807234	91819245	m84097_231127_214230_s2/97519443/ccs
PGA_scaffold_4__160_contigs__length_213602082	91817022	91825555	AT04825	AAEL019602	PGA_scaffold_4__160_contigs__length_213602082	91807496	91822534	m84097_231127_214230_s2/89784622/ccs
PGA_scaffold_4__160_contigs__length_213602082	99836118	99843997	AT06915	AAEL010142	PGA_scaffold_4__160_contigs__length_213602082	99827103	99850360	m84097_231127_214230_s2/96865358/ccs
PGA_scaffold_4__160_contigs__length_213602082	99836118	99843997	AT06915	AAEL010142	PGA_scaffold_4__160_contigs__length_213602082	99836253	99859089	m84097_231127_214230_s2/239337836/ccs
PGA_scaffold_4__160_contigs__length_213602082	99836118	99843997	AT06915	AAEL010142	PGA_scaffold_4__160_contigs__length_213602082	99836943	99858006	m84097_231127_214230_s2/263852067/ccs
PGA_scaffold_4__160_contigs__length_213602082	99836118	99843997	AT06915	AAEL010142	PGA_scaffold_4__160_contigs__length_213602082	99839020	99854696	m84097_231127_214230_s2/125503849/ccs
PGA_scaffold_4__160_contigs__length_213602082	99836118	99843997	AT06915	AAEL010142	PGA_scaffold_4__160_contigs__length_213602082	99839379	99859137	m84097_231127_214230_s2/206834374/ccs
PGA_scaffold_4__160_contigs__length_213602082	99836118	99843997	AT06915	AAEL010142	PGA_scaffold_4__160_contigs__length_213602082	99840186	99851355	m84097_231127_214230_s2/64162628/ccs
PGA_scaffold_4__160_contigs__length_213602082	99836118	99843997	AT06915	AAEL010142	PGA_scaffold_4__160_contigs__length_213602082	99842202	99856178	m84097_231127_214230_s2/82907487/ccs
PGA_scaffold_4__160_contigs__length_213602082	99836118	99843997	AT06915	AAEL010142	PGA_scaffold_4__160_contigs__length_213602082	99842527	99863135	m84097_231127_214230_s2/153093651/ccs
PGA_scaffold_4__160_contigs__length_213602082	99836118	99843997	AT06915	AAEL010142	PGA_scaffold_4__160_contigs__length_213602082	99842811	99858634	m84097_231127_214230_s2/80874499/ccs
PGA_scaffold_4__160_contigs__length_213602082	99836118	99843997	AT06915	AAEL010142	PGA_scaffold_4__160_contigs__length_213602082	99843969	99857805	m84097_231127_214230_s2/143131731/ccs
PGA_scaffold_4__160_contigs__length_213602082	99849662	99853131	AT06914	AAEL010142	PGA_scaffold_4__160_contigs__length_213602082	99827103	99850360	m84097_231127_214230_s2/96865358/ccs
PGA_scaffold_4__160_contigs__length_213602082	99849662	99853131	AT06914	AAEL010142	PGA_scaffold_4__160_contigs__length_213602082	99836253	99859089	m84097_231127_214230_s2/239337836/ccs
PGA_scaffold_4__160_contigs__length_213602082	99849662	99853131	AT06914	AAEL010142	PGA_scaffold_4__160_contigs__length_213602082	99836943	99858006	m84097_231127_214230_s2/263852067/ccs
PGA_scaffold_4__160_contigs__length_213602082	99849662	99853131	AT06914	AAEL010142	PGA_scaffold_4__160_contigs__length_213602082	99839020	99854696	m84097_231127_214230_s2/125503849/ccs
PGA_scaffold_4__160_contigs__length_213602082	99849662	99853131	AT06914	AAEL010142	PGA_scaffold_4__160_contigs__length_213602082	99839379	99859137	m84097_231127_214230_s2/206834374/ccs
PGA_scaffold_4__160_contigs__length_213602082	99849662	99853131	AT06914	AAEL010142	PGA_scaffold_4__160_contigs__length_213602082	99840186	99851355	m84097_231127_214230_s2/64162628/ccs
PGA_scaffold_4__160_contigs__length_213602082	99849662	99853131	AT06914	AAEL010142	PGA_scaffold_4__160_contigs__length_213602082	99842202	99856178	m84097_231127_214230_s2/82907487/ccs
PGA_scaffold_4__160_contigs__length_213602082	99849662	99853131	AT06914	AAEL010142	PGA_scaffold_4__160_contigs__length_213602082	99842527	99863135	m84097_231127_214230_s2/153093651/ccs
PGA_scaffold_4__160_contigs__length_213602082	99849662	99853131	AT06914	AAEL010142	PGA_scaffold_4__160_contigs__length_213602082	99842811	99858634	m84097_231127_214230_s2/80874499/ccs
PGA_scaffold_4__160_contigs__length_213602082	99849662	99853131	AT06914	AAEL010142	PGA_scaffold_4__160_contigs__length_213602082	99843969	99857805	m84097_231127_214230_s2/143131731/ccs
PGA_scaffold_4__160_contigs__length_213602082	109150736	109151926	AT10523	AAEL005336	PGA_scaffold_4__160_contigs__length_213602082	109147184	109163620	m84097_231127_214230_s2/203424372/ccs
PGA_scaffold_4__160_contigs__length_213602082	109163450	109179731	AT10522	AAEL005336	PGA_scaffold_4__160_contigs__length_213602082	109147184	109163620	m84097_231127_214230_s2/203424372/ccs
PGA_scaffold_4__160_contigs__length_213602082	120460054	120476965	AT05583	AAEL010642	PGA_scaffold_4__160_contigs__length_213602082	120472889	120487422	m84097_231127_214230_s2/190578753/ccs
PGA_scaffold_4__160_contigs__length_213602082	120460054	120476965	AT05583	AAEL010642	PGA_scaffold_4__160_contigs__length_213602082	120472954	120484543	m84097_231127_214230_s2/245695478/ccs
PGA_scaffold_4__160_contigs__length_213602082	120460054	120476965	AT05583	AAEL010642	PGA_scaffold_4__160_contigs__length_213602082	120473105	120482674	m84097_231127_214230_s2/211879632/ccs
PGA_scaffold_4__160_contigs__length_213602082	120460054	120476965	AT05583	AAEL010642	PGA_scaffold_4__160_contigs__length_213602082	120473439	120484005	m84097_231127_214230_s2/92014734/ccs
PGA_scaffold_4__160_contigs__length_213602082	120460054	120476965	AT05583	AAEL010642	PGA_scaffold_4__160_contigs__length_213602082	120465526	120482721	m84097_231127_214230_s2/98242302/ccs
PGA_scaffold_4__160_contigs__length_213602082	120460054	120476965	AT05583	AAEL010642	PGA_scaffold_4__160_contigs__length_213602082	120466899	120486289	m84097_231127_214230_s2/96145996/ccs
PGA_scaffold_4__160_contigs__length_213602082	120460054	120476965	AT05583	AAEL010642	PGA_scaffold_4__160_contigs__length_213602082	120468299	120481138	m84097_231127_214230_s2/179769416/ccs
PGA_scaffold_4__160_contigs__length_213602082	120460054	120476965	AT05583	AAEL010642	PGA_scaffold_4__160_contigs__length_213602082	120468646	120481035	m84097_231127_214230_s2/169216260/ccs
PGA_scaffold_4__160_contigs__length_213602082	120460054	120476965	AT05583	AAEL010642	PGA_scaffold_4__160_contigs__length_213602082	120469908	120481446	m84097_231127_214230_s2/72484689/ccs
PGA_scaffold_4__160_contigs__length_213602082	120460054	120476965	AT05583	AAEL010642	PGA_scaffold_4__160_contigs__length_213602082	120475372	120488683	m84097_231127_214230_s2/15143240/ccs
PGA_scaffold_4__160_contigs__length_213602082	120460054	120476965	AT05583	AAEL010642	PGA_scaffold_4__160_contigs__length_213602082	120475909	120492312	m84097_231127_214230_s2/187826911/ccs
PGA_scaffold_4__160_contigs__length_213602082	120480699	120481652	AT05582	AAEL010642	PGA_scaffold_4__160_contigs__length_213602082	120472889	120487422	m84097_231127_214230_s2/190578753/ccs
PGA_scaffold_4__160_contigs__length_213602082	120480699	120481652	AT05582	AAEL010642	PGA_scaffold_4__160_contigs__length_213602082	120472954	120484543	m84097_231127_214230_s2/245695478/ccs
PGA_scaffold_4__160_contigs__length_213602082	120480699	120481652	AT05582	AAEL010642	PGA_scaffold_4__160_contigs__length_213602082	120473105	120482674	m84097_231127_214230_s2/211879632/ccs
PGA_scaffold_4__160_contigs__length_213602082	120480699	120481652	AT05582	AAEL010642	PGA_scaffold_4__160_contigs__length_213602082	120473439	120484005	m84097_231127_214230_s2/92014734/ccs
PGA_scaffold_4__160_contigs__length_213602082	120480699	120481652	AT05582	AAEL010642	PGA_scaffold_4__160_contigs__length_213602082	120465526	120482721	m84097_231127_214230_s2/98242302/ccs
PGA_scaffold_4__160_contigs__length_213602082	120480699	120481652	AT05582	AAEL010642	PGA_scaffold_4__160_contigs__length_213602082	120466899	120486289	m84097_231127_214230_s2/96145996/ccs
PGA_scaffold_4__160_contigs__length_213602082	120480699	120481652	AT05582	AAEL010642	PGA_scaffold_4__160_contigs__length_213602082	120468299	120481138	m84097_231127_214230_s2/179769416/ccs
PGA_scaffold_4__160_contigs__length_213602082	120480699	120481652	AT05582	AAEL010642	PGA_scaffold_4__160_contigs__length_213602082	120468646	120481035	m84097_231127_214230_s2/169216260/ccs
PGA_scaffold_4__160_contigs__length_213602082	120480699	120481652	AT05582	AAEL010642	PGA_scaffold_4__160_contigs__length_213602082	120469908	120481446	m84097_231127_214230_s2/72484689/ccs
PGA_scaffold_4__160_contigs__length_213602082	120480699	120481652	AT05582	AAEL010642	PGA_scaffold_4__160_contigs__length_213602082	120475372	120488683	m84097_231127_214230_s2/15143240/ccs
PGA_scaffold_4__160_contigs__length_213602082	120480699	120481652	AT05582	AAEL010642	PGA_scaffold_4__160_contigs__length_213602082	120475909	120492312	m84097_231127_214230_s2/187826911/ccs
PGA_scaffold_4__160_contigs__length_213602082	131226521	131227895	AT17470	AAEL018022	PGA_scaffold_4__160_contigs__length_213602082	131227062	131246202	m84097_231127_214230_s2/56888530/ccs
PGA_scaffold_4__160_contigs__length_213602082	131226521	131227895	AT17470	AAEL018022	PGA_scaffold_4__160_contigs__length_213602082	131227504	131243397	m84097_231127_214230_s2/235343876/ccs
PGA_scaffold_4__160_contigs__length_213602082	131241185	131242435	AT17471	AAEL018022	PGA_scaffold_4__160_contigs__length_213602082	131227062	131246202	m84097_231127_214230_s2/56888530/ccs
PGA_scaffold_4__160_contigs__length_213602082	131241185	131242435	AT17471	AAEL018022	PGA_scaffold_4__160_contigs__length_213602082	131227504	131243397	m84097_231127_214230_s2/235343876/ccs
PGA_scaffold_4__160_contigs__length_213602082	135013226	135013858	AT14360	AAEL019994	PGA_scaffold_4__160_contigs__length_213602082	135004350	135026544	m84097_231127_214230_s2/26478679/ccs
PGA_scaffold_4__160_contigs__length_213602082	135013226	135013858	AT14360	AAEL019994	PGA_scaffold_4__160_contigs__length_213602082	135010329	135024834	m84097_231127_214230_s2/72287227/ccs
PGA_scaffold_4__160_contigs__length_213602082	135013226	135013858	AT14360	AAEL019994	PGA_scaffold_4__160_contigs__length_213602082	135010405	135023803	m84097_231127_214230_s2/103090435/ccs
PGA_scaffold_4__160_contigs__length_213602082	135013226	135013858	AT14360	AAEL019994	PGA_scaffold_4__160_contigs__length_213602082	135010592	135032172	m84097_231127_214230_s2/83428146/ccs
PGA_scaffold_4__160_contigs__length_213602082	135013226	135013858	AT14360	AAEL019994	PGA_scaffold_4__160_contigs__length_213602082	135012447	135029386	m84097_231127_214230_s2/108269739/ccs
PGA_scaffold_4__160_contigs__length_213602082	135013226	135013858	AT14360	AAEL019994	PGA_scaffold_4__160_contigs__length_213602082	135013014	135026643	m84097_231127_214230_s2/58922126/ccs
PGA_scaffold_4__160_contigs__length_213602082	135022621	135023253	AT14359	AAEL019994	PGA_scaffold_4__160_contigs__length_213602082	135004350	135026544	m84097_231127_214230_s2/26478679/ccs
PGA_scaffold_4__160_contigs__length_213602082	135022621	135023253	AT14359	AAEL019994	PGA_scaffold_4__160_contigs__length_213602082	135010329	135024834	m84097_231127_214230_s2/72287227/ccs
PGA_scaffold_4__160_contigs__length_213602082	135022621	135023253	AT14359	AAEL019994	PGA_scaffold_4__160_contigs__length_213602082	135010405	135023803	m84097_231127_214230_s2/103090435/ccs
PGA_scaffold_4__160_contigs__length_213602082	135022621	135023253	AT14359	AAEL019994	PGA_scaffold_4__160_contigs__length_213602082	135010592	135032172	m84097_231127_214230_s2/83428146/ccs
PGA_scaffold_4__160_contigs__length_213602082	135022621	135023253	AT14359	AAEL019994	PGA_scaffold_4__160_contigs__length_213602082	135012447	135029386	m84097_231127_214230_s2/108269739/ccs
PGA_scaffold_4__160_contigs__length_213602082	135022621	135023253	AT14359	AAEL019994	PGA_scaffold_4__160_contigs__length_213602082	135013014	135026643	m84097_231127_214230_s2/58922126/ccs
PGA_scaffold_4__160_contigs__length_213602082	158093781	158097027	AT17044	AAEL023902	PGA_scaffold_4__160_contigs__length_213602082	158090177	158101960	m84097_231127_214230_s2/217055712/ccs
[truncated: 485 more rows]
