# Supplementary material for: Chromosome-scale genome assembly and developmental transcriptome of Aedes triseriatus, vector of La Crosse virus
Source: BMC Genomics. 2026 Mar 25;27:433. doi: 10.1186/s12864-026-12779-8 (PMC13137584; doi:10.1186/s12864-026-12779-8)
Supplement: Supplementary file 6 — Supplementary Material 6. Supplementary Table 6: Pairwise comparisons of differentially expressed genes in Aedes triseriatus. [file 12864_2026_12779_MOESM6_ESM.xlsx]

## Sheet: Transcript.TPM
Atri.Gene	Atri.transcript.ID	Uniprot.Accession.Number	Uniprot.evalue	Uniprot.description	Aaeg.VB.ID	Aaeg.VB.evalue	Aaeg.VB.annotation	Aalb.VB.ID	Aalb.VB.evalue	Aalb.VB.annotation	Cqui.VB.ID	Cqui.VB.evalue	Cqui.VB.annotation	Dmel.Flybase.ID	Dmel.Flybase.evalue	Dmel.Flybase.annotation	L1_1.TPM	L1_2.TPM	L1_3.TPM	L2_1.TPM	L2_2.TPM	L2_3.TPM	PM_1.TPM	PM_2.TPM	PM_3.TPM	PF_1.TPM	PF_2.TPM	PF_3.TPM	M_1.TPM	M_2.TPM	M_3.TPM	F0_1.TPM	F0_2.TPM	F0_3.TPM	F3_1.TPM	F3_2.TPM	F3_3.TPM	F8_1.TPM	F8_2.TPM	F8_3.TPM	F24_1.TPM	F24_2.TPM	F24_3.TPM	F48_1.TPM	F48_2.TPM	F48_3.TPM	F72_1.TPM	F72_2.TPM	F72_3.TPM
AT00002	AT00002-RA	sp|P07338|CTRB1_RAT	1.42e-34	Chymotrypsinogen B OS=Rattus norvegicus	AAEL001077-PA	0	Clip-Domain Serine Protease family B. Protease homologue.	AALFPA_067259.P36640	0	phenoloxidase-activating factor 1-like	CQUJHB006745.P10405	4.47e-89	phenoloxidase-activating factor 1	FBpp0082425	8.19e-32	unspecified product	14.43	10.62	16.45	11.3	24.98	22.03	3.76	3.8	8.53	6.88	9.28	5.06	57.33	51.49	78.97	19.29	25.95	13.78	24.48	10.12	15.84	15.6	27.08	24.77	28.88	8.3	23.86	15.34	19.58	24.79	31.51	4.45	56.1
AT00003	AT00003-RA	sp|P07338|CTRB1_RAT	4.6e-34	Chymotrypsinogen B OS=Rattus norvegicus	AAEL001077-PA	0	Clip-Domain Serine Protease family B. Protease homologue.	AALFPA_067259.P36640	0	phenoloxidase-activating factor 1-like	CQUJHB009421.P14537	5.09e-89	transmembrane protease serine 9	FBpp0290431	2.34e-33	unspecified product	16.54	13.27	22.49	18.22	38.26	18.89	0.68	1	0.7	2.4	1.64	1.68	0	0	0	0	0.11	0	0	0	0	0.14	0	0	0	0	0	0	0.04	0	0.13	0	0
AT00003	AT00003-RB	sp|P17538|CTRB1_HUMAN	7.62e-35	Chymotrypsinogen B OS=Homo sapiens	AAEL001077-PA	0	Clip-Domain Serine Protease family B. Protease homologue.	AALFPA_067259.P36640	0	phenoloxidase-activating factor 1-like	CQUJHB009421.P14537	8.38e-86	transmembrane protease serine 9	FBpp0290431	2.34e-32	unspecified product	1.84	0.7	1.71	0.48	2.94	0.91	0.12	0.07	0	0.1	0.11	0	0	0	0	0	0	0	0	0	0	0	0	0	0	0	0	0	0	0	0	0	0
AT00004	AT00004-RA	sp|A0A126GUP6|MP1_DROME	1.02e-31	Melanization protease 1 OS=Drosophila melanogaster	AAEL001098-PA	0	clip-domain serine protease, putative	AALFPA_078316.P51583	0	melanization protease 1-like	CQUJHB017292.P26697	6.81e-47	serine protease grass	FBpp0290158	6.81e-33	Melanization Protease 1	57.29	57.16	78.52	32.86	65.5	40.98	15.05	12.13	19.8	23.1	18.9	18.3	57.25	52.95	76.95	17.5	31.62	18.32	36.49	11.25	20.67	17.91	35.86	30.97	29.94	11.29	21.11	19.38	23.81	26.17	30.65	5.65	65.01
AT00005	AT00005-RA	sp|P13582|EAST_DROME	1.39e-33	Serine protease easter OS=Drosophila melanogaster	AAEL001084-PA	0	Clip-Domain Serine Protease family B. Protease homologue.	AALFPA_049069.P11893	0	serine protease easter-like	CQUJHB006745.P10405	8.15e-97	phenoloxidase-activating factor 1	FBpp0082539	6.48e-35	easter	24	20.62	27.66	21.23	29.9	27.83	1.68	1.7	3.01	3.1	2.76	1.82	5.61	3.11	3.07	3.33	2.2	2.08	3.53	1.45	2.16	2.91	2.58	3.3	5.07	1.14	2.73	2.08	2.86	3.61	1.87	0.86	7.44
AT00006	AT00006-RA	sp|Q9QVP4|MLRA_MOUSE	1.65e-17	Myosin regulatory light chain 2, atrial isoform OS=Mus musculus	AAEL001068-PA	9.07e-103	myosin light chain 2V, putative	AALFPA_071559.P42391	1.01e-101	myosin regulatory light chain, striated adductor muscle	CQUJHB005772.P8904	3.45e-18	myosin regulatory light chain sqh, transcript variant X1	FBpp0082050	3.95e-25	unspecified product	0	0	0	0.34	0	0.59	12.4	80.45	63.69	66.1	79.12	58.39	43.5	45.79	64.02	23.56	32.85	33.09	55.45	24.21	38.05	27.33	45.23	40.07	40.14	31.32	27.01	29.25	30.45	42.02	32.98	2.34	103.83
AT00006	AT00006-RB	sp|Q9QVP4|MLRA_MOUSE	1.14e-15	Myosin regulatory light chain 2, atrial isoform OS=Mus musculus	AAEL001068-PA	3.79e-100	myosin light chain 2V, putative	AALFPA_064722.P33144	2.94e-100	uncharacterized LOC109424793	CQUJHB005772.P8904	9.05e-17	myosin regulatory light chain sqh, transcript variant X1	FBpp0082050	1.13e-22	unspecified product	0	0	0	0	0	0	0	0	0	0	0	0	0	0	0	0	0	0.11	0	0	0	0	0	0	0.95	0	0.29	0	0	0	0	0	0
AT00006	AT00006-RC	sp|Q9JI18|LRP1B_MOUSE	2.8e-20	Low-density lipoprotein receptor-related protein 1B OS=Mus musculus	AAEL018121-PB	0	unspecified product	AALFPA_040962.P647	0	uncharacterized LOC109418925	CQUJHB009458.P14604	0	uncharacterized LOC6031058	FBpp0305271	1.32e-112	Ecdysone-inducible gene E1	0	0	0	0	0	0	0	0	0	0	0	0	0	0	0	0	0	0	0.08	0	0	0	0	0	0	0	0	0	0	0	0	0	0
AT00007	AT00007-RA	sp|O76483|GSTT7_ANOGA	1.16e-143	Glutathione S-transferase D7 OS=Anopheles gambiae	AAEL001090-PA	7.4e-144	glutathione S-transferase (GSTD7)	AALFPA_064316.P32599	2.62e-147	glutathione S-transferase D7	CQUJHB006931.P10666	2.3e-44	glutathione S-transferase 1	FBpp0082048	6.31e-99	Glutathione S transferase D11	1.31	0.64	0.35	1.07	3.07	1.7	0.84	1.08	0.9	3.4	1.35	1.93	1.79	3.17	2.81	0.81	0.33	0.64	0.29	0.71	0.46	2.3	1.03	1.18	0	0.23	0.4	0.35	0.17	0.49	1.56	0.37	3.42
AT00008	AT00008-RA	sp|Q93112|GST1C_ANOGA	7.37e-126	Glutathione S-transferase 1, isoform C OS=Anopheles gambiae	AAEL001061-PB	2.57e-153	glutathione S-transferase (GSTD1)	AALFPA_050201.P13518	4.01e-152	glutathione S-transferase 1, transcript variant X1	CQUJHB017125.P26441	6.13e-74	glutathione S-transferase 4	FBpp0099824	5.45e-103	Glutathione S transferase D1	282.66	299.6	284.26	114.26	155.51	155.12	12.31	55.39	40.7	43.52	52.18	59.16	81.21	55.93	116.55	70.57	63.99	56.57	210.27	86.03	101.14	100.77	172.92	152.26	290.83	81.32	118.31	178.21	234.18	300.8	163.82	69.77	415.12
AT00008	AT00008-RB	NA	NA	NA	NA	NA	NA	NA	NA	NA	NA	NA	NA	NA	NA	NA	12.2	10.87	3.65	11.53	4.52	20.65	5.57	16.25	17.25	25.12	26.15	25.53	0	0	0	0	0	0	0	2.48	0.93	0	0	0	0	0	0	0	0	0	1.5	0	0.75
AT00008	AT00008-RC	sp|O77473|GST1B_ANOGA	1.46e-119	Glutathione S-transferase 1, isoform B OS=Anopheles gambiae	AAEL001061-PA	4.9e-138	glutathione S-transferase (GSTD1)	AALFPA_050201.P13520	6.09e-137	glutathione S-transferase 1, transcript variant X2	CQUJHB017125.P26441	7.78e-70	glutathione S-transferase 4	FBpp0099824	2.86e-95	Glutathione S transferase D1	0	0	0	0	0	0	0	0	0	0	0	0	0	0	0	0	0	0	0	0	0	0	0	0	0	0	0	0	0	0	0	0	0
AT00008	AT00008-RD	NA	NA	NA	NA	NA	NA	NA	NA	NA	NA	NA	NA	NA	NA	NA	282.71	265.9	309.98	218.42	272.66	324.13	62.84	226.52	189.49	165.63	233.23	192.68	116.47	88.52	169.99	21.59	44.82	32.26	90.35	48.94	70.54	62.31	72.37	61.07	92.55	27.52	37.93	42.65	56.03	76.31	45.33	14.55	116.89
AT00008	AT00008-RE	sp|O77473|GST1B_ANOGA	5.95e-92	Glutathione S-transferase 1, isoform B OS=Anopheles gambiae	AAEL001061-PA	1.96e-110	glutathione S-transferase (GSTD1)	AALFPA_050201.P13520	3.16e-108	glutathione S-transferase 1, transcript variant X2	CQUJHB017125.P26441	6.92e-60	glutathione S-transferase 4	FBpp0099824	3.79e-71	Glutathione S transferase D1	0	0.81	4.54	4.56	11.23	5.03	0.95	4.75	8.3	0	0	7.41	1.17	0	0	0	0	0.28	1.66	0	0	0	0.28	2.1	5.14	0.31	2.61	0.5	0.44	2.22	0.44	0	0.08
AT00008	AT00008-RF	sp|Q93113|GST1D_ANOGA	2.48e-96	Glutathione S-transferase 1, isoform D OS=Anopheles gambiae	AAEL001061-PC	1.82e-107	glutathione S-transferase (GSTD1)	AALFPA_050201.P13519	4.52e-108	glutathione S-transferase 1, transcript variant X3	CQUJHB017125.P26441	6.16e-57	glutathione S-transferase 4	FBpp0099824	1.1e-72	Glutathione S transferase D1	0	0	0	0	0	0	0	0	0	0	0	0	0	0	0	0	0	0	0.9	0	0	0	0	0	0	0	0	0	0	0	0	0	0
AT00008	AT00008-RG	sp|Q93113|GST1D_ANOGA	4.51e-96	Glutathione S-transferase 1, isoform D OS=Anopheles gambiae	AAEL001061-PC	1.97e-106	glutathione S-transferase (GSTD1)	AALFPA_050201.P13519	4.23e-107	glutathione S-transferase 1, transcript variant X3	CQUJHB017125.P26441	1.87e-56	glutathione S-transferase 4	FBpp0099824	1.07e-71	Glutathione S transferase D1	0	0	0	0	0	0	0	0	0	0	0	0	0	0	0	0.01	0	0	7.94	0	0	0	1.62	0	0	0	0	0	0	0	0	0	0
AT00008	AT00008-RH	sp|Q8NI99|ANGL6_HUMAN	4.12e-54	Angiopoietin-related protein 6 OS=Homo sapiens	AAEL019868-PA	4.26e-106	unspecified product	AALFPA_065203.P33774	4.93e-100	microfibril-associated glycoprotein 4	CQUJHB006709.P10340	2.54e-124	ficolin-1, transcript variant X1	FBpp0423061	2.35e-60	unspecified product	0	0	0.16	0	0.2	0	0	0	0	0	0	0	0	0	0	0	0	0	0	0	0	0	0	0	0	0	0	0	0	0	0	0	0
AT00009	AT00009-RA	sp|Q93112|GST1C_ANOGA	2.59e-75	Glutathione S-transferase 1, isoform C OS=Anopheles gambiae	AAEL001071-PA	2.79e-129	glutathione S-transferase (GSTD5)	AALFPA_079228.P52815	9.19e-130	glutathione S-transferase 1	CQUJHB017125.P26441	2.28e-48	glutathione S-transferase 4	FBpp0099824	6.12e-68	Glutathione S transferase D1	26.81	23.31	28.34	13.21	14.73	14.3	7.97	26.99	32.7	15.56	28.85	18.05	0	0.26	2.53	0.87	0.53	0.23	1.56	0	1	0	0.44	0.21	0	0.25	0.23	0.38	0	0.15	0	0	2.07
AT00010	AT00010-RA	NA	NA	NA	AAEL001074-PD	1.08e-40	cadherin	AALFPA_049102.P11949	2.1e-47	cadherin-89D-like, transcript variant X2	NA	NA	NA	NA	NA	NA	0	1.36	0	0	0	0.02	2.99	0	1.26	1.27	0.09	0	0	0	0	0	0	0.54	0	0	0.41	0	0	0	0	0	0	0	1.61	0	0	0	0
AT00010	AT00010-RB	sp|Q9VEU1|CAD89_DROME	0	Cadherin-89D OS=Drosophila melanogaster	AAEL001074-PB	0	cadherin	AALFPA_049102.P11950	0	cadherin-89D-like, transcript variant X1	CQUJHB007924.P12182	3.4e-53	fat-like cadherin-related tumor suppressor homolog, transcript variant X1	FBpp0290916	0	Cadherin 89D	0.6	0.8	0.23	0.58	0.3	1.4	0.72	0	0.79	2.71	1.02	1.24	0	0.1	0.13	0	0.06	0.01	0.07	0.13	0	0.03	0.03	0	0	0	0.01	0	0	0	0.08	0	0.08
AT00010	AT00010-RC	NA	NA	NA	NA	NA	NA	NA	NA	NA	NA	NA	NA	NA	NA	NA	0	0.92	0.34	0.18	0	1.52	1.55	0.16	1.28	0	0.17	0	0.11	0	0	0	0	0	0	0	0	0	0	0	0	0.03	0	0	0	0.03	0	0	0.27
AT00010	AT00010-RD	sp|Q9VEU1|CAD89_DROME	0	Cadherin-89D OS=Drosophila melanogaster	AAEL001074-PC	0	cadherin	AALFPA_049102.P11951	0	cadherin-89D-like, transcript variant X3	CQUJHB007924.P12179	5.69e-53	fat-like cadherin-related tumor suppressor homolog, transcript variant X1	FBpp0290916	0	Cadherin 89D	0	0	0	0	0	0	0	0	0	0	0	0	0	0	0	0	0	0	0	0	0	0	0	0	0	0	0	0	0.01	0	0	0	0
AT00010	AT00010-RE	sp|Q9VEU1|CAD89_DROME	0	Cadherin-89D OS=Drosophila melanogaster	AAEL001074-PB	0	cadherin	AALFPA_049102.P11950	0	cadherin-89D-like, transcript variant X1	CQUJHB007924.P12182	4.91e-53	fat-like cadherin-related tumor suppressor homolog, transcript variant X1	FBpp0290916	0	Cadherin 89D	0	0	0	0	0	0	0	0	0	0	0	0	0	0	0	0.12	0	0.05	0	0	0	0	0	0	0.07	0	0	0.04	0	0	0	0.15	0
AT00010	AT00010-RF	NA	NA	NA	NA	NA	NA	NA	NA	NA	NA	NA	NA	NA	NA	NA	0	0	0	0	0	0	0	0	0	0	0	0	0	0	0	0	0	0	0	0	0	0	0	0	0	0	0	0	0	0	0	0	0
AT00010	AT00010-RG	NA	NA	NA	NA	NA	NA	NA	NA	NA	NA	NA	NA	NA	NA	NA	0.19	0.14	0.11	0.07	0	0	0	0	0	0	0	0.2	0	0	0	0	0	0	0	0	0	0	0	0	0	0	0	0	0	0	0	0	0.07
AT00010	AT00010-RH	NA	NA	NA	NA	NA	NA	NA	NA	NA	NA	NA	NA	NA	NA	NA	0.19	0.15	0.12	0	0	0.07	0	0	0.24	0	0.09	0.1	0	0	0.07	0	0	0	0	0	0	0	0.14	0	0	0	0	0	0	0	0.13	0	0.07
AT00010	AT00010-RI	NA	NA	NA	AAEL001095-PA	0	unspecified product	AALFPA_072812.P44128	0	uncharacterized LOC109424801	CQUJHB002169.P3263	2.01e-13	uncharacterized LOC6048567	NA	NA	NA	0.16	0.71	0.81	1.3	1.66	3.39	1.13	3.57	3.11	4.16	4.75	3.45	6.96	5.69	7.93	1.82	5.04	3.8	3.67	2.34	3.2	4.76	4.82	5.04	8.1	2.72	1.92	2.88	5.76	8.22	3.24	0.74	13.6
AT00011	AT00011-RA	NA	NA	NA	AAEL027099-PA	9.53e-88	unspecified product	AALFPA_071795.P42707	3.39e-81	collagen alpha chain CG42342	NA	NA	NA	FBpp0307756	1.74e-06	unspecified product	2.4	3.04	6.13	3.63	5.47	12.39	6.67	15.63	15.87	16.27	5.19	14.29	8.93	5.02	10.08	0	7.34	3	0	1.34	2.44	3.5	2.04	1.56	1.99	1.61	3.18	2.84	1.6	2.73	4.94	1.06	5.14
AT00012	AT00012-RA	NA	NA	NA	NA	NA	NA	NA	NA	NA	NA	NA	NA	NA	NA	NA	0	1.67	0.49	1.98	3.93	5.01	0.69	5.85	4.34	2.62	5.76	3.85	1.07	2.89	2.73	0.48	1.27	0.54	1.68	2.57	0	1.48	2.33	0.71	0	0.28	0	0	0.4	0.8	1.35	0.45	0.47
AT00012	AT00012-RB	NA	NA	NA	NA	NA	NA	NA	NA	NA	NA	NA	NA	NA	NA	NA	0.54	0	0.74	0.42	0.63	0.92	3.09	2.89	6.41	0.53	3.07	1.91	2.31	2.65	0	0.64	0.58	0.59	0	0	0.65	0	0	0	1.48	0	0.55	0	0	0.71	0	0	4.16
AT00012	AT00012-RC	NA	NA	NA	NA	NA	NA	NA	NA	NA	NA	NA	NA	NA	NA	NA	1.18	1.77	0.69	0.23	1.49	0.91	0.33	2.93	2.16	3.86	0.9	0	3.6	0	4.89	0	0	0.29	1.22	0	0.54	0.3	0	1.74	1.22	0.14	1.41	1	1.29	1.36	0	0.24	1.74
AT00012	AT00012-RD	sp|B7Z0K8|COLL1_DROME	1.67e-37	Collagen alpha chain CG42342 OS=Drosophila melanogaster	AAEL027099-PA	1.59e-72	unspecified product	AALFPA_055323.P20421	6.1e-110	collagen alpha chain CG42342-like	CQUJHB006704.P10330	4.02e-19	collagen alpha-1(IV) chain	FBpp0307752	2.88e-39	unspecified product	0	0	0	0	0	0	0	0	0	0	0	0	0	0.88	3.54	0.25	0.66	0.57	1.68	0.35	0	1.31	0	0	0.69	0	1.03	0	0	0.74	0	0	0
AT00013	AT00013-RA	sp|B7Z0K8|COLL1_DROME	1.65e-35	Collagen alpha chain CG42342 OS=Drosophila melanogaster	AAEL027099-PH	3.02e-49	unspecified product	AALFPA_070196.P40563	1.66e-53	collagen alpha chain CG42342-like	NA	NA	NA	FBpp0307756	3.18e-37	unspecified product	1.47	0.55	0.51	0	1.09	2.75	0	6.41	4.23	4.64	5.6	4.11	9.71	0.57	2.3	0	0.86	1.17	1.57	0.54	1.68	0	0.58	1.1	2.44	1.97	0	3.64	0	3.09	1.52	0	2.57
AT00014	AT00014-RA	NA	NA	NA	NA	NA	NA	NA	NA	NA	NA	NA	NA	NA	NA	NA	37.15	33.85	33.79	34.65	40.79	44.24	9.27	5.45	14.07	5.74	0	8.84	11.15	10.09	9.08	3.11	2.46	1.93	3.38	5.67	4.41	5.43	7.75	0	4.71	3.58	0	3.8	4.1	5.85	5.71	7.19	7.15
AT00014	AT00014-RB	NA	NA	NA	AAEL001062-PB	0	unspecified product	AALFPA_067767.P37338	0	uncharacterized LOC109404186	CQUJHB003641.P5610	9.98e-13	uncharacterized LOC6032074, transcript variant X2	FBpp0310362	5.73e-16	argus	0	0	0	0	0	0	0	0	0	0	0	0	0	0	0	0	0	0	0	0	0	0	0	0	0	0	0	0	0	0	0	0	0
AT00014	AT00014-RC	NA	NA	NA	AAEL001062-PB	0	unspecified product	AALFPA_067767.P37338	0	uncharacterized LOC109404186	CQUJHB003641.P5610	1.24e-12	uncharacterized LOC6032074, transcript variant X2	FBpp0310362	2.63e-17	argus	0	0	0	0	0	0	0	0	0	0	5.01	0	0	0	0	0	0	0	0	0	0	0	0	4.7	0	0	2.11	0	0	0	0	0	0
AT00015	AT00015-RA	sp|Q93112|GST1C_ANOGA	2.33e-85	Glutathione S-transferase 1, isoform C OS=Anopheles gambiae	AAEL010582-PA	7.43e-135	glutathione transferase	AALFPA_069963.P40229	1.33e-133	glutathione S-transferase 1-1-like	CQUJHB017125.P26441	4.34e-103	glutathione S-transferase 4	FBpp0099824	8.01e-79	Glutathione S transferase D1	39.84	34.29	28.94	19.49	16.33	12.33	20.71	40.49	39.09	45.83	28.37	31.83	69.45	79.75	122.81	27.37	40.95	41.61	42.7	37.03	38.74	73.23	41.97	36.08	41.25	33.5	24.55	53.46	44.85	57.99	43.75	46.16	55.53
AT00016	AT00016-RA	sp|P42860|GSTT1_LUCCU	1.02e-85	Glutathione S-transferase 1-1 OS=Lucilia cuprina	AAEL010582-PA	4.41e-136	glutathione transferase	AALFPA_069963.P40229	1.18e-135	glutathione S-transferase 1-1-like	CQUJHB017125.P26441	4.81e-103	glutathione S-transferase 4	FBpp0099824	1.87e-79	Glutathione S transferase D1	98.88	118.66	118.26	43.83	43.39	35.71	1.63	2.41	0.65	1.47	1.37	1.73	3.01	3.35	2.23	1.59	0.32	0.83	1.85	2.55	4.58	5.37	3.38	0.38	0.9	0.91	0.78	3.41	1.12	4.31	1.91	1.74	0.97
AT00017	AT00017-RA	sp|P42860|GSTT1_LUCCU	1.43e-73	Glutathione S-transferase 1-1 OS=Lucilia cuprina	AAEL010582-PA	1.03e-120	glutathione transferase	AALFPA_069963.P40229	1.65e-121	glutathione S-transferase 1-1-like	CQUJHB017125.P26441	1.44e-87	glutathione S-transferase 4	FBpp0082041	2.15e-71	Glutathione S transferase D2	33.34	31.99	35.62	13.7	14.48	11.45	0.27	0.6	1.29	1.5	1.29	0	0.21	0.87	0.72	0.39	0	0.41	0.69	1.18	0.89	0	1.18	0.38	0.36	0.22	0.77	0.84	0.98	1.19	0	0.53	0.19
AT00017	AT00017-RB	sp|Q8N539|FBCD1_HUMAN	5.75e-33	Fibrinogen C domain-containing protein 1 OS=Homo sapiens	AAEL028175-PA	1.57e-81	unspecified product	AALFPA_073785.P45407	5.28e-85	fibrinogen-like protein A	CQUJHB014677.P22761	9.52e-49	microfibril-associated glycoprotein 4	FBpp0071674	8.55e-35	unspecified product	0	0	0	0	0	0	0	0	0	0	0	0	0	0	0	0.19	0	0	0	0	0	10.33	0	0	6.32	7.69	5.69	0	0	0	0	0	0
AT00018	AT00018-RA	sp|Q93112|GST1C_ANOGA	3.41e-56	Glutathione S-transferase 1, isoform C OS=Anopheles gambiae	AAEL010591-PA	3.25e-150	glutathione transferase	AALFPA_058339.P24511	2.35e-150	Putative cpij002683 glutathione s-transferase 1-1 [Source:UniProtKB/TrEMBL;Acc:A0A023ENG1]	CQUJHB017125.P26441	6.57e-44	glutathione S-transferase 4	FBpp0082044	3.04e-55	Glutathione S transferase D5	21.28	32.06	25.42	23.01	29.91	21.45	10	12.7	18.83	12.52	12.03	17.44	12.5	10.08	19.43	16.51	15.13	11.66	42.45	39.65	36.58	30.42	39.06	31.03	28.58	13.37	14.42	23.93	17.87	26.38	17.96	26.71	17.88
AT00019	AT00019-RA	sp|Q93113|GST1D_ANOGA	8.64e-38	Glutathione S-transferase 1, isoform D OS=Anopheles gambiae	AAEL001059-PA	1.82e-130	glutathione S-transferase (GSTD3)	AALFPA_058844.P25196	2.54e-134	glutathione S-transferase D5-like	CQUJHB007015.P10787	1.52e-27	glutathione S-transferase 1	FBpp0082047	9.4e-38	Glutathione S transferase D8	7.35	9.39	9.73	1.51	2.87	2.72	0.57	0	0	0	0	0	0	1.6	0.38	0.2	0	0.43	0	0	0	0	0.41	0	0	0	0	0.18	0	0	0	0	0
AT00020	AT00020-RA	sp|Q93112|GST1C_ANOGA	4.1e-53	Glutathione S-transferase 1, isoform C OS=Anopheles gambiae	AAEL001054-PB	5.2e-102	glutathione S-transferase (GSTD4)	AALFPA_056235.P21717	8.32e-103	glutathione S-transferase 4-like	CQUJHB017125.P26441	1.65e-51	glutathione S-transferase 4	FBpp0082041	4.18e-49	Glutathione S transferase D2	41.31	27.33	29.59	5.74	5.88	4.02	0	0.77	0.67	0.52	0	0	1.11	0.67	4.47	0.2	0.96	0	0.72	0.35	0	0	0	0	0	0.46	0	0	0.51	0.54	0.19	0	1.4
AT00021	AT00021-RA	NA	NA	NA	AAEL010577-PB	2.75e-165	unspecified product	AALFPA_066295.P35377	4.59e-162	titin	NA	NA	NA	FBpp0072971	9.21e-22	unspecified product	4.95	6.09	4.45	8.61	9.06	8.49	2.2	2.3	3.28	2.83	2.5	2.35	4.73	5.16	6.48	19.72	9.2	13.47	18.6	16.53	14.5	19.87	18.51	21.23	18.8	17.6	23.1	18.88	18.39	18.88	13.59	13.16	17.76
AT00022	AT00022-RA	sp|Q10471|GALT2_HUMAN	2.39e-131	Polypeptide N-acetylgalactosaminyltransferase 2 OS=Homo sapiens	AAEL010596-PB	0	n-acetylgalactosaminyltransferase	AALFPA_060739.P27795	0	polypeptide N-acetylgalactosaminyltransferase 16-like, transcript variant X2	CQUJHB013499.P20955	3.08e-117	polypeptide N-acetylgalactosaminyltransferase 2, transcript variant X1	FBpp0084684	2.6e-125	unspecified product	15.32	10.34	11.99	7.76	5.9	5.2	8.42	11.99	12.66	9.92	11.5	11.37	16.6	18.55	19.43	11.08	6.29	7.58	18.56	14.83	14.31	12.13	19.27	20.04	7.47	7.58	7.55	8.91	8.2	9.26	9.05	14.25	9.56
AT00023	AT00023-RA	sp|Q5EA79|GALM_BOVIN	1.86e-89	Galactose mutarotase OS=Bos taurus	AAEL010590-PA	0	aldose-1-epimerase	AALFPA_068803.P38695	0	Aldose 1-epimerase [Source:UniProtKB/TrEMBL;Acc:A0A182GGN4]	NA	NA	NA	FBpp0076771	4.04e-133	unspecified product	41.23	51.24	40.49	78.89	89.44	72.34	19.95	19.4	47.34	10.23	13.06	19.25	60.88	77.45	83.1	26.11	40.89	33.16	22.61	29.2	30.36	37.52	45.46	45.36	42.65	47.45	49.47	50.21	44.36	57.42	48.59	43.11	59.22
AT00024	AT00024-RA	sp|P49256|LMAN2_CANLF	1.53e-108	Vesicular integral-membrane protein VIP36 OS=Canis lupus familiaris	AAEL010584-PG	0	vesicular mannose-binding lectin	AALFPA_041326.P1134	0	L-type lectin-like domain-containing protein [Source:UniProtKB/TrEMBL;Acc:A0A182GZZ9]	NA	NA	NA	FBpp0083961	5.97e-153	unspecified product	36.8	38.15	36.07	32.55	33.78	33.97	21.24	20.15	36.85	17.96	21.8	23.26	61.65	57.18	54.61	35.3	29.26	39.48	24.24	38.01	22.32	43.72	35.88	38.21	31.13	37.73	35.48	34.88	31.53	33.11	58.97	65.9	52.98
AT00025	AT00025-RA	sp|Q86WA6|BPHL_HUMAN	2.58e-86	Valacyclovir hydrolase OS=Homo sapiens	AAEL010592-PB	1.88e-167	esterase, putative	AALFPA_062935.P30673	2.14e-161	valacyclovir hydrolase	CQUJHB015318.P23789	3.89e-155	valacyclovir hydrolase, transcript variant X3	FBpp0083686	4.13e-116	unspecified product	31.69	30.84	35.92	18.91	22.12	22.33	39.7	37.33	38.61	37.45	33.66	37.64	22.07	16.34	21.11	14.07	22.3	18.12	30.26	21.39	22.2	25.64	21.61	22.21	35.26	22.41	29.06	21.07	26.8	25.95	25.32	17.34	21.06
AT00026	AT00026-RA	sp|Q86B87|MMD4_DROME	4.41e-88	Modifier of mdg4 OS=Drosophila melanogaster	AAEL010576-PAH	0	modifier of mdg4	AALFPA_052884.P17157	0	modifier of mdg4-like, transcript variant X5	CQUJHB000227.P374	2.89e-39	broad-complex core protein isoforms 1/2/3/4/5, transcript variant X2	FBpp0083476	8.41e-92	modifier of mdg4	175.41	179.21	186.69	325.11	332.74	358.85	210.73	178.87	278.32	197.8	205.99	194.09	412.96	443.28	390.07	648.38	393.79	448.68	354.19	455.47	311.6	462.97	544.37	469.15	657.65	709.44	543.31	860.24	852.54	745.24	530.39	794.71	820.28
AT00026	AT00026-RAA	NA	NA	NA	AAEL010576-PJ	8.35e-51	modifier of mdg4	AALFPA_052884.P17139	4.16e-52	modifier of mdg4-like, transcript variant X39	NA	NA	NA	FBpp0390656	5.49e-07	unspecified product	1.26	1.19	0	0	1.96	0.64	0	0	0	0.88	1.82	0.32	2.5	2.02	4.4	1.37	0	1.2	2.44	3.38	2.09	2.59	0	2.66	0	0.79	5.75	7.48	0	7.67	1.53	1.46	1.12
AT00026	AT00026-RAB	NA	NA	NA	AAEL010576-PJ	1.58e-50	modifier of mdg4	AALFPA_052884.P17139	9.78e-52	modifier of mdg4-like, transcript variant X39	NA	NA	NA	FBpp0390656	2.19e-07	unspecified product	0	0	0	2.7	0	0	2.18	1.21	0.65	0	0	0	0	0	0	0	1.42	0	0	0	0	0	3.39	0	6.14	0	1.43	0	2.49	0	0	0	0
AT00026	AT00026-RAC	sp|Q4VC44|FWCH1_HUMAN	6.58e-11	FLYWCH-type zinc finger-containing protein 1 OS=Homo sapiens	AAEL010576-PAP	5.17e-55	modifier of mdg4	AALFPA_059527.P26126	9.2e-55	uncharacterized LOC115264252	CQUJHB015293.P23738	1.24e-07	uncharacterized LOC6047838	FBpp0390650	3.31e-24	unspecified product	0.16	0.22	0.33	0.23	0	1.2	0	1.73	0.12	0.9	1.13	0	0.93	0.95	1.64	1.4	0.64	0.94	1.18	1.42	1.49	0.97	0.45	0.75	2.54	1.45	2.85	1.01	0.41	3.95	1.14	0	0.49
AT00026	AT00026-RAD	sp|Q8CI03|FWCH1_MOUSE	4.47e-08	FLYWCH-type zinc finger-containing protein 1 OS=Mus musculus	AAEL010576-PAP	5.04e-56	modifier of mdg4	AALFPA_059527.P26126	1.46e-55	uncharacterized LOC115264252	CQUJHB015293.P23738	1.09e-06	uncharacterized LOC6047838	FBpp0390650	2.49e-24	unspecified product	0.92	0.75	0	0.97	1.69	1.02	1.63	0	0.3	0.39	0	1.34	1.45	0.31	0.21	0.59	1	0.23	0.52	0.37	0.15	0.95	1.31	0	0	1.19	0	2.22	2.56	0.38	0.22	3.25	1.58
AT00026	AT00026-RAE	NA	NA	NA	AAEL010576-PAS	2.11e-07	modifier of mdg4	AALFPA_074831.P46790	1.28e-19	FLYWCH-type zinc finger-containing protein 1-like	CQUJHB007379.P11327	8.16e-06	uncharacterized LOC6035071, transcript variant X2	FBpp0390650	2.36e-08	unspecified product	0.63	0.14	0.46	1.72	1.64	2.38	0.38	1.21	0.92	2.48	0.37	1.37	1.51	1.38	2.56	1.21	0.33	1.16	0.87	0.94	0.41	0.97	0.14	0.26	1.25	0.93	0.54	0.96	1.17	0.88	1.57	0.76	1.9
AT00026	AT00026-RAF	sp|Q8CI03|FWCH1_MOUSE	5.89e-10	FLYWCH-type zinc finger-containing protein 1 OS=Mus musculus	AAEL010576-PQ	1.94e-07	modifier of mdg4	AALFPA_072251.P43327	7.16e-29	FLYWCH-type zinc finger-containing protein 1-like	CQUJHB015293.P23738	8.72e-09	uncharacterized LOC6047838	NA	NA	NA	0.41	0.31	0.89	0.63	0.81	0.72	1.46	1.9	1.67	1.54	0.4	0.21	1.15	2.33	4.45	1.03	0.72	0.95	1.37	0.51	1.13	0.15	0.45	1.72	3.39	1.19	0.59	1.18	2.54	2.11	1.14	2.33	1.04
AT00026	AT00026-RAG	NA	NA	NA	AAEL010576-PQ	7.39e-11	modifier of mdg4	AALFPA_052884.P17127	7.61e-13	modifier of mdg4-like, transcript variant X38	NA	NA	NA	FBpp0083481	4.04e-06	modifier of mdg4	4.51	0	5.88	7.88	0	0	0	0	0	0	0	6.12	5.13	13.61	14.43	19.58	18.08	5.06	0	10.93	2.35	0	0	2.89	2.56	0	0	3.61	6.77	8.02	0	2.1	2.3
AT00026	AT00026-RAH	NA	NA	NA	AAEL010576-PQ	7.06e-41	modifier of mdg4	AALFPA_052884.P17136	1.01e-61	modifier of mdg4-like, transcript variant X10	NA	NA	NA	FBpp0300270	2.2e-11	modifier of mdg4	0	0	0	1.02	0	2.76	0	0	0	0	0	0	0	0	0	0	0	0	0	0	0	0	0	0	0	0	0	0	0	0	0	0	0
AT00026	AT00026-RAI	NA	NA	NA	AAEL010576-PQ	1.22e-38	modifier of mdg4	AALFPA_049173.P12042	2.03e-42	uncharacterized LOC109413446, transcript variant X2	NA	NA	NA	FBpp0390650	1.44e-11	unspecified product	6.62	4.55	6.4	0	7.02	6.04	27.37	4.31	3.81	3.43	12.56	11.26	9.08	7.7	14.11	10.47	4.69	8.8	4.56	5.91	8.89	6.83	5.41	0	9.79	6.2	2.7	10.94	5.01	12.18	5.48	8.68	10.88
AT00026	AT00026-RAJ	sp|Q8CI03|FWCH1_MOUSE	3.19e-13	FLYWCH-type zinc finger-containing protein 1 OS=Mus musculus	AAEL010576-PAS	2.42e-39	modifier of mdg4	AALFPA_042570.P2840	1.5e-65	FLYWCH-type zinc finger-containing protein 1-like	CQUJHB015293.P23738	4.81e-06	uncharacterized LOC6047838	FBpp0390644	2.69e-16	unspecified product	0	0	0.37	0.96	0.24	0.76	0.47	0.25	0	1.44	0.15	1.7	0.61	0.88	1.04	1.62	0.91	1.63	0	0.22	0.61	1.91	1.75	1.79	1.4	1.75	0.44	2.25	2.29	2.4	0.56	1.14	1.43
AT00026	AT00026-RAK	sp|Q8CI03|FWCH1_MOUSE	1.87e-11	FLYWCH-type zinc finger-containing protein 1 OS=Mus musculus	AAEL010576-PP	1.03e-54	modifier of mdg4	AALFPA_042570.P2840	3.55e-90	FLYWCH-type zinc finger-containing protein 1-like	CQUJHB015293.P23738	3.24e-08	uncharacterized LOC6047838	FBpp0390644	5.16e-16	unspecified product	0.15	0.3	0	0.52	0	0	0	0.7	0.61	0	0	0.27	0	0.62	0	0	0.27	0.22	0.61	0.13	0.19	0	0	0	0.99	0	0	0	0	1.28	0.2	0.2	0.37
AT00026	AT00026-RAL	NA	NA	NA	AAEL010576-PE	1.82e-46	modifier of mdg4	AALFPA_052884.P17125	3.68e-47	modifier of mdg4-like, transcript variant X32	NA	NA	NA	FBpp0390656	2.7e-09	unspecified product	0.2	1.06	0.55	2.38	0.92	1.01	0.88	0.62	0.31	0.55	0.57	0	1.4	0.71	1.18	1.27	1.79	0.97	0.15	2.22	0.81	0.44	2.16	1.45	0	2.95	1.89	1.11	3.39	5.04	0.2	4.45	2.58
AT00026	AT00026-RAM	NA	NA	NA	AAEL010576-PP	3.85e-58	modifier of mdg4	AALFPA_075969.P48311	7.6e-65	uncharacterized LOC115264265	NA	NA	NA	NA	NA	NA	3.04	1.23	2.76	1.84	8.22	7.35	7.8	6.69	6.86	4.17	5.23	9.97	9.39	16.18	10.86	9.51	13.48	8.9	4.63	14.42	10.77	13.24	19.94	10.71	18.32	9.46	7.53	16.34	26.8	15.19	8.21	10.6	15.38
AT00026	AT00026-RAN	NA	NA	NA	AAEL010576-PAW	1.91e-10	modifier of mdg4	AALFPA_057228.P23032	1.08e-40	FLYWCH-type zinc finger-containing protein 1-like	CQUJHB000227.P374	5.61e-06	broad-complex core protein isoforms 1/2/3/4/5, transcript variant X2	FBpp0310324	3.5e-11	modifier of mdg4	1.49	0.84	0	0	4.06	0	0	1.27	0.76	4.96	1.04	1.1	4.31	0.86	0	0	3.93	0.83	1.23	3.08	2.66	1.79	0	3.49	0	4.23	0.75	10.93	2.96	2.57	1.54	2.84	3.1
AT00026	AT00026-RAO	sp|Q4VC44|FWCH1_HUMAN	9.58e-06	FLYWCH-type zinc finger-containing protein 1 OS=Homo sapiens	AAEL010576-PAW	6.46e-10	modifier of mdg4	AALFPA_057228.P23032	1.05e-22	FLYWCH-type zinc finger-containing protein 1-like	CQUJHB000227.P374	1.03e-07	broad-complex core protein isoforms 1/2/3/4/5, transcript variant X2	FBpp0310324	2.74e-10	modifier of mdg4	1.85	0	0	10.85	5.85	9.63	6.93	7.18	7.11	0	2.47	10.22	2.11	2.2	16.7	18.14	4.94	2.07	0	0	0	0	2.62	9.4	14.31	3.08	5.99	0	2.78	3.39	0	1.73	0
AT00026	AT00026-RAP	NA	NA	NA	AAEL009250-PB	1.28e-09	unspecified product	AALFPA_042570.P2840	1.06e-24	FLYWCH-type zinc finger-containing protein 1-like	CQUJHB000227.P374	3.05e-09	broad-complex core protein isoforms 1/2/3/4/5, transcript variant X2	FBpp0310324	2.53e-10	modifier of mdg4	0	4.32	3.99	0	11.71	3.21	16.17	2.39	0	14.23	2.47	12.77	21.1	13.21	18.36	0	8.23	8.27	1.64	0	11.22	0	28.8	0	0	6.16	15.97	5.99	4.17	8.14	5.76	3.46	7.58
AT00026	AT00026-RAQ	NA	NA	NA	AAEL010576-PU	1.8e-12	modifier of mdg4	AALFPA_042570.P2840	1.19e-42	FLYWCH-type zinc finger-containing protein 1-like	CQUJHB000227.P374	1.25e-06	broad-complex core protein isoforms 1/2/3/4/5, transcript variant X2	FBpp0390656	2.49e-08	unspecified product	0	0	0.5	0	0.91	1.05	0.39	0.61	0.61	1.09	0	0.4	3.42	0	0	0	0.23	0.9	1.02	1.25	1.75	0	0	0	0	0	0.56	0.73	0.01	3.62	0.27	1.04	1.96
AT00026	AT00026-RAR	sp|Q4VC44|FWCH1_HUMAN	5.83e-14	FLYWCH-type zinc finger-containing protein 1 OS=Homo sapiens	AAEL010576-PU	3.25e-11	modifier of mdg4	AALFPA_042570.P2840	1.83e-55	FLYWCH-type zinc finger-containing protein 1-like	CQUJHB000227.P374	8.26e-06	broad-complex core protein isoforms 1/2/3/4/5, transcript variant X2	FBpp0310324	5.39e-11	modifier of mdg4	0.2	0	0	0	0	0	0.59	0	0	0	2	0	0	0.72	0	0.43	0	0	0	0	0	0.44	0	0	0	0.5	0	0	1.79	0.83	0	0	0
AT00026	AT00026-RAS	sp|Q4VC44|FWCH1_HUMAN	1.85e-07	FLYWCH-type zinc finger-containing protein 1 OS=Homo sapiens	AAEL010576-PE	3.1e-08	modifier of mdg4	AALFPA_047992.P10273	1.19e-63	FLYWCH-type zinc finger-containing protein 1-like	CQUJHB000227.P374	5.59e-06	broad-complex core protein isoforms 1/2/3/4/5, transcript variant X2	FBpp0390642	8.89e-12	unspecified product	0.36	0.21	0.21	1.93	1.01	2.39	1.6	1.2	0.92	0.86	0.66	1.59	1.24	0.85	0.92	3.41	0.88	1.32	2.4	0.6	0.77	0.91	2.31	1.58	2.43	1.88	1.05	3.79	3.82	3.45	1.24	2.54	2.21
AT00026	AT00026-RAT	NA	NA	NA	AAEL010576-PBD	1.83e-11	modifier of mdg4	AALFPA_062204.P29693	6.5e-38	uncharacterized LOC115264251	NA	NA	NA	NA	NA	NA	3.74	0	0	7.29	4.67	3.25	6.34	1.3	5.55	12.03	0	2.24	17.36	11.67	8.33	6.56	4.35	2.7	7.64	6.66	2.11	6.1	8.46	24.95	4.7	0	5.25	8.88	7.72	9.73	7.94	0.56	1.41
AT00026	AT00026-RAU	sp|Q4VC44|FWCH1_HUMAN	4.62e-08	FLYWCH-type zinc finger-containing protein 1 OS=Homo sapiens	AAEL010576-PAE	4.95e-51	modifier of mdg4	AALFPA_063346.P31254	4.04e-57	uncharacterized LOC109404176, transcript variant X1	NA	NA	NA	FBpp0390654	7.34e-14	unspecified product	0	0.69	0.37	0.81	0.45	0.32	0.77	0	0.64	0	0	1.27	0.96	0	1.34	0	0.35	0	1.9	0.85	0.45	0	0	0.94	0	0	0.77	0	0	1.84	0	0	0.75
AT00026	AT00026-RAV	sp|Q8CI03|FWCH1_MOUSE	1.49e-08	FLYWCH-type zinc finger-containing protein 1 OS=Mus musculus	AAEL010576-PAE	5.06e-47	modifier of mdg4	AALFPA_063346.P31254	1.75e-57	uncharacterized LOC109404176, transcript variant X1	NA	NA	NA	FBpp0390654	5.15e-12	unspecified product	0.47	0	0	0	0.18	0	0	0.62	0.27	0.33	0	0	0.43	0.28	0	0.75	0	0.67	0.57	0	0.15	0	0	0	0.46	0.43	0	2.56	1.09	1.74	0.61	1.52	0.4
AT00026	AT00026-RAW	NA	NA	NA	AAEL010576-PAQ	1.72e-56	modifier of mdg4	AALFPA_052884.P17118	7.21e-19	modifier of mdg4-like, transcript variant X31	CQUJHB000227.P374	2.17e-06	broad-complex core protein isoforms 1/2/3/4/5, transcript variant X2	FBpp0390654	2.47e-06	unspecified product	0	0	0	0.76	1.19	2.49	0.91	2.81	1.69	1.42	1.25	0.63	1.45	1.71	2.43	1.1	0	0.7	1.73	2.11	0.68	0	2.02	0.86	0.2	2.55	1.08	3.24	1.84	3.37	1.9	0	0.83
AT00026	AT00026-RAX	NA	NA	NA	AAEL010576-PAQ	1.06e-52	modifier of mdg4	AALFPA_051837.P15724	2.38e-21	FLYWCH-type zinc finger-containing protein 1-like	NA	NA	NA	NA	NA	NA	0	0.43	0.18	1.44	0	0	0	0	0	0	0.25	0	0	0	0	0	0	0	0	0	0.64	0.65	0	0	0	0	0	0	0	0	0	0.62	1.28
AT00026	AT00026-RAY	NA	NA	NA	AAEL010576-PBA	1.65e-26	modifier of mdg4	AALFPA_052884.P17122	9.9e-23	modifier of mdg4-like, transcript variant X35	NA	NA	NA	NA	NA	NA	1.72	3.13	0.18	0.8	3.15	2.02	3.51	1	5.85	1.89	0.68	1.58	4.87	3.68	0.67	9.97	0.6	1.95	0.81	1.67	0	2.55	7.91	1.12	2.74	0.89	5.4	4.1	6.89	5.72	2.5	2.76	0
AT00026	AT00026-RAZ	NA	NA	NA	AAEL010576-PAN	2.18e-23	modifier of mdg4	AALFPA_078460.P51779	1.18e-24	uncharacterized LOC115264266	NA	NA	NA	FBpp0390654	7.79e-07	unspecified product	0	0	0	4.34	3.92	6.42	2.31	3.84	10.22	4.74	4.57	0	4.22	7.73	0	10.37	8.19	6.18	11.89	0	14.95	2.51	5.03	9.4	0	5.45	9.98	7.35	4.88	11.74	3.84	2.61	17.81
AT00026	AT00026-RB	sp|Q86B87|MMD4_DROME	7.05e-87	Modifier of mdg4 OS=Drosophila melanogaster	AAEL010576-PY	0	modifier of mdg4	AALFPA_052884.P17157	0	modifier of mdg4-like, transcript variant X5	CQUJHB000227.P374	1.12e-38	broad-complex core protein isoforms 1/2/3/4/5, transcript variant X2	FBpp0083471	1.21e-90	modifier of mdg4	0	0	1.62	0.62	0.66	3.82	0.85	0.59	0	0	0.74	0	0	1.91	0	0	0.51	1.35	3.81	3.64	1.89	2.97	6.04	0.45	0.43	0	0	0.8	1.19	1.02	2.69	3.04	3.3
AT00026	AT00026-RBA	sp|Q8CI03|FWCH1_MOUSE	5.8e-11	FLYWCH-type zinc finger-containing protein 1 OS=Mus musculus	AAEL010576-PU	1.18e-53	modifier of mdg4	AALFPA_051837.P15724	8.8e-62	FLYWCH-type zinc finger-containing protein 1-like	NA	NA	NA	FBpp0390654	1.2e-08	unspecified product	0	0	0.1	0	0.8	0.24	0.3	0.49	0.26	0.48	0.46	0.26	0.96	0.43	1	0.68	1.35	0.99	1.71	1.25	0.39	0.52	0.96	1.84	0.9	0.54	0	1.04	2.76	1.4	0.38	1.67	1.46
AT00026	AT00026-RBB	NA	NA	NA	AAEL010576-PAN	1.43e-57	modifier of mdg4	AALFPA_052884.P17143	1.43e-52	modifier of mdg4-like, transcript variant X14	NA	NA	NA	FBpp0390654	2.58e-08	unspecified product	2.06	1.45	1.13	2.65	4.09	3.15	3.87	1.21	5.13	1.52	2.96	3.38	4.95	4.49	5.55	8.44	3.81	3.71	8.54	5.15	4.76	8.5	4.53	7.03	6.85	2.52	10.89	8.36	4.22	11.98	4.28	4.96	6.82
AT00026	AT00026-RBC	NA	NA	NA	AAEL010576-PAV	1.03e-54	modifier of mdg4	AALFPA_052884.P17118	1.09e-20	modifier of mdg4-like, transcript variant X31	NA	NA	NA	FBpp0390654	3.96e-08	unspecified product	0.38	0.6	0	1.4	1.77	1.05	0.8	1.11	0.2	0.71	0.61	1.71	1	1.56	0.6	1.66	0	0.43	0.01	0.71	2.02	1.14	1.41	0	0.98	0.67	2.76	0.96	1.94	2.69	1.43	1.53	1.29
AT00026	AT00026-RBD	NA	NA	NA	AAEL010576-PBE	2.35e-26	modifier of mdg4	AALFPA_052884.P17118	1.75e-10	modifier of mdg4-like, transcript variant X31	NA	NA	NA	NA	NA	NA	2.79	0.5	0.99	1.93	0	0	11.34	1.44	1.39	1.51	1.56	0.75	7.32	0	1.12	5.1	4.29	0.52	2.69	1.56	0.26	4.77	0	0	0	2.88	1.89	4.19	2.82	8.2	0.53	3.19	2.99
AT00026	AT00026-RBE	NA	NA	NA	AAEL010576-PBE	3.44e-24	modifier of mdg4	AALFPA_075404.P47594	1.19e-57	uncharacterized LOC115259800	CQUJHB017893.P27612	1.96e-45	uncharacterized LOC119765480	FBpp0390654	5.36e-06	unspecified product	0.39	0.6	0.36	1.19	1.22	1.68	0.84	0.79	1.61	0.8	1	1.28	0.87	1.52	1.22	1.12	1.12	0.76	0.43	0.86	0.35	1.25	1.61	0.97	1.19	0.74	1.22	1.85	1.52	2.39	1.06	0.98	1.75
AT00026	AT00026-RBF	NA	NA	NA	NA	NA	NA	NA	NA	NA	NA	NA	NA	NA	NA	NA	0.21	0	1.37	3.58	4.87	2.56	0	1.91	2.27	0	4.87	0.17	0	2.56	6.75	0.9	1.97	0.83	0	2.72	0.67	0.9	0	0.87	0	13.74	6.75	0.93	1.05	3.5	0	0	2.33
AT00026	AT00026-RBG	sp|P21328|RTJK_DROME	1.9e-37	RNA-directed DNA polymerase from mobile element jockey OS=Drosophila melanogaster	AAEL026431-PA	1.34e-32	unspecified product	AALFPA_040618.P204	1.16e-33	uncharacterized LOC115268731	CQUJHB011089.P17116	0	uncharacterized LOC119766571	NA	NA	NA	0.4	0.14	0.18	0.18	0.68	0.87	0.62	1.03	0.97	1.08	0.53	0.76	0.48	1.04	1.29	0.21	0.42	0.33	0.03	0.26	0.46	0.48	0.55	0.74	1.19	0.29	0.92	0.7	0.73	1.19	0.46	0.37	0.83
AT00026	AT00026-RBH	NA	NA	NA	AAEL010576-PBE	1.4e-41	modifier of mdg4	AALFPA_052884.P17118	1.08e-13	modifier of mdg4-like, transcript variant X31	NA	NA	NA	NA	NA	NA	0	0	0	0	0	0	0	0	0	0.83	0	0	0	0	0	0	0	2.53	0	0	0	0	0	0	0.91	0	0	0	0	0	0	0	0
AT00026	AT00026-RBI	NA	NA	NA	AAEL010576-PBE	3.32e-42	modifier of mdg4	AALFPA_052884.P17118	4.88e-14	modifier of mdg4-like, transcript variant X31	NA	NA	NA	NA	NA	NA	1.58	3.56	0.95	0	0.86	1.39	6.44	0.87	3.97	0.02	2.19	4.64	9.1	4.55	0	3.83	0	4.11	4.57	7.38	0	1.91	0	7.43	0	3.38	7.09	1.35	0	2.28	0.81	2.25	2.46
AT00026	AT00026-RBJ	NA	NA	NA	AAEL010576-PAX	4.09e-57	modifier of mdg4	AALFPA_052884.P17118	1.93e-58	modifier of mdg4-like, transcript variant X31	NA	NA	NA	FBpp0390654	5.24e-10	unspecified product	0	0.06	0.13	0.39	1.11	3.46	1.47	0	1.43	2.7	0.22	0.2	2.12	3.02	3.74	1.66	1.85	0.49	2.81	3.28	0.56	2.27	1.65	1.34	0	3.21	4.6	2.24	0.86	2.28	1.36	0	0
AT00026	AT00026-RBK	sp|Q8CI03|FWCH1_MOUSE	2.44e-09	FLYWCH-type zinc finger-containing protein 1 OS=Mus musculus	AAEL010576-PAX	7.92e-50	modifier of mdg4	AALFPA_055340.P20453	5.68e-61	uncharacterized LOC109406763, transcript variant X1	CQUJHB015293.P23738	8.36e-08	uncharacterized LOC6047838	FBpp0390654	7.94e-14	unspecified product	0.11	0.63	0.07	0.7	0.79	0	0.64	0.68	0.34	0.24	0.1	0.56	0.8	0.67	0.8	1.22	0.68	0.61	0.84	0.56	0.49	0.34	0.88	1.09	1.83	0.63	2.01	2.41	2.25	2.78	0.36	1.23	1.31
AT00026	AT00026-RBL	NA	NA	NA	AAEL010576-PBF	2.64e-47	modifier of mdg4	AALFPA_055340.P20453	3.64e-41	uncharacterized LOC109406763, transcript variant X1	NA	NA	NA	FBpp0390654	6.76e-11	unspecified product	0	0.95	0	0.33	0	0.99	0.21	0.19	0	0.45	1.37	0	2.24	0	7.29	3.24	2.2	2.65	4.84	1.27	4.5	0	0	0	2.43	0	9.82	1.92	0	13.14	5.55	6.53	0.66
AT00026	AT00026-RBM	NA	NA	NA	AAEL010576-PAE	6.76e-17	modifier of mdg4	AALFPA_065144.P33698	7.32e-56	FLYWCH-type zinc finger-containing protein 1-like	NA	NA	NA	FBpp0390654	9.9e-15	unspecified product	0.17	0	0.2	0	0	2.02	0	0	0.25	0.58	0.39	0.39	1.43	1.52	0.13	0	1.78	0	1.87	1.02	0	0	0	0.29	2.97	0.5	0	0.88	0.93	0.23	0	0	0
AT00026	AT00026-RBN	NA	NA	NA	AAEL010576-PAM	9.09e-42	modifier of mdg4	AALFPA_052884.P17108	7.07e-52	modifier of mdg4-like, transcript variant X15	NA	NA	NA	FBpp0083477	1.04e-10	modifier of mdg4	0.52	0.77	0.75	1.1	1.73	2.49	1.41	0.81	1.71	0.8	1.78	1.24	2.69	1.33	0.67	3.81	2.19	1.75	4.33	2.02	4.23	1	4.61	2.25	5	4.64	3.95	3.65	4.81	6.03	3.96	2.95	3.94
AT00026	AT00026-RBO	NA	NA	NA	AAEL010576-PV	2.34e-47	modifier of mdg4	AALFPA_078125.P51360	1.18e-53	uncharacterized LOC115264246, transcript variant X1	NA	NA	NA	NA	NA	NA	0	0	0	0	0	0	0	0	0	0	0	0	0	0	0	0	0	0	0	0	0	0	0	0	0	0	0	0	0	0	0	0	0
AT00026	AT00026-RBP	NA	NA	NA	AAEL010576-PV	1.48e-97	modifier of mdg4	AALFPA_078125.P51360	1.58e-102	uncharacterized LOC115264246, transcript variant X1	CQUJHB015565.P24121	3.4e-13	uncharacterized LOC6044244	NA	NA	NA	0	2.23	3.62	1.69	2.96	2.96	1.24	0	1.33	0.2	2.94	4.46	5.96	4.96	3.19	6.28	1.54	4.35	8.87	3.31	0.07	8.51	2.78	5.8	2.83	8.32	0	9.24	5.93	0	5.56	3.44	6.48
AT00026	AT00026-RBQ	NA	NA	NA	AAEL010576-PW	6.54e-91	modifier of mdg4	AALFPA_057923.P23962	1.88e-104	uncharacterized LOC109403941	CQUJHB015565.P24121	4.66e-19	uncharacterized LOC6044244	NA	NA	NA	1.36	1.53	0.64	0.78	1.84	1.38	2.69	1.44	1.33	1.88	1.95	2.09	2.68	0	5.38	9.09	4.13	3.35	4.2	3.21	2.06	4.05	4.26	2.39	7.4	5.41	2.16	4.22	5.29	7.81	4.69	3.8	7.24
AT00026	AT00026-RBR	NA	NA	NA	AAEL010576-PAG	9.22e-93	modifier of mdg4	AALFPA_067551.P37049	1.28e-56	DUF4806 domain-containing protein [Source:UniProtKB/TrEMBL;Acc:A0A182GQE3]	CQUJHB015565.P24121	2.03e-14	uncharacterized LOC6044244	NA	NA	NA	0	0	0.29	1	0.87	0.65	0.32	0.8	0.62	0.69	0.91	0.89	0	1.82	0	0.68	0.57	0.17	1.1	0.95	0.48	2.29	1.97	0.68	0.53	2.07	2.27	0.49	3.39	2.44	0.69	2.44	1.3
AT00026	AT00026-RBS	NA	NA	NA	AAEL010576-PAG	4.7e-85	modifier of mdg4	AALFPA_066815.P36074	1.92e-66	uncharacterized LOC109403940, transcript variant X1	CQUJHB015565.P24121	7.44e-15	uncharacterized LOC6044244	NA	NA	NA	0	0	0	0	0	0	0	0	0	0	0	0	0	0	0	0	0	0	0	0	0	0	0	0	0	0	0	0	0	0	0	0	0
AT00026	AT00026-RBT	NA	NA	NA	AAEL010576-PAH	1.85e-61	modifier of mdg4	AALFPA_066815.P36074	2.53e-66	uncharacterized LOC109403940, transcript variant X1	CQUJHB015565.P24121	3.23e-07	uncharacterized LOC6044244	NA	NA	NA	0.52	1.04	0	0	1.03	2.3	0.95	0	1.74	0	0	0.06	0.92	4.6	4.56	5.96	0	4.4	0.06	0	0	0	1.98	1.77	0	1.75	7.39	0	1.71	0	3.38	0.02	0.48
AT00026	AT00026-RBU	NA	NA	NA	AAEL010576-PY	2.72e-81	modifier of mdg4	AALFPA_052884.P17157	4.22e-91	modifier of mdg4-like, transcript variant X5	CQUJHB015565.P24121	2.04e-15	uncharacterized LOC6044244	FBpp0292989	9.93e-06	unspecified product	0	0	0.23	0	0	0.6	0	0	0	0	0	0	0	0	0	0.41	0.31	0.73	0	0.42	0.41	0.12	0	0.12	2.06	1.14	0	1.11	2.13	1.33	0.63	1.05	2.18
AT00026	AT00026-RBV	NA	NA	NA	AAEL010576-PY	5.08e-81	modifier of mdg4	AALFPA_052884.P17157	1.14e-90	modifier of mdg4-like, transcript variant X5	CQUJHB015565.P24121	9.92e-17	uncharacterized LOC6044244	NA	NA	NA	0.23	0.58	0.04	0.37	0.67	0.71	0.76	0.73	0.28	0.76	0.27	0.51	0.62	0.4	1.22	0.79	0.33	0	2.35	0.59	0.63	1.22	1	1.2	0	0	1.08	0.52	0.45	1.62	0.27	0	0
AT00026	AT00026-RBW	NA	NA	NA	AAEL010576-PY	1.26e-80	modifier of mdg4	AALFPA_071147.P41842	1.36e-95	uncharacterized LOC109413376, transcript variant X2	CQUJHB015565.P24121	2.48e-15	uncharacterized LOC6044244	NA	NA	NA	0	0.22	0	0	0.9	0	0.62	0.15	2.24	0.65	0	0	4.51	0	3.39	0	2.37	0	0.85	1.58	0	4.27	3.86	0	0	0	2.34	2.14	0	0	0.76	1.49	3.48
AT00026	AT00026-RBX	NA	NA	NA	AAEL010576-PY	4.59e-45	modifier of mdg4	AALFPA_052217.P16243	7.52e-54	uncharacterized LOC109406760	CQUJHB015565.P24121	2.2e-08	uncharacterized LOC6044244	FBpp0292463	2.33e-19	unspecified product	0.07	0.67	0.13	0.61	0.73	0.91	0.95	0.43	0.78	0.21	0.31	0.72	1.55	0.86	2.05	0.56	0.82	1.19	0.45	1.05	1.1	0.55	2.42	2.53	1.11	0.57	1.16	1.64	1.54	3.45	0.56	0.44	1.77
AT00026	AT00026-RBY	NA	NA	NA	NA	NA	NA	NA	NA	NA	NA	NA	NA	NA	NA	NA	0	3.78	4.56	3.94	3.67	3.02	2.78	1.18	4.15	4.48	0	7.96	4.66	5.44	2.45	0.8	0	2.98	0	0	0	3.19	0	0	0	0	2.7	0	0	0.34	0	0	1.4
AT00026	AT00026-RBZ	NA	NA	NA	AAEL010576-PAR	1.18e-09	modifier of mdg4	AALFPA_071147.P41841	6.19e-46	uncharacterized LOC109413376, transcript variant X1	NA	NA	NA	FBpp0390654	1.26e-26	unspecified product	0	1.06	0	0.81	0	0.71	0.35	0.59	0.76	0.98	1.01	0.28	0	3.38	0	0.97	0	1.6	0.32	1.34	0.19	1.05	1.83	0.35	3.03	0	1.99	2.03	0.45	3.86	1.46	3.39	0
AT00026	AT00026-RC	NA	NA	NA	NA	NA	NA	NA	NA	NA	NA	NA	NA	NA	NA	NA	2.14	2.5	0.79	3.66	6.84	3.76	2.16	4.18	3.19	3.73	2.72	4.13	8.75	5.54	11.42	9.78	5.43	8.26	8.48	5.47	8.28	9.34	6.78	11.09	7.76	5.57	7.05	4.48	6.06	5.6	4.32	4.93	10.3
AT00026	AT00026-RCA	NA	NA	NA	AAEL010576-PAR	2.08e-17	modifier of mdg4	AALFPA_071147.P41841	5.19e-45	uncharacterized LOC109413376, transcript variant X1	NA	NA	NA	FBpp0390654	9.05e-26	unspecified product	0	0	0	0	0.16	0	0	0.44	0.2	0	0	2.33	0.48	0	0	0	0	0	1.26	0	0	0	0	0.5	0	0.66	0	0	0.52	0.47	0	0	1.88
AT00026	AT00026-RCB	NA	NA	NA	AAEL010576-PAW	8.42e-07	modifier of mdg4	AALFPA_074775.P46719	9.37e-08	uncharacterized LOC115264268	NA	NA	NA	FBpp0390652	8.81e-11	unspecified product	0	0	0	0	0	0	0	0	0	0	0	2.14	3.63	0	8.88	0	0	0	8.8	0	0	6.38	10.75	0	0	0	0	0	0	0	0	0	0
AT00026	AT00026-RCC	NA	NA	NA	AAEL026465-PA	1.69e-06	unspecified product	AALFPA_074775.P46719	9.12e-08	uncharacterized LOC115264268	NA	NA	NA	FBpp0390652	6e-11	unspecified product	3.63	1.76	2.21	1.21	3.47	6.77	1.56	1	5.57	0.7	5.86	2.45	4.11	10.33	0	10.79	3.64	1.74	0	9.32	3.6	0	0	7.61	15.59	9.83	5.3	10.62	9.51	15.02	5.38	11.53	14.19
AT00026	AT00026-RCD	NA	NA	NA	AAEL004645-PB	1.65e-73	unspecified product	AALFPA_054577.P19446	2.6e-76	uncharacterized LOC109404146	NA	NA	NA	FBpp0112910	1.03e-15	modifier of mdg4	0	0	0	0	0	0	0	0	0	0	0	0	0	0	0	0	0	0	0	0	0	0	0	0	0	0	0	0	0	0	0	0	0
AT00026	AT00026-RCE	NA	NA	NA	AAEL004645-PB	1.03e-73	unspecified product	AALFPA_054577.P19446	6.52e-77	uncharacterized LOC109404146	NA	NA	NA	FBpp0112910	1.17e-15	modifier of mdg4	0.39	3.06	1.56	0.9	2.64	2.25	4.49	1.09	3.47	3.72	3.31	1.77	3.65	3.67	1.12	2.62	1.02	6.13	4.3	4.54	0.99	11.13	5.87	4.69	2.71	5.09	4.03	4.58	5.34	3.6	4.02	3.79	7.81
AT00026	AT00026-RCF	NA	NA	NA	AAEL010576-PQ	1.05e-20	modifier of mdg4	AALFPA_061468.P28744	7.35e-22	uncharacterized LOC109403930	NA	NA	NA	FBpp0083476	3.64e-10	modifier of mdg4	0	3.04	0	0	10.69	0	0	4.28	0	3.23	0	0	8.67	0	16.44	7.52	4.55	0	11.49	9.43	8.1	14.56	14.85	3.28	0	0	5.92	12.13	1.91	24.28	10.61	2.37	2.6
AT00026	AT00026-RCG	sp|Q4VC44|FWCH1_HUMAN	5.95e-09	FLYWCH-type zinc finger-containing protein 1 OS=Homo sapiens	AAEL010576-PQ	1.07e-17	modifier of mdg4	AALFPA_074831.P46790	3.64e-107	FLYWCH-type zinc finger-containing protein 1-like	NA	NA	NA	FBpp0390644	5.91e-10	unspecified product	1.84	0	0.22	0.57	0	1.12	1.37	0.68	0	0.96	0	0	0	1.94	2.99	0	0.13	0.85	0.1	2.68	1.58	0	0	0.49	0	2.74	0	1.12	1.44	0	1.91	1.37	0
AT00026	AT00026-RCH	sp|Q4VC44|FWCH1_HUMAN	1.67e-07	FLYWCH-type zinc finger-containing protein 1 OS=Homo sapiens	AAEL010576-PQ	9e-18	modifier of mdg4	AALFPA_074831.P46790	9.57e-109	FLYWCH-type zinc finger-containing protein 1-like	CQUJHB015293.P23738	1.86e-07	uncharacterized LOC6047838	FBpp0390644	7.69e-10	unspecified product	0	0	0	1.37	1.43	2.14	0	0.88	2.92	0	0.89	1.58	3.65	0	1.2	3.55	1.66	1.81	2.29	2.26	1.82	0.69	1.13	0	1.83	0.91	2.84	1.88	3.72	4.42	0	0	5.48
AT00026	AT00026-RCI	sp|Q4VC44|FWCH1_HUMAN	7.98e-09	FLYWCH-type zinc finger-containing protein 1 OS=Homo sapiens	AAEL010576-PAW	3e-44	modifier of mdg4	AALFPA_052884.P17137	9.36e-44	modifier of mdg4-like, transcript variant X25	CQUJHB000227.P374	2.75e-09	broad-complex core protein isoforms 1/2/3/4/5, transcript variant X2	FBpp0310324	4.88e-19	modifier of mdg4	0.78	4.38	6.26	8.09	3.52	6	0	1.64	4.33	5.85	5.52	4.13	5.48	11.94	5.21	6.98	6.78	10.51	12.6	7.19	3.96	12.46	4.51	6.82	17.42	9.68	6.45	13.4	14.36	17.74	10.46	12.5	13.15
AT00026	AT00026-RCJ	NA	NA	NA	AAEL010576-PAB	7.95e-61	modifier of mdg4	AALFPA_079459.P53133	6.91e-67	DUF4806 domain-containing protein [Source:UniProtKB/TrEMBL;Acc:A0A182HAU7]	CQUJHB015565.P24121	5.73e-13	uncharacterized LOC6044244	FBpp0310324	1.17e-12	modifier of mdg4	0	0	0	0	0	0	0	0	0	0	0	0	0	0	0	0	0	0	0	0	0	0	0	0	0	0	0	0	0	0	0	0	0
AT00026	AT00026-RCK	NA	NA	NA	AAEL010576-PAL	1.8e-29	modifier of mdg4	AALFPA_046253.P7820	1.04e-36	uncharacterized LOC115253649	NA	NA	NA	NA	NA	NA	3.44	3.02	1.54	2.65	8.25	11.46	4.98	4.59	6.41	4.19	3.26	7.55	6.29	1.81	8.06	4.72	8.34	1.29	10.27	9.68	9.41	4.82	6.21	8.8	1.52	1	3.58	8.68	11.52	11.85	4.75	4.1	10.92
AT00026	AT00026-RCL	NA	NA	NA	NA	NA	NA	NA	NA	NA	NA	NA	NA	NA	NA	NA	0	0	0	3.2	0	2.51	0	0	0	3.49	0	0	0	13.59	0	0	7.21	3.12	2.51	6.91	0	0	0	7.85	0	0	0	6.55	0	0.5	0	0	2.21
AT00026	AT00026-RCM	NA	NA	NA	AAEL010576-PAB	1.23e-63	modifier of mdg4	AALFPA_079459.P53133	9.07e-70	DUF4806 domain-containing protein [Source:UniProtKB/TrEMBL;Acc:A0A182HAU7]	CQUJHB015565.P24121	7.27e-14	uncharacterized LOC6044244	NA	NA	NA	0	0	0	0	0	0	0.5	1.18	0.56	0	0	1.55	0.73	0	0	0	0.21	0	0	0	0.69	0	2.11	2.61	0	2.09	0	0	0	1.56	0.24	0.64	0.34
AT00026	AT00026-RD	NA	NA	NA	NA	NA	NA	NA	NA	NA	NA	NA	NA	NA	NA	NA	1.74	2.11	2.78	2.11	5.81	1.38	2.4	2.01	0.91	2.43	1.02	1.41	3.91	3.86	10.99	15.96	6.54	5.4	5.02	9.41	10.68	7.48	8.9	11.67	16.72	6.62	5.48	11.7	16.22	13.08	7.6	9.05	24.48
AT00026	AT00026-RE	NA	NA	NA	NA	NA	NA	NA	NA	NA	NA	NA	NA	NA	NA	NA	2.49	2.18	2.36	7.93	6.75	6.57	1.78	2.73	4.54	2.42	4.03	3.34	6.58	7.77	6.92	8.44	4.67	7.91	10.33	9.77	7.32	5.04	8.42	5.16	16.15	8.3	10.19	10.06	14.33	11.46	5.36	7.92	14.56
AT00026	AT00026-RF	NA	NA	NA	NA	NA	NA	NA	NA	NA	NA	NA	NA	NA	NA	NA	4.01	3.78	1.54	7.48	6.72	6.15	8.3	4.96	4.45	3.67	2.56	3.38	4.06	5.17	4.82	14.08	10.04	7.09	9.78	8.12	6.66	10.43	6.92	7.5	11.85	10.08	11.09	9.9	12.94	9.98	8.77	15.48	13.79
AT00026	AT00026-RG	NA	NA	NA	NA	NA	NA	NA	NA	NA	NA	NA	NA	NA	NA	NA	5.24	2.82	4.38	4.94	4.63	7.49	2.06	3.77	4.67	5.35	1.96	3.31	2.68	1.73	3.08	10.67	8.2	4.82	5.07	8.09	7.12	2.14	11.59	7.77	12.48	6.14	8.21	9.47	8.48	12.55	4.73	13.09	8.82
AT00026	AT00026-RH	NA	NA	NA	NA	NA	NA	NA	NA	NA	NA	NA	NA	NA	NA	NA	2.35	1.96	2.39	4.76	3.47	6.64	1.39	1.03	5.34	2.81	2.75	3.79	6.9	7.52	5.33	11.39	6.9	6.18	17.42	6.63	8.79	6.03	8.05	10.42	18.37	6.95	4.97	15.64	15.53	8.96	7.58	9.16	16.36
AT00026	AT00026-RI	NA	NA	NA	NA	NA	NA	NA	NA	NA	NA	NA	NA	NA	NA	NA	2.75	0.62	1.74	3.67	4.34	6.37	1.32	1.75	2.45	2.36	2.02	3.44	3.34	2.9	3.34	7.37	4.23	5.43	9.3	6.24	7.81	6.4	2.62	5.28	11.18	5.34	3.63	11.32	13.86	10.33	3.46	9.23	6.57
AT00026	AT00026-RJ	NA	NA	NA	NA	NA	NA	NA	NA	NA	NA	NA	NA	NA	NA	NA	2.45	3.26	3.82	5.4	10.47	5.75	2.28	4.03	5.54	6.58	2.74	4.67	7.11	4.24	11.01	16.98	5.91	8.41	6.62	9.51	7.5	12.22	11.58	7.59	12.68	11.34	10.7	13.95	11.06	7.65	6.79	13.38	13.71
AT00026	AT00026-RK	NA	NA	NA	NA	NA	NA	NA	NA	NA	NA	NA	NA	NA	NA	NA	1.84	1.28	1.56	2.12	2.69	3.86	4.38	0.9	1.31	3.47	1.73	1.69	5.12	4.24	3.73	11.19	4.13	4.76	4.61	7.61	5.44	0.98	4.23	2.61	5.94	6.08	2.59	11.62	9.15	3.81	2.77	10.58	12.07
AT00026	AT00026-RL	NA	NA	NA	NA	NA	NA	NA	NA	NA	NA	NA	NA	NA	NA	NA	4.03	3.97	3.64	7.83	7.53	8.08	5.81	6.31	6	4.13	6.42	8.15	7.27	7.71	8.12	16.75	6.67	8.48	9.63	11.27	5.9	8.76	7.78	6.6	11.99	10.71	10.55	12.34	13.88	10.87	10.87	15.28	16.34
AT00026	AT00026-RM	NA	NA	NA	NA	NA	NA	NA	NA	NA	NA	NA	NA	NA	NA	NA	0.34	0.82	1.75	1.69	1.24	2.85	3.04	2.52	4.67	3.92	2.99	3.47	4.04	5.94	5.78	5.46	3.95	2.83	2.11	1.89	2.87	3.46	4.63	3.45	4.68	5.2	5.34	4.04	3.15	2.44	2.21	2.65	5.75
AT00026	AT00026-RN	NA	NA	NA	NA	NA	NA	NA	NA	NA	NA	NA	NA	NA	NA	NA	0.2	1.28	0.86	0.31	1.64	1.78	1.51	1.41	0.31	1.51	0.51	1.25	0.82	2.84	0	0.94	1.49	1.24	1.23	2.07	1.91	1.93	3.5	1.03	2.48	2.34	3.4	5.35	8.48	1.83	2.28	2.46	4.79
AT00026	AT00026-RO	NA	NA	NA	NA	NA	NA	NA	NA	NA	NA	NA	NA	NA	NA	NA	2.48	6.09	4.49	6.66	8.25	13.47	3.5	4.4	7	4.31	6.07	3.73	7.45	9.58	9.36	8.32	4.6	3.47	6.37	5.6	4.97	8.01	6.9	3.97	3.58	3.9	4.92	8.65	8.59	9.52	5.61	7.89	13.58
AT00026	AT00026-RP	sp|Q8CI03|FWCH1_MOUSE	6.94e-07	FLYWCH-type zinc finger-containing protein 1 OS=Mus musculus	AAEL010576-PAO	2.87e-64	modifier of mdg4	AALFPA_072347.P43449	3.89e-70	uncharacterized LOC109413358, transcript variant X1	NA	NA	NA	FBpp0390660	2.07e-34	unspecified product	1.22	1.15	0.68	1.94	2.86	3.96	1.37	2.09	1.49	0.47	1.17	0.99	5.85	3.86	3.71	4.27	3.49	5.11	3.73	5.52	4.67	3.38	4.32	5.15	11.34	6	6.46	8.66	4.48	9.51	4.15	5.53	3.43
AT00026	AT00026-RQ	sp|Q4VC44|FWCH1_HUMAN	9.17e-25	FLYWCH-type zinc finger-containing protein 1 OS=Homo sapiens	AAEL010576-PD	2.35e-77	modifier of mdg4	AALFPA_050950.P14534	1.79e-91	uncharacterized LOC115264250	NA	NA	NA	FBpp0390661	2.53e-36	unspecified product	0	0	0	0	0	0	0	0	0	0	0.57	0	0	0	0	0	0	0	0	0	0	0.35	0.81	0.91	0	1.06	0	0	0	0	0	0	0
AT00026	AT00026-RR	NA	NA	NA	AAEL010576-PH	1.02e-47	modifier of mdg4	AALFPA_052884.P17144	1.16e-48	modifier of mdg4-like, transcript variant X47	NA	NA	NA	FBpp0390641	5.06e-11	unspecified product	16.34	0	0	5.08	5.57	7.53	2.33	2.31	11.14	4.55	5.07	2.52	5.95	5.71	3.86	9.59	2.27	11.44	6.45	17.19	11.71	5.11	10.88	20.27	30.65	9.09	14.6	8.08	9.43	14.44	8.89	8.15	16.95
AT00026	AT00026-RS	sp|Q4VC44|FWCH1_HUMAN	1.16e-17	FLYWCH-type zinc finger-containing protein 1 OS=Homo sapiens	AAEL010576-PD	3.75e-80	modifier of mdg4	AALFPA_052884.P17142	6.46e-82	modifier of mdg4-like, transcript variant X8	CQUJHB000227.P374	6.4e-06	broad-complex core protein isoforms 1/2/3/4/5, transcript variant X2	FBpp0390661	3.6e-37	unspecified product	0.77	0.54	0.48	0.81	1.42	2.93	1.28	1.82	1.26	1.85	0.82	0.84	3.21	2.03	3.86	4	2.47	3.84	2.66	3.33	2.31	3.02	2.39	2.21	3.53	2.68	3.11	4.98	7.08	7.58	2.54	5.31	4.3
AT00026	AT00026-RT	NA	NA	NA	AAEL010576-PS	3.34e-16	modifier of mdg4	AALFPA_043313.P3867	3.11e-29	uncharacterized LOC115264271	CQUJHB015293.P23738	6.64e-07	uncharacterized LOC6047838	FBpp0083459	9.19e-08	modifier of mdg4	5.15	0	0	8.05	7.24	1.48	2.16	3.75	0	0	0	7.14	0	16.21	23.08	2.37	1.52	3.82	31.62	3.98	8.55	0	14.43	4.33	18.73	5.62	0	12.54	3.87	14.05	17.77	16.01	15.8
AT00026	AT00026-RU	NA	NA	NA	AAEL010576-PAY	9.08e-66	modifier of mdg4	AALFPA_067532.P37025	3.64e-65	uncharacterized LOC115264249	NA	NA	NA	FBpp0292463	8.1e-07	unspecified product	0.39	0.22	0	0.67	0.92	1.61	0.59	0.97	1.17	0.27	0.28	0	1.87	3.08	2.16	1.91	2.22	3.37	5.92	1.85	2.27	1.97	4.98	2.48	1.95	0.98	3.36	3.69	6.43	8.83	2.04	1.37	7.37
AT00026	AT00026-RV	NA	NA	NA	AAEL010576-PAZ	6.27e-52	modifier of mdg4	AALFPA_052884.P17138	1.28e-48	modifier of mdg4-like, transcript variant X24	NA	NA	NA	FBpp0390646	4.25e-15	unspecified product	0.71	0.97	0.26	0.49	1.34	0.3	0.43	0.49	1.04	0	1.65	0.22	1.7	2.42	0	1.83	0.37	0.49	0.22	0.66	0.82	1.58	1.54	1.63	0	1.94	1.99	1.89	2.23	2.39	0.44	1.14	0.77
AT00026	AT00026-RW	NA	NA	NA	AAEL010576-PAZ	7.53e-15	modifier of mdg4	AALFPA_052884.P17138	4.02e-13	modifier of mdg4-like, transcript variant X24	NA	NA	NA	FBpp0390658	1.81e-16	unspecified product	0.61	0	4.01	2.85	0	1.11	0	0.74	4.45	2.45	0	0.91	2.82	2.12	1.12	0.71	0.53	1.35	0.99	0	1.6	0	0	4.17	1.83	3.35	3.07	3.2	1.49	2.58	0.63	2.91	0
AT00026	AT00026-RX	NA	NA	NA	AAEL010576-PAZ	7.19e-13	modifier of mdg4	AALFPA_052884.P17138	1.99e-12	modifier of mdg4-like, transcript variant X24	NA	NA	NA	FBpp0390646	5.15e-15	unspecified product	0	0	0	2.13	0	0.55	1	1	0	0	0	0	2.43	0	0	3.56	0.9	0	4.93	6.38	4.14	2.92	2.99	4.93	6.09	5.02	1.23	3.2	2.14	6.02	2.51	3.02	3.59
AT00026	AT00026-RY	NA	NA	NA	AAEL010576-PAK	1.47e-47	modifier of mdg4	AALFPA_052884.P17114	1.67e-46	modifier of mdg4-like, transcript variant X12	NA	NA	NA	FBpp0292470	2.26e-29	unspecified product	2.48	2.31	0.4	3.65	3.26	3.95	3.48	1.66	2.65	2.25	2.11	2.71	8.28	2.83	8.25	11.38	4.6	4.51	9.16	5.94	6.61	7.09	8.54	9.7	15.03	9.2	8.95	14.02	11.92	11.56	3.94	7.38	9.46
AT00026	AT00026-RZ	NA	NA	NA	AAEL010576-PAI	9.04e-59	modifier of mdg4	AALFPA_062396.P29941	1.75e-62	uncharacterized LOC109413407	NA	NA	NA	FBpp0390651	6.88e-11	unspecified product	0.3	1.66	0	6.67	0.86	2.6	1.56	0	7.37	0	0.61	2.18	1.79	5.49	8.23	13.33	6.79	4.46	14.12	7.33	4.6	12.68	11.08	17.02	1.67	6.61	18.15	11.96	6.96	9.48	3.13	8.42	18.3
AT00027	AT00027-RA	NA	NA	NA	AAEL010576-PZ	2.01e-62	modifier of mdg4	AALFPA_052465.P16573	2.42e-67	uncharacterized LOC109413368	CQUJHB015565.P24121	6.73e-20	uncharacterized LOC6044244	NA	NA	NA	0.76	0.29	0.49	2.04	3.24	0.51	0.38	0.79	2.37	1.06	2.92	1.95	2.11	2.74	1	3.06	0.22	2.32	3.36	1.69	0.85	3.72	7.11	2.17	3.29	3.87	0.27	9.69	5.9	5.08	2.64	4.52	5.43
AT00028	AT00028-RA	NA	NA	NA	AAEL004608-PB	1.23e-38	unspecified product	AALFPA_045071.P6167	2.16e-64	uncharacterized LOC115264253	CQUJHB015565.P24121	3.15e-12	uncharacterized LOC6044244	NA	NA	NA	2.22	1.14	1.52	2.99	2.35	4.33	0	1.64	0.24	0.28	2.03	1.24	3.59	2.18	2.21	1.53	1.05	1.61	3.26	5.7	2	1.35	2.44	4.67	3.6	4.04	2.8	5.48	3.84	3.78	1.88	2	5.39
AT00029	AT00029-RA	NA	NA	NA	AAEL004624-PB	1.65e-34	unspecified product	AALFPA_044199.P5045	5.69e-34	golgin candidate 3-like	NA	NA	NA	NA	NA	NA	0	0.42	0	0	1.09	0.38	0.84	0.92	1.11	0	0.54	0.29	5.54	8.53	7.82	18.86	6.63	7.87	11.61	12.6	10.9	17.2	11.23	9.97	13.29	15.34	12.54	9.24	15.11	18.53	8.32	9.79	13.96
AT00029	AT00029-RB	NA	NA	NA	AAEL004624-PB	1.18e-32	unspecified product	AALFPA_044199.P5045	1.02e-28	golgin candidate 3-like	CQUJHB013923.P21599	1.96e-08	activating signal cointegrator 1 complex subunit 3	NA	NA	NA	0	0	0	0	0	0	0	0	0	0	0	0	0	0	0	0	0	0.92	0	0	0	0	0	0	0	0	0	0.57	0.51	0.53	0	0	0
AT00029	AT00029-RC	sp|Q7JXF5|NUP62_DROME	3.96e-08	Nuclear pore glycoprotein p62 OS=Drosophila melanogaster	NA	NA	NA	AALFPA_043149.P3643	3.16e-14	nuclear pore glycoprotein p62	CQUJHB007164.P11017	2.13e-13	nuclear pore glycoprotein p62	FBpp0309066	3.91e-09	Nucleoporin 62kD	0	1.77	5.55	0	0	0	1.95	0	0	0	0	0	0	0	0	12.44	0	0	1.33	0	1.5	0	4.25	5.76	24.71	2.46	1.59	15.92	6.09	11.74	3.69	0	6.28
AT00030	AT00030-RA	sp|F1LPQ2|ASCC3_RAT	1.98e-27	Activating signal cointegrator 1 complex subunit 3 OS=Rattus norvegicus	AAEL014063-PB	7.31e-33	activating signal cointegrator 1 complex subunit 3, helc1	AALFPA_074387.P46206	1.45e-32	activating signal cointegrator 1 complex subunit 3-like	CQUJHB013923.P21599	5.24e-34	activating signal cointegrator 1 complex subunit 3	FBpp0082601	1.36e-28	obelus	6.27	0	0	0	0	0	0	2.69	0	0	0	0	0	3.9	0	0	0	0	0	0	0	4.63	4.66	0	14.01	0	0	0	0	0	0	0	0
AT00031	AT00031-RA	NA	NA	NA	AAEL004608-PB	8.37e-118	unspecified product	AALFPA_056634.P22278	1.26e-104	uncharacterized LOC109403883, transcript variant X2	CQUJHB015565.P24121	6.15e-15	uncharacterized LOC6044244	NA	NA	NA	3.77	3.98	3.61	10.39	9.04	9.37	8.95	4.33	8.23	12.91	5.06	10.06	11.04	8.75	8.44	11.28	4.82	3.44	8.8	11.97	10.69	12.17	12.1	7.78	14.26	8.62	10.4	11.93	8.99	10.59	4.44	3.97	8.86
AT00032	AT00032-RA	NA	NA	NA	AAEL010576-PAF	3.93e-55	modifier of mdg4	AALFPA_067726.P37284	1.04e-31	uncharacterized LOC109403891	CQUJHB015565.P24121	3.23e-16	uncharacterized LOC6044244	NA	NA	NA	1.29	1.58	0.59	2.57	2.81	2.84	2.46	2.67	3.18	1.06	1.72	2.18	4.38	4.06	3.29	3.08	2.99	2.72	4.1	3.99	1.93	4.98	3.58	4	3.41	3.17	3.38	6.37	5.52	6.37	2.13	2.69	4.29
AT00033	AT00033-RA	NA	NA	NA	AAEL010576-PT	1.93e-32	modifier of mdg4	AALFPA_069299.P39340	3.97e-11	uncharacterized LOC115264267	NA	NA	NA	NA	NA	NA	0	0	0	0	0	0	0	0	0	0	0	0	0	0	0	0	0	0	0	0	0	0	0	0	0	0	0	0	0	0	0	0	0
AT00033	AT00033-RB	NA	NA	NA	AAEL010576-PT	1.01e-51	modifier of mdg4	AALFPA_069275.P39312	3.69e-32	uncharacterized LOC109404055	CQUJHB015565.P24121	9.62e-07	uncharacterized LOC6044244	NA	NA	NA	0	0	0.32	0.6	0	0	1.17	0.17	1.07	0.28	0.24	0	0	0	2.89	0	0	0	0.1	0	0	0	1.62	0	0	0	0	0	2.63	0	0.41	0.69	0.18
AT00033	AT00033-RC	NA	NA	NA	NA	NA	NA	NA	NA	NA	NA	NA	NA	NA	NA	NA	0.23	0.28	0.38	0.65	1.99	2.79	0.87	1.71	1.96	1.21	1.08	0.7	2.39	2.05	0	1.57	1.13	1.79	1.75	2.57	2.17	2.45	3.6	3.11	2.77	1.36	2.84	1.68	3.64	3.34	1.71	2.85	2.76
AT00033	AT00033-RD	NA	NA	NA	AAEL010576-PT	2.29e-40	modifier of mdg4	AALFPA_069275.P39312	2.71e-31	uncharacterized LOC109404055	CQUJHB015565.P24121	5.37e-07	uncharacterized LOC6044244	NA	NA	NA	0.52	0	0	0.89	0.18	0	0	0	0.47	0	0	1.08	0	0	0.6	0	0	1.12	0	0	0	0	0	0	0	0	0	0	0	0	0	0	1.55
AT00033	AT00033-RE	sp|O94887|FARP2_HUMAN	2.12e-42	FERM, ARHGEF and pleckstrin domain-containing protein 2 OS=Homo sapiens	AAEL018214-PD	4.33e-68	unspecified product	AALFPA_042931.P3380	3.91e-72	FERM, ARHGEF and pleckstrin domain-containing protein 2-like	CQUJHB010820.P16649	1.18e-71	FERM, ARHGEF and pleckstrin domain-containing protein 2	FBpp0307780	1.11e-56	Chondrocyte-derived ezrin-like domain containing protein	16.21	14.44	14.59	2.91	9.9	16.49	17.9	17.04	18.57	22.78	15.51	9.62	26.37	32.17	36.76	8.43	17.38	9.8	11.81	12.89	9.64	10.83	4.74	10.59	7.58	4.22	7.55	1.95	12.64	5.86	6.75	13.63	4.13
AT00034	AT00034-RA	NA	NA	NA	AAEL010576-PY	9.77e-23	modifier of mdg4	AALFPA_052217.P16243	8.88e-25	uncharacterized LOC109406760	CQUJHB015565.P24121	3.4e-14	uncharacterized LOC6044244	NA	NA	NA	0	0	0	0	3.04	0	0	0.93	0	0	1.57	0	0	0	4.32	1.97	0	1.24	0	0	0	2.53	0	0	0	0	3.74	2.24	2.11	4.12	0.61	1.67	2.59
AT00034	AT00034-RB	NA	NA	NA	AAEL010576-PY	4.89e-23	modifier of mdg4	AALFPA_052217.P16243	5.82e-25	uncharacterized LOC109406760	CQUJHB015565.P24121	2.25e-14	uncharacterized LOC6044244	NA	NA	NA	0.25	1.85	1.16	0.72	0	4.1	2.87	1.28	3.08	3.36	3.15	1.18	3.77	5.05	0	2.2	1.31	0.77	1.93	2.11	2.48	0.2	3.94	2.75	1.75	2.02	0	0	0.08	0	1.28	0	0.34
AT00035	AT00035-RA	NA	NA	NA	AAEL020745-PA	8.71e-73	unspecified product	AALFPA_069905.P40150	3.02e-72	uncharacterized LOC115254117	CQUJHB015565.P24121	2.33e-17	uncharacterized LOC6044244	NA	NA	NA	1.04	0	0	1.23	0.89	1.01	0	0.28	0	1.9	1.51	0	1.15	2.28	0.75	2.83	1.95	1.79	2.08	2.84	2.18	0	0.93	2.19	4.84	1.6	1.87	2.74	1.31	2.73	2.2	0.79	4.14
AT00035	AT00035-RB	NA	NA	NA	AAEL020745-PA	8.19e-59	unspecified product	AALFPA_069905.P40150	1.85e-58	uncharacterized LOC115254117	CQUJHB015565.P24121	7.83e-13	uncharacterized LOC6044244	NA	NA	NA	0	1.38	0.76	0.43	1.04	0.32	1.57	2.48	1.97	0.08	0	2.04	3.15	0.62	4.48	0	0	0.95	0	0	0	2.98	2.55	0.89	0	1.88	5.13	0	2.46	2.63	0	3.21	0
AT00035	AT00035-RC	NA	NA	NA	AAEL010576-PAG	1.99e-27	modifier of mdg4	AALFPA_070907.P41529	1.92e-68	uncharacterized LOC109403881	CQUJHB015565.P24121	1.27e-19	uncharacterized LOC6044244	NA	NA	NA	1.52	1.58	3.19	3.33	3.98	2.72	2.09	0.75	4.04	0.82	1.02	3.39	2.16	0	0.77	1.08	2.03	1.76	0	1.53	2.82	4.24	9.28	5.59	4.5	3.14	5.71	3.98	1.96	4.25	1.77	5.61	0.78
AT00035	AT00035-RD	sp|F1LYQ8|FARP1_RAT	3.2e-96	FERM, ARHGEF and pleckstrin domain-containing protein 1 OS=Rattus norvegicus	AAEL018214-PD	0	unspecified product	AALFPA_073525.P45069	0	uncharacterized LOC109402890	CQUJHB013393.P20808	0	FERM, ARHGEF and pleckstrin domain-containing protein 1, transcript variant X1	FBpp0307781	0	Chondrocyte-derived ezrin-like domain containing protein	10.48	12.55	14.93	7.89	7.28	11.69	8.67	14.48	12.64	5.49	7.79	5.93	16.32	12.07	19.11	6.21	8.25	7.46	0.83	3.81	2.41	0	2.72	0	0.71	3.26	0	0.08	0.62	3.57	8.61	6.92	7.98
AT00036	AT00036-RA	NA	NA	NA	NA	NA	NA	AALFPA_045331.P6527	1.03e-137	uncharacterized LOC109403974	NA	NA	NA	NA	NA	NA	0.2	0.22	1.28	0.45	2.28	0.8	2.92	0.48	0.93	1.09	1.41	0	0.7	1.65	0.39	5.06	1.02	1.56	1.05	2.94	0.81	0	9.65	2.26	3.1	2.93	4.59	10.44	13.11	4.53	4.5	8.51	5.22
AT00037	AT00037-RA	NA	NA	NA	AAEL014625-PA	3.93e-09	unspecified product	AALFPA_050361.P13726	6.67e-105	uncharacterized LOC109413349	NA	NA	NA	NA	NA	NA	2.07	2.1	1.56	5.44	6.51	2.32	3.7	5.37	3.68	2.3	2.98	2.55	4.42	1.74	3.91	11.19	2.34	4.01	4.79	5.66	4.62	5.31	4.56	3.71	9.23	9.86	5.73	9.1	5.99	7.87	3.02	7.58	7.08
AT00038	AT00038-RA	NA	NA	NA	NA	NA	NA	NA	NA	NA	NA	NA	NA	NA	NA	NA	3.38	9	4.15	1.11	2.8	1.46	2.87	1.61	4.38	0.67	0	0	5.61	2.59	16.89	33.89	13.87	24.29	41.62	51.86	32.15	49.9	123.96	64.76	144.41	111.66	51.29	93.31	101.25	217.42	37.45	7.61	133.34
AT00039	AT00039-RA	sp|Q9UMY4|SNX12_HUMAN	4.3e-91	Sorting nexin-12 OS=Homo sapiens	AAEL004620-PC	1.63e-123	sorting nexin	AALFPA_059783.P26473	1.55e-122	PX domain-containing protein [Source:UniProtKB/TrEMBL;Acc:A0A182H1V3]	CQUJHB003457.P5295	2.11e-07	sorting nexin-2	FBpp0082111	5.86e-117	Sorting nexin 3	70.26	68.4	71.49	72.24	79.06	95.06	81.05	66.33	87.99	82.85	65.68	74.79	84.83	117.99	98.3	90.26	81.25	71.18	66.32	80.23	93.39	91.58	97.98	90.01	119.75	90.25	107.38	117.32	104.94	123.13	107.44	104.94	131.58
AT00040	AT00040-RA	NA	NA	NA	NA	NA	NA	NA	NA	NA	NA	NA	NA	NA	NA	NA	0	1.2	0	0	0	0.35	0	0	0	1.46	0	0	1.25	0.84	0.34	0	0	0	0	1.03	0	0	1.63	0	0	0	0.37	2.91	2.47	3.5	0	0	1.13
AT00040	AT00040-RB	NA	NA	NA	NA	NA	NA	AALFPA_055340.P20453	3.24e-06	uncharacterized LOC109406763, transcript variant X1	NA	NA	NA	NA	NA	NA	0.51	0	0.97	0	0.29	0	0	0	0	0	0.73	0	0	0	0	2.1	0.22	0	1.98	0	0	0.57	0	0.81	0	0.72	0	0	1.42	0.95	0.79	1.25	0
AT00040	AT00040-RC	NA	NA	NA	NA	NA	NA	NA	NA	NA	NA	NA	NA	NA	NA	NA	0	0	0	0	0	0	0	0	0	0	0	0	0	0	0	7.26	0	0	0	0	0	0	0	0	0	6.22	0	0	0	0	0	0	0
AT00041	AT00041-RA	NA	NA	NA	AAEL004634-PB	1.89e-23	condensin	AALFPA_066223.P35282	5.23e-22	condensin complex subunit 1-like, transcript variant X2	NA	NA	NA	NA	NA	NA	0	0	0	0	0	0	0	0	0	0	0	0	0	0	1.67	0	0	0	0	0	0	0	0	0	0	0	0	0	0	0.44	0	0	0
AT00041	AT00041-RB	NA	NA	NA	AAEL004634-PA	4.04e-27	condensin	AALFPA_066223.P35283	1.63e-26	condensin complex subunit 1-like, transcript variant X1	NA	NA	NA	NA	NA	NA	3.81	10.24	8.66	18.66	7.56	13.86	2.91	2.86	2.65	0.08	2.32	0	4.36	6.14	1.16	22.06	1.22	13.98	9.93	21.98	12.05	12.68	9	16.49	20.52	7.75	8.66	4.08	4.25	11.29	5.02	11.05	6.09
AT00041	AT00041-RC	NA	NA	NA	NA	NA	NA	NA	NA	NA	NA	NA	NA	NA	NA	NA	11.58	10.85	12.54	18.4	19.79	19.66	2.66	3.83	3.43	1.73	2.15	1.56	8.85	10.38	8.6	16.83	10.6	15.68	6.17	8.46	5.14	11.3	9.13	8.54	11.27	11.76	9.65	10.34	10.58	9.27	12.92	11.12	12.08
AT00041	AT00041-RD	sp|Q9YHY6|CND1_XENLA	8.35e-117	Condensin complex subunit 1 OS=Xenopus laevis	AAEL004634-PB	0	condensin	AALFPA_066223.P35282	0	condensin complex subunit 1-like, transcript variant X2	CQUJHB000172.P289	4.59e-17	uncharacterized LOC6032662	FBpp0084818	0	CAP-D2 condensin subunit	1.23	2.77	4.74	2.9	1.85	2.39	1.03	0.52	1.67	2.06	0.9	3.2	1.28	0.52	0	7.88	3.99	1.62	0.56	3.53	1.55	1.82	4.11	2.9	2.86	2.99	2.87	2.48	3.17	2.19	0.88	4.24	3.5
AT00041	AT00041-RE	sp|Q15021|CND1_HUMAN	1.48e-57	Condensin complex subunit 1 OS=Homo sapiens	AAEL004634-PB	0	condensin	AALFPA_066223.P35282	0	condensin complex subunit 1-like, transcript variant X2	CQUJHB000172.P289	5.65e-173	uncharacterized LOC6032662	FBpp0084818	2.44e-125	CAP-D2 condensin subunit	0	0	0	1.32	0	0	0	0	0	0	0	0	0	0	0	0.59	0	0	0	0	0	0	0	0	1.01	0	0.56	0	0	0.39	0	0.49	0.23
AT00042	AT00042-RA	NA	NA	NA	NA	NA	NA	NA	NA	NA	NA	NA	NA	NA	NA	NA	0	0	0	0	0	0	0	0	0	0	0	0	0	0	0	0	0	0	0	0	0	0	0	0	0	0	0	0	0	0	0	0	0
AT00043	AT00043-RA	NA	NA	NA	NA	NA	NA	NA	NA	NA	NA	NA	NA	NA	NA	NA	0	0	0	0	0	0	0	0	0	0	0	0	0	0	0	0	0	0	0	0	0	0	0	0	0	0	0	0	0	0	0	0	0
AT00044	AT00044-RA	sp|Q9GKU5|HDA11_MACFA	3.58e-121	Histone deacetylase 11 OS=Macaca fascicularis	AAEL022787-PA	0	unspecified product	AALFPA_073710.P45295	0	histone deacetylase 11-like, transcript variant X2	CQUJHB015075.P23387	1.69e-16	histone deacetylase 6, transcript variant X3	FBpp0293582	7.37e-128	Histone deacetylase 11	3.31	3.03	1.86	9.33	8.6	8.72	4.23	6.05	3.32	3.65	5.06	5.3	43.47	52.73	54.43	23.63	19.93	17.09	25.43	23.48	22.71	19.67	22.91	25.65	19.38	20.4	18.92	16.53	18.95	15.58	10.52	11.54	14.37
AT00045	AT00045-RA	sp|A6QPQ5|RM01_BOVIN	7.59e-21	Large ribosomal subunit protein uL1m OS=Bos taurus	AAEL004643-PA	0	mitochondrial ribosomal protein L1	AALFPA_046851.P8668	0	50S ribosomal protein L1-like	NA	NA	NA	FBpp0081322	2.37e-142	mitochondrial ribosomal protein L1	37.74	31.9	30.99	17.09	13.72	15.83	30.39	30.87	48.47	36.01	31.09	35.85	24.8	18.79	21.82	31.52	33.48	30.54	43.74	34.49	42.52	51.28	54.25	49.46	36.89	37.94	42.95	35.02	36.1	37.69	28.8	28.77	36.26
AT00046	AT00046-RA	sp|Q9VC27|NICA_DROME	0	Nicastrin OS=Drosophila melanogaster	AAEL004633-PB	0	nicastrin, putative	AALFPA_060883.P27983	0	nicastrin-like	NA	NA	NA	FBpp0297224	0	Nicastrin	0	0	0	0	4.74	0	0	1.92	0	7.03	0	0	0	0	0	0	0	0	0	0	0	0	0	0	0	0	0	0	0	2.48	4.02	0	10.21
AT00046	AT00046-RB	NA	NA	NA	NA	NA	NA	NA	NA	NA	NA	NA	NA	NA	NA	NA	22.13	20.49	22.15	32.06	27.92	34.82	22.97	21.67	31.28	13.52	15.99	18.66	30.56	32.06	31.53	20.1	18.23	23.03	12.52	18.67	11.08	14.31	13.32	19.85	19.52	20.27	20.54	25.94	23.91	19.21	24.61	28.73	17.72
AT00047	AT00047-RA	sp|Q9H4K1|RIBC2_HUMAN	7.54e-68	RIB43A-like with coiled-coils protein 2 OS=Homo sapiens	AAEL027705-PA	0	unspecified product	AALFPA_079111.P52676	0	RIB43A-like with coiled-coils protein 2	NA	NA	NA	FBpp0304440	2.5e-82	unspecified product	0	0	0.07	0.56	0.39	0.44	5.54	6.21	4.3	0	0	0.39	15.4	21.73	28.55	0.44	0	0	0	0.15	0.2	0	0.26	0.25	0.24	0.2	0	0	0.54	0.07	0	0.25	0
AT00048	AT00048-RA	NA	NA	NA	NA	NA	NA	NA	NA	NA	NA	NA	NA	NA	NA	NA	9.88	12.84	13.84	22.55	20.19	25.34	29.64	28.35	18.1	35.58	28.01	27	25.01	32.83	27.17	27.75	36.06	29.8	18.71	26.35	28.1	22.24	26.51	23.27	16.41	9.36	21.03	14.81	15.06	10.5	13.11	9.89	15.04
AT00048	AT00048-RB	sp|Q17CA7|MOCS3_AEDAE	0	Adenylyltransferase and sulfurtransferase MOCS3 OS=Aedes aegypti	AAEL004607-PA	0	Adenylyltransferase and sulfurtransferase MOCS3 (Molybdenum cofactor synthesis protein 3) [Includes Adenylyltransferase MOCS3(EC 2.7.7.-)(Sulfur carrier protein MOCS2A adenylyltransferase)(EC 2.7.7.n4);Sulfurtransferase MOCS3(EC 2.8.1.-)(Sulfur carrier protein MOCS2A sulfurtransferase)(EC 2.8.1.n1)]	AALFPA_054498.P19349	0	Adenylyltransferase and sulfurtransferase MOCS3 homolog [Source:UniProtKB/TrEMBL;Acc:A0A182H1U8]	CQUJHB006117.P9378	6.02e-17	SUMO-activating enzyme subunit 2	FBpp0305606	3.14e-161	Ubiquitin-like activating enzyme 4	14.82	5.66	3.44	13.4	5.02	7.92	14.26	16.26	6.88	13.52	14.86	9.69	13.99	7	8.18	19.12	12.26	22.08	8.42	12.03	9.09	4.56	8.94	8.7	9.43	15.92	9.12	5.41	4.6	6.32	6.4	13.68	3.81
AT00048	AT00048-RC	sp|Q17CA7|MOCS3_AEDAE	0	Adenylyltransferase and sulfurtransferase MOCS3 OS=Aedes aegypti	AAEL004607-PA	0	Adenylyltransferase and sulfurtransferase MOCS3 (Molybdenum cofactor synthesis protein 3) [Includes Adenylyltransferase MOCS3(EC 2.7.7.-)(Sulfur carrier protein MOCS2A adenylyltransferase)(EC 2.7.7.n4);Sulfurtransferase MOCS3(EC 2.8.1.-)(Sulfur carrier protein MOCS2A sulfurtransferase)(EC 2.8.1.n1)]	AALFPA_054498.P19349	0	Adenylyltransferase and sulfurtransferase MOCS3 homolog [Source:UniProtKB/TrEMBL;Acc:A0A182H1U8]	CQUJHB006117.P9378	5.2e-17	SUMO-activating enzyme subunit 2	FBpp0305606	4.21e-159	Ubiquitin-like activating enzyme 4	0	0	0.13	0	0	0.4	0	0.33	0	0.25	0	0	0	1.27	0.36	0	0	0	0	0.15	0	0	1.25	0	0	0	0	0	0.37	0.2	0	0	0
AT00048	AT00048-RD	sp|E2R1I5|CCD39_CANLF	9.53e-08	Coiled-coil domain-containing protein 39 OS=Canis lupus familiaris	AAEL001340-PA	2.96e-74	unspecified product	AALFPA_068483.P38263	5.96e-75	coiled-coil domain-containing protein 39	CQUJHB012836.P19938	2.12e-60	coiled-coil domain-containing protein 39	NA	NA	NA	0	0	0	1.85	0	3.26	0	1.53	0	0	0	0	0	3.42	1.7	0	0	0	0	0	0	0	0	0	0	0	0	0	0	0	0	0	0
AT00049	AT00049-RA	sp|Q5R650|WDR37_PONAB	2.39e-150	WD repeat-containing protein 37 OS=Pongo abelii	AAEL004630-PA	0	WD_REPEATS_REGION domain-containing protein [Source:UniProtKB/TrEMBL;Acc:A0A1S4F867]	AALFPA_079220.P52802	0	WD repeat-containing protein 37-like	CQUJHB000008.P16	1.28e-17	dynein assembly factor with WDR repeat domains 1	FBpp0083070	0	WD repeat domain 37	1.98	2.5	1.22	3.97	2.03	3.64	9.65	9.12	10.3	6.65	5.19	5.93	6.05	9.14	4.26	24.74	9.23	12.88	13.21	15.36	8.31	14.24	13.48	12.55	14.17	19.14	13.16	16.1	18.78	15.9	13.69	18.78	13.23
AT00050	AT00050-RA	NA	NA	NA	NA	NA	NA	AALFPA_068076.P37733	2.6e-40	uncharacterized LOC115266884	CQUJHB004515.P6995	4.87e-44	uncharacterized protein K02A2.6-like	NA	NA	NA	1.31	0.85	1.58	0.43	0.88	1.54	2.53	2.63	2.69	0.52	2.7	1.16	1.79	1.58	1.13	0	1.3	0.64	0	0	0	0	0	0	0.37	1.41	0	0.53	0	1.37	0.19	0.19	1.81
AT00051	AT00051-RA	NA	NA	NA	NA	NA	NA	NA	NA	NA	CQUJHB010359.P15948	5.81e-20	uncharacterized protein K02A2.6-like	NA	NA	NA	0	1.73	0	0	0	2.72	2.09	1.29	3.1	1.02	3.2	1.13	0	4.43	3.46	0	0	0	0	0	0	0	0	0	0.77	0	0	1.98	0	0.37	0	1.46	0
AT00052	AT00052-RA	sp|P04146|COPIA_DROME	1.88e-26	Copia protein OS=Drosophila melanogaster	NA	NA	NA	AALFPA_069715.P39879	8.62e-10	uncharacterized mitochondrial protein AtMg00820-like	CQUJHB000696.P1081	9.74e-18	secreted RxLR effector protein 161-like	NA	NA	NA	0.42	0.16	0.26	0.16	1.33	1.17	1.49	2.66	1.71	0.99	2.65	2.18	0.84	0.68	7.83	0	0.86	0.48	0.32	0	0	0	0	0.15	0.14	1.91	0.61	0.27	0.78	0.75	0.15	0	2.57
AT00052	AT00052-RB	sp|P53611|PGTB2_HUMAN	6.16e-162	Geranylgeranyl transferase type-2 subunit beta OS=Homo sapiens	AAEL001334-PA	0	geranylgeranyl transferase type ii beta subunit	AALFPA_042409.P2633	0	geranylgeranyl transferase type-2 subunit beta	CQUJHB005315.P8156	0	geranylgeranyl transferase type-2 subunit beta	FBpp0077316	0	Rab geranylgeranyltransferase subunit beta	24.94	24.16	18.81	29.95	30.97	25.03	20.18	27.49	30.39	18.06	24.04	24.8	39.41	45.04	37.49	22.77	19.65	28.67	27.03	36.72	31.93	31.1	29.85	29.14	28.02	31.81	28.72	35.12	36.98	46.25	29.55	38.59	41.36
AT00053	AT00053-RA	sp|P04146|COPIA_DROME	2.32e-15	Copia protein OS=Drosophila melanogaster	NA	NA	NA	AALFPA_079873.P53638	1.12e-15	organic cation transporter protein-like	CQUJHB014785.P22921	9.01e-24	secreted RxLR effector protein 161-like	NA	NA	NA	0.75	0.28	0.48	1.15	0.87	2.53	3.36	2.16	2.06	0.35	2.53	0.77	1.79	4.52	2.73	0.28	0.88	0.86	0	2.39	0.42	0	0	0	1.75	1.6	1.6	0.7	0.9	0.69	2.61	0.5	0.27
AT00054	AT00054-RA	NA	NA	NA	AAEL027894-PA	1.47e-11	unspecified product	AALFPA_047602.P9714	1.33e-16	uncharacterized LOC115257583	CQUJHB018182.P28068	2.19e-08	uncharacterized LOC119770355	NA	NA	NA	8.6	4.89	4.52	8.89	4.59	0	8.52	10.15	15.68	7.03	8.83	12.39	24.67	2.48	7.64	5.47	15.2	11.9	0.91	8.15	0	4.04	5.72	2.61	5.56	9.71	4.31	2.7	2.47	2.77	5.56	1.01	2.22
AT00055	AT00055-RA	NA	NA	NA	AAEL024504-PF	1.28e-105	unspecified product	AALFPA_043875.P4604	3.04e-96	uncharacterized LOC109432051, transcript variant X1	CQUJHB012396.P19186	2.59e-78	uncharacterized LOC6036806	NA	NA	NA	0	0	0	0	0	0	0	0	0	0	0	0	0	0	0	0	0	0	0	0	0	0	0	0	0	0	0.42	0	0	0	0	0	0
AT00055	AT00055-RB	NA	NA	NA	AAEL024504-PA	1.55e-146	unspecified product	AALFPA_043875.P4604	2.86e-140	uncharacterized LOC109432051, transcript variant X1	CQUJHB012396.P19186	1.97e-118	uncharacterized LOC6036806	FBpp0297718	7.47e-17	unspecified product	0	0	0	1.75	0	0	0	0	2.26	0	0	0	0	0	0	0	0	0	0	0	0	0	0	0	0	0	0	0	0	0	0	0	0
AT00055	AT00055-RC	NA	NA	NA	AAEL024504-PF	1.01e-163	unspecified product	AALFPA_043875.P4604	2.88e-162	uncharacterized LOC109432051, transcript variant X1	CQUJHB012396.P19186	2.25e-136	uncharacterized LOC6036806	FBpp0297718	1.13e-20	unspecified product	0	0	0	0	0	0	0.78	0	0	0	0	0	0	0	0.75	0	0	0	0.28	0	1.48	0	1.07	0	0	0.24	0	0	0.52	0	0.98	0	0
AT00055	AT00055-RD	NA	NA	NA	NA	NA	NA	NA	NA	NA	NA	NA	NA	NA	NA	NA	0.79	1.38	1.56	0.16	1.44	0	0	1.84	2.53	4.5	3.38	2.51	1.4	0.71	1.71	1.3	2.52	2.29	0	0	0.2	0	0.76	1.19	0	0	1.01	1.04	3.08	0.99	1.6	1.1	1.41
AT00055	AT00055-RE	NA	NA	NA	NA	NA	NA	NA	NA	NA	NA	NA	NA	NA	NA	NA	1.87	1.9	1.87	2.58	1.64	2.47	7.56	7.82	9.45	4.22	6.31	5.47	11.73	13.96	10.74	10.21	5.56	7.95	0.85	4.79	1.19	3.28	2.1	4.4	2.75	6.88	4.55	4.13	3.41	5.08	5.27	5.55	6.56
AT00055	AT00055-RF	NA	NA	NA	NA	NA	NA	NA	NA	NA	NA	NA	NA	NA	NA	NA	0	0	0.08	0	0	0	0.71	0	0	0	0	0	7.38	0.85	2.44	0	0	0	0.32	0.61	0	1.33	0	0	2.91	1.33	0.47	0	0	0.08	0	0	0
AT00055	AT00055-RG	NA	NA	NA	AAEL024504-PA	0	unspecified product	AALFPA_043875.P4605	0	uncharacterized LOC109432051, transcript variant X2	CQUJHB012396.P19186	0	uncharacterized LOC6036806	FBpp0297718	7.89e-72	unspecified product	2.14	2.21	1.47	1.91	2.04	1.02	11.08	8.31	7.54	15.2	13.23	13.36	12.06	19.28	16.51	13.45	10.62	8.57	9.93	11.08	10.3	8.46	14.18	12.18	9.37	8.16	11.51	5.97	6.17	7.37	6.05	3.62	8.09
AT00055	AT00055-RH	NA	NA	NA	AAEL024504-PA	0	unspecified product	AALFPA_043875.P4605	0	uncharacterized LOC109432051, transcript variant X2	CQUJHB012396.P19186	0	uncharacterized LOC6036806	FBpp0297718	4.55e-72	unspecified product	0	0	0	0	0	0	0	0	0	0	0	0	0	0	0	0	0	0	0	0	0	0	0	0	0	0	0	0	0	0	0	0	0
AT00056	AT00056-RA	NA	NA	NA	NA	NA	NA	NA	NA	NA	NA	NA	NA	NA	NA	NA	0	0	0	0	0	0	0	0	0	0	0	0	5.04	22.9	0	0	0	0	0	0	0	0	0	0	0	0	0	0	0	0	0	0	0
AT00057	AT00057-RA	sp|P48987|ATO_DROME	3.91e-29	Protein atonal OS=Drosophila melanogaster	AAEL004602-PA	5.86e-93	neurogenic differentiation factor, putative	AALFPA_048702.P11297	2.78e-103	protein atonal-like	CQUJHB018079.P27894	1.37e-69	basic helix-loop-helix transcription factor amos	FBpp0081318	3.86e-30	atonal	5.54	5.51	6.93	5.33	2.84	0.9	2.97	1.07	3.67	1.54	0.32	2.05	2.11	2.93	0	0	0.58	0.25	1.37	0	0.55	0.25	2.46	1.41	3.74	1.4	3.31	1.04	0	0.94	0.46	1.32	1.42
AT00058	AT00058-RA	sp|P48987|ATO_DROME	9.25e-30	Protein atonal OS=Drosophila melanogaster	AAEL004648-PA	1.5e-145	unspecified product	AALFPA_052109.P16112	1.34e-30	basic helix-loop-helix transcription factor amos-like	CQUJHB007878.P12073	7.76e-100	protein atonal	FBpp0081318	9.13e-31	atonal	2.12	1.92	3	2.58	5.84	2.8	0.86	0.73	1.72	0.4	0.2	0.88	0.51	0.17	0	0.45	0.86	0.65	0.65	0.53	0.81	0.78	0.15	2.21	4.77	0.7	1.98	1.21	0	0.97	0.74	1.41	0.46
AT00059	AT00059-RA	NA	NA	NA	NA	NA	NA	NA	NA	NA	NA	NA	NA	NA	NA	NA	0	0	0	0	0	0	0	0	0	0	0	0	0	0	0	0	0	0	0	0	0	0	0	0	0	0.86	0	0	0	0	0	0	0
AT00059	AT00059-RB	NA	NA	NA	NA	NA	NA	NA	NA	NA	NA	NA	NA	NA	NA	NA	0	0	0	0	0	0	0	0	0	0	0	0	0	0	0	0	0	0	0	0	2.34	0	0	0	1.29	0	0	0	0	0	0	0	0
AT00060	AT00060-RA	sp|Q9VCA5|SYFB_DROME	0	Phenylalanine--tRNA ligase beta subunit OS=Drosophila melanogaster	AAEL004613-PA	0	phenylalanyl-tRNA synthetase beta chain	AALFPA_069795.P39981	0	Phenylalanyl-tRNA synthetase beta subunit [Source:UniProtKB/TrEMBL;Acc:A0A182GPY4]	CQUJHB014417.P22380	0	phenylalanine--tRNA ligase beta subunit	FBpp0084021	0	Phenylalanyl-tRNA synthetase, beta-subunit	60.25	66.07	73.65	58.45	57.82	54.63	26.39	17.56	27.89	24.96	19.86	25.34	32.88	34.04	32.46	78.09	56.21	68.58	68.67	58.15	53.09	103.17	92.72	107.31	71.45	82.03	68.38	53.93	51.43	56.25	51.41	49.81	49.48
AT00061	AT00061-RA	NA	NA	NA	NA	NA	NA	NA	NA	NA	NA	NA	NA	NA	NA	NA	8.94	0	0	0	0	0	0	0	0	0	0	0	0	0	0	0	0	0	0	0	0	0	0	0	0	0	0	0	0	0	0	0	0
AT00062	AT00062-RA	NA	NA	NA	NA	NA	NA	NA	NA	NA	NA	NA	NA	NA	NA	NA	0.3	0.41	0.49	0.14	1.08	0.32	0.09	0.45	0.46	0	0.09	0.76	0.36	0	0.25	0.13	0.32	0.35	0.32	0	0.44	0.46	0.39	0.25	2.04	0.59	0	1.11	0.17	0.75	0.13	0.24	2.42
AT00063	AT00063-RA	NA	NA	NA	NA	NA	NA	AALFPA_061205.P28400	4.65e-37	zinc finger protein 271-like, transcript variant X2	CQUJHB003730.P5784	6.76e-24	zinc finger protein 91	NA	NA	NA	0.36	1.38	0.25	0.51	0.4	1.59	0	0.49	0.48	0.26	0	0	0.46	1.39	2.14	3.22	2.45	3.13	0.78	2.44	0.77	1.36	3.11	1.83	2.35	6.71	3.79	1.98	2.92	2.88	1.96	1.8	4.54
AT00063	AT00063-RB	NA	NA	NA	NA	NA	NA	NA	NA	NA	NA	NA	NA	NA	NA	NA	1.7	0.79	1.34	2.38	1.5	2.7	1	1.38	1.45	1.15	0.91	1.26	4.94	4.85	2.18	9.14	3.22	5.23	3.02	5.78	3.07	5.98	5.38	4.13	3.2	6.85	4.7	3.8	4.79	3.37	4.94	6.53	2.81
AT00063	AT00063-RC	sp|P10077|ZFP27_MOUSE	6.05e-31	Zinc finger protein 27 OS=Mus musculus	AAEL026244-PA	5.16e-33	unspecified product	AALFPA_050305.P13655	1.53e-78	zinc finger protein 271-like, transcript variant X2	CQUJHB016751.P25861	1.32e-65	uncharacterized LOC6033350	FBpp0307451	5.01e-21	crooked legs	1.1	0.73	0	1.34	0	0	0	0	1.34	0.96	0.66	1.12	0	0	0	2.4	0	0	4.36	0	0	6.46	1.81	0	2.96	4.74	0	1.8	8.96	0	0	0	0
AT00063	AT00063-RD	sp|P10077|ZFP27_MOUSE	3.69e-30	Zinc finger protein 27 OS=Mus musculus	AAEL026244-PA	5.44e-33	unspecified product	AALFPA_050305.P13655	1.3e-76	zinc finger protein 271-like, transcript variant X2	CQUJHB016751.P25861	1.28e-64	uncharacterized LOC6033350	FBpp0085317	6.7e-21	Chromatin-linked adaptor for MSL proteins	0	0	1.03	0	2.01	1.83	0.92	0.71	0	0	0	0	3.68	2.31	4.57	7.29	3.5	5.36	0	4.21	4.34	0	3.71	4.71	4.17	0	5.57	4.15	0	6.05	4.98	5.53	7.12
AT00063	AT00063-RE	NA	NA	NA	NA	NA	NA	AALFPA_061205.P28398	3.39e-39	zinc finger protein 271-like, transcript variant X1	CQUJHB003730.P5784	5.07e-26	zinc finger protein 91	NA	NA	NA	2.05	2.7	2.76	1.52	5.26	2.76	0.9	1.15	2.53	0	0	2.22	3.74	7.56	2.49	13.52	4.62	3.95	1.31	2.42	1.72	2.85	3.73	3.06	2.67	4.67	4.64	1.6	2.76	2.04	5.94	7.91	3.06
AT00063	AT00063-RF	NA	NA	NA	NA	NA	NA	AALFPA_061205.P28400	5.93e-38	zinc finger protein 271-like, transcript variant X2	CQUJHB003730.P5784	4.68e-25	zinc finger protein 91	NA	NA	NA	0.64	0	0	0.16	0.17	0.47	0	0	0	0.1	0	0	0.17	0.19	0.99	0.15	0	1.82	0.19	0.12	0	0.14	0	0.67	0	0.51	0.2	0.25	0.26	0.24	0.14	0.42	0.3
AT00063	AT00063-RG	NA	NA	NA	AAEL024560-PB	1.35e-06	unspecified product	AALFPA_050305.P13654	1.11e-32	zinc finger protein 271-like, transcript variant X3	CQUJHB016751.P25861	2.1e-25	uncharacterized LOC6033350	FBpp0290830	4e-07	stripe	0	0	0.6	0	0	0	0.69	0	0	1.05	1.66	0.58	0	0	1.95	0	1.51	0	0	0.59	0	0.78	3.33	0	1.02	0	0	1.29	0	1.25	1.91	0	0
AT00063	AT00063-RH	sp|Q9HBT7|ZN287_HUMAN	3.3e-25	Zinc finger protein 287 OS=Homo sapiens	AAEL026244-PA	1.79e-31	unspecified product	AALFPA_061205.P28400	4.72e-40	zinc finger protein 271-like, transcript variant X2	CQUJHB016751.P25861	1.38e-53	uncharacterized LOC6033350	FBpp0085317	5.44e-22	Chromatin-linked adaptor for MSL proteins	0.02	0.54	0	0	0.41	0	0	0	0	0	0.09	0	0	0.45	1.89	1.8	0.92	0.43	1.67	0	0.86	0	0	2.83	0.03	0.95	0	0.47	0	1.65	0	0	0
AT00063	AT00063-RI	sp|Q24372|LACH_DROME	8.18e-13	Lachesin OS=Drosophila melanogaster	AAEL012384-PB	2.5e-79	amalgam protein, putative	AALFPA_068154.P37837	4.8e-80	lachesin-like	CQUJHB017070.P26351	1.6e-74	lachesin	FBpp0084716	5.11e-51	Dpr-interacting protein gamma	0	0.72	0.14	0.59	0	0.69	0.58	0	1.11	0	1.31	0	1.05	1	0	0.37	0	0.74	0	0	0	2.5	0.86	0.5	0	0	0.9	0.34	0	1.15	0	0	0.91
AT00064	AT00064-RA	sp|Q9VCA8|ANKHM_DROME	0	Ankyrin repeat and KH domain-containing protein mask OS=Drosophila melanogaster	AAEL023895-PG	0	unspecified product	AALFPA_068123.P37785	0	ankyrin repeat and KH domain-containing protein mask-like	CQUJHB012120.P18701	0	uncharacterized protein K02A2.6-like	FBpp0306961	0	multiple ankyrin repeats single KH domain	12.53	14.41	19.57	13.62	16.06	16	18.09	18.64	26.81	15.69	13.45	13.01	13.51	12.6	12.59	20.17	12.7	21.2	3.48	8.43	4.53	8.13	9.29	7.76	12.86	16.48	10.9	11.33	17.37	13.73	20.98	23.08	23.78
AT00064	AT00064-RB	sp|Q9VCA8|ANKHM_DROME	0	Ankyrin repeat and KH domain-containing protein mask OS=Drosophila melanogaster	AAEL023895-PE	0	unspecified product	AALFPA_068123.P37785	0	ankyrin repeat and KH domain-containing protein mask-like	CQUJHB012120.P18701	0	uncharacterized protein K02A2.6-like	FBpp0293580	0	multiple ankyrin repeats single KH domain	0	0	0	0	0	0	0	0	0	0	0	0	0	0	0	0	0	0	0	0	0	0	0	0	0	0	0	0	0	0	0	0	0
AT00065	AT00065-RA	sp|Q8IWZ3|ANKH1_HUMAN	0	Ankyrin repeat and KH domain-containing protein 1 OS=Homo sapiens	AAEL023895-PG	0	unspecified product	AALFPA_068705.P38548	0	ankyrin repeat and KH domain-containing protein mask-like	CQUJHB015538.P24079	0	ankyrin repeat and KH domain-containing protein mask, transcript variant X2	FBpp0292237	2.85e-58	Ankyrin 2	5.98	8.04	10.8	6.3	6.93	6.14	5.23	5.37	6.97	3.27	2.67	2.85	2.15	2.6	2.37	7.4	4.59	8.59	0.64	1.49	0.65	0.97	2.05	0.76	1.7	3.92	2.24	2.21	4.04	2.41	7.31	8.35	6.47
AT00065	AT00065-RB	sp|Q9VCA8|ANKHM_DROME	0	Ankyrin repeat and KH domain-containing protein mask OS=Drosophila melanogaster	AAEL023895-PD	0	unspecified product	AALFPA_068705.P38548	0	ankyrin repeat and KH domain-containing protein mask-like	CQUJHB015538.P24079	0	ankyrin repeat and KH domain-containing protein mask, transcript variant X2	FBpp0293580	0	multiple ankyrin repeats single KH domain	0.89	0.41	2.57	2.1	3	2.91	3.72	6.26	6.28	4.37	1.7	3.19	3.4	2.64	3.49	1.46	1.52	3.14	0.15	0.53	0.47	0.28	0.67	1.4	1.94	1.36	1.54	0.76	1.09	0.14	4.21	1.26	1.58
AT00065	AT00065-RC	sp|Q9VCA8|ANKHM_DROME	0	Ankyrin repeat and KH domain-containing protein mask OS=Drosophila melanogaster	AAEL023895-PA	0	unspecified product	AALFPA_068705.P38548	0	ankyrin repeat and KH domain-containing protein mask-like	CQUJHB015538.P24081	0	ankyrin repeat and KH domain-containing protein mask, transcript variant X2	FBpp0306961	0	multiple ankyrin repeats single KH domain	3.41	3.77	4.69	3.44	4.38	5.08	3.93	5.58	11	2.53	4.33	2.06	4.22	2.85	3.52	4.11	2.42	3.92	0.63	1.73	0.35	2.26	0.63	0.22	1.29	1.77	0.59	1.36	1.84	2.53	4.47	3.99	5.41
AT00065	AT00065-RD	NA	NA	NA	AAEL023895-PE	3.26e-25	unspecified product	AALFPA_068123.P37785	2.06e-22	ankyrin repeat and KH domain-containing protein mask-like	CQUJHB015538.P24081	5.6e-25	ankyrin repeat and KH domain-containing protein mask, transcript variant X2	NA	NA	NA	0	0	0	0.4	0	0.97	0	2.24	1.18	0	0	0	1.51	0	0	0	0	0.64	0	0	0	0	0	0	1.57	0	0	0	1.47	1.69	0	0	0
AT00066	AT00066-RA	NA	NA	NA	AAEL023895-PE	2.46e-32	unspecified product	AALFPA_068123.P37785	8.24e-12	ankyrin repeat and KH domain-containing protein mask-like	CQUJHB015538.P24078	1.37e-12	ankyrin repeat and KH domain-containing protein mask, transcript variant X2	NA	NA	NA	13.19	17.84	21.6	19.19	14.7	16.77	13.15	17.94	28.9	15.04	6.62	5.86	12.36	5.06	13.16	14.26	9.91	20.55	1.7	4.71	1.65	3.35	5.94	3.58	5.75	6.01	4.32	3.94	5.08	5.34	15.58	14.47	10.92
AT00067	AT00067-RA	NA	NA	NA	NA	NA	NA	NA	NA	NA	NA	NA	NA	NA	NA	NA	0	0	0	0	0	0	0	0	0	0	0	0	0	0	0	0	0	0	0	0	0	0	0	0	0	0	0	0	0	0	0	0	0
AT00068	AT00068-RA	NA	NA	NA	NA	NA	NA	NA	NA	NA	NA	NA	NA	NA	NA	NA	0	0	0	0	0	0	0	0	0	0	0	0	0	0	0	0	0	0	0	0	0	0	0	0	0	0	0	0	0	0	0	0	0
AT00069	AT00069-RA	sp|Q5XJ56|DTWD1_DANRE	9.75e-57	tRNA-uridine aminocarboxypropyltransferase 1 OS=Danio rerio	AAEL004625-PA	0	DTW domain-containing protein [Source:UniProtKB/TrEMBL;Acc:A0A1S4F862]	AALFPA_079861.P53626	0	DTW domain-containing protein 1-like	CQUJHB013773.P21343	0	tRNA-uridine aminocarboxypropyltransferase 1	FBpp0292508	1.85e-116	unspecified product	6.98	6.77	7.6	11.32	8.51	8.32	5.92	5.52	6.89	5.89	5.06	7.14	10.38	8.49	11.7	19.64	15.48	16.52	22.7	21.52	15.68	23.47	24.87	21.37	32.97	29.39	23.55	27.54	24.04	26.3	19.2	17.16	27.73
AT00070	AT00070-RA	sp|Q9VAL0|SPCS1_DROME	4.97e-36	Signal peptidase complex subunit 1 OS=Drosophila melanogaster	AAEL004603-PA	3.22e-62	signal peptidase 12kDa subunit, putative	AALFPA_048797.P11495	3e-62	Microsomal signal peptidase 12 kDa subunit [Source:UniProtKB/TrEMBL;Acc:A0A023EE46]	CQUJHB010211.P15745	3.35e-52	signal peptidase complex subunit 1	FBpp0084801	4.91e-37	Spase 12-subunit	169.38	191.51	169.86	122.34	140.07	154.49	51.1	73.99	66.74	69.93	80.72	80.22	86.18	73.1	98.75	76.01	74.25	82.13	151.52	136.43	113.12	257.73	162.32	267.67	72.78	189.07	193.24	207.13	224.46	195.95	85.38	206.38	103.67
AT00071	AT00071-RA	NA	NA	NA	AAEL025045-PA	4.65e-34	unspecified product	AALFPA_058761.P25089	5.64e-31	uncharacterized LOC109397927	CQUJHB014268.P22127	2.09e-27	uncharacterized LOC6041752	NA	NA	NA	0	0	0	0	0	1.76	0	4.98	0	0	0	0	0	0	0	0	0	0	0	0	0	8.49	0	0	0	3.54	0	0	0	1.37	0	0	0
AT00072	AT00072-RA	NA	NA	NA	AAEL009061-PB	2.07e-36	rrm/rnp domain	NA	NA	NA	CQUJHB015570.P24129	2.49e-13	zinc finger protein swm, transcript variant X2	NA	NA	NA	0.48	2.16	0	1.67	0.7	0.54	2.66	0	3.44	1.51	5.09	0	0	0	2.26	2.11	0.22	1.08	0	0	0	0	1.62	0	0	0.64	0.49	0.85	2.42	1.11	0.53	0.4	0.16
AT00072	AT00072-RB	sp|Q9VIV2|SWM_DROME	2.75e-09	Zinc finger protein swm OS=Drosophila melanogaster	AAEL009061-PB	1.42e-53	rrm/rnp domain	NA	NA	NA	CQUJHB015570.P24128	9.54e-40	zinc finger protein swm, transcript variant X2	FBpp0080786	2.71e-10	second mitotic wave missing	0	0	0.24	0	0.54	0.9	0.13	0.1	0.58	0	0.49	0	0.31	0.65	0	0.08	0.47	0	0.21	0	0.52	0	0.07	0	0.24	0	0	0.43	0	0.56	0.57	0.07	0.5
AT00072	AT00072-RC	sp|Q9VIV2|SWM_DROME	2.55e-09	Zinc finger protein swm OS=Drosophila melanogaster	AAEL009061-PB	1.11e-53	rrm/rnp domain	NA	NA	NA	CQUJHB015570.P24129	4.18e-24	zinc finger protein swm, transcript variant X2	FBpp0080786	2.52e-10	second mitotic wave missing	0.4	0.72	0.97	0.27	0.91	0.66	0.82	1.25	0.72	0.9	0.91	0.5	0.54	0.43	2.28	0.82	0.93	1.01	0.68	0.66	0.55	0.71	0	0.08	0.47	0.77	0.43	0.66	0.6	1.2	0.15	0	0.69
AT00073	AT00073-RA	sp|Q58CU2|E41L5_BOVIN	8.47e-174	Band 4.1-like protein 5 OS=Bos taurus	AAEL004623-PB	0	band 4.1-like protein 5, putative	AALFPA_070801.P41381	0	band 4.1-like protein 4B, transcript variant X11	CQUJHB001272.P1976	0	band 4.1-like protein 4B	FBpp0082261	0	yurt	11.69	12.36	12.62	18.46	18.23	20.65	16.35	13.53	23.62	13.8	14.25	15.27	14.04	11.08	13.45	22.16	16.3	20.04	6.65	15.91	10.92	14.97	18.68	17.4	22.52	22.08	16.44	18.82	21.37	20.69	20.94	27.74	29.31
AT00073	AT00073-RB	sp|Q58CU2|E41L5_BOVIN	2.23e-172	Band 4.1-like protein 5 OS=Bos taurus	AAEL004623-PB	0	band 4.1-like protein 5, putative	AALFPA_070801.P41381	0	band 4.1-like protein 4B, transcript variant X11	CQUJHB001272.P1976	0	band 4.1-like protein 4B	FBpp0082261	0	yurt	0	0	0.21	0.76	0	1.19	0	0.31	1.04	0	0.32	0	0	0	0.21	1.67	0.19	0.86	0.84	0	0	1.38	0	0	0.29	0.19	0.86	0.79	0	0	0.48	0.2	0
AT00074	AT00074-RA	sp|P10981|ACT5_DROME	0	Actin-87E OS=Drosophila melanogaster	AAEL004631-PA	0	actin	AALFPA_043282.P3823	0	Putative actin-related protein [Source:UniProtKB/TrEMBL;Acc:A0A023EPU9]	CQUJHB005197.P7977	0	actin-87E	FBpp0312019	0	Actin 87E	721.23	739.36	758.58	1069.92	1009.05	999.78	2225.95	2688.41	2169.93	2596.68	2418.66	2112.11	687.87	780.35	631.73	631.04	569.52	579.6	442.08	776.92	571.67	572.1	771.52	665.59	785.12	917.09	976.79	761.1	862.65	825.53	963.32	704.15	1071.4
AT00075	AT00075-RA	sp|P12716|ACTC_PISOC	0	Actin, cytoplasmic OS=Pisaster ochraceus	AAEL004616-PA	0	actin	AALFPA_071227.P41953	0	actin-87E-like	CQUJHB016733.P25842	0	actin, cytoplasmic	FBpp0312019	0	Actin 87E	971.66	988.09	1077.99	346.79	304.94	308.34	48.42	59.23	74.08	108.54	26.55	32.57	124.29	113.78	137.03	136.19	119.81	135.43	48.1	62.91	75.92	171.86	44.77	43.32	90.71	125.86	64.12	107.2	77.9	102.37	298.39	264.79	211.77
AT00076	AT00076-RA	sp|P02576|ACTA_PHYPO	1.19e-160	Actin, plasmodial isoform OS=Physarum polycephalum	AAEL004646-PA	0	actin	AALFPA_051184.P14842	0	actin-like	CQUJHB014638.P22713	1.41e-159	actin, muscle	FBpp0311818	3.62e-159	Actin 5C	63.14	48.91	46.47	62.54	47.32	42.09	9.35	13.77	14.51	19.51	3.87	4.29	12.75	10.71	8.81	11.64	23.79	21.77	6.88	12.47	15.46	42.01	5.02	5.66	7.91	10.07	3.85	17.85	15.57	11.67	42.59	36.65	27.86
AT00077	AT00077-RA	sp|Q9V4C0|YELLH_DROME	6.11e-48	Dopaminechrome tautomerase OS=Drosophila melanogaster	AAEL025140-PA	0	unspecified product	AALFPA_068817.P38710	0	major royal jelly protein 1-like	CQUJHB013708.P21239	1.7e-56	protein yellow	FBpp0082225	6.7e-176	yellow-e	45.6	2.12	2.1	46.59	24.88	56.07	242.61	260.6	216.32	135.01	139.47	132.02	3.91	5.42	6.06	2.97	2.78	2.77	0.85	1.72	1.17	3.03	1.19	1.96	0.79	3.68	2.56	0.72	2.03	1.2	2.67	1.56	1.33
AT00078	AT00078-RA	NA	NA	NA	NA	NA	NA	NA	NA	NA	NA	NA	NA	NA	NA	NA	0	0	0	0	0	0	0	0	0	0	0	0	0	0	0	0	0	0	0	0	0	0	0	0	0	0	0	0	0	0	0	0	0
AT00079	AT00079-RA	sp|Q5M7E0|F210A_XENLA	8.11e-41	Protein FAM210A OS=Xenopus laevis	AAEL011684-PA	2.47e-135	unspecified product	AALFPA_042508.P2764	7e-143	DUF1279 domain-containing protein [Source:UniProtKB/TrEMBL;Acc:A0A182G1T8]	CQUJHB013574.P21057	7.5e-96	uncharacterized protein C18orf19 homolog A	FBpp0307051	6.32e-57	unspecified product	33.27	31.2	29.63	25.34	19.37	17.83	14.99	14.57	21.83	15.23	20.24	23.41	24.91	23.27	18.97	40.25	27.72	35.29	50.51	41.78	41.19	50.38	44.76	57.38	52.52	41.03	37.62	30.17	38.05	34.24	28.46	35.62	33.85
AT00080	AT00080-RA	NA	NA	NA	NA	NA	NA	NA	NA	NA	NA	NA	NA	NA	NA	NA	11.14	10.48	10.09	15.06	15.09	14.89	11.23	11.61	15.13	11.41	10.21	13.29	17.48	21.85	23.67	24.49	17.29	17.65	17.72	22.03	15.14	17.24	24.93	19.9	24.92	24.45	24.66	22.12	24.26	24.54	17.6	19.62	24.22
AT00080	AT00080-RB	sp|Q14409|GLPK3_HUMAN	5.32e-140	Glycerol kinase 3 OS=Homo sapiens	AAEL011697-PA	0	glycerol kinase	AALFPA_052803.P16992	0	glycerol kinase-like	CQUJHB011598.P17916	0	glycerol kinase	FBpp0297145	4.18e-177	unspecified product	0	0	0	0	0	0	0	0	0	0.69	0	0	0	0	0	0	0	0	0	0	0	0	0	0	0	0	0	0	0	0	0	0	0
AT00081	AT00081-RA	sp|Q9VJQ4|MCES_DROME	9.51e-153	mRNA cap guanine-N7 methyltransferase OS=Drosophila melanogaster	AAEL021810-PC	0	mRNA cap guanine-N7 methyltransferase [Source:UniProtKB/TrEMBL;Acc:A0A1S4FUB6]	AALFPA_050495.P13912	0	mRNA cap guanine-N7 methyltransferase	CQUJHB015745.P24419	0	mRNA cap guanine-N7 methyltransferase	FBpp0080257	9.39e-154	RNA guanine-7 methyltransferase	20.79	15.53	14.63	18.86	19.36	20.43	17.46	12.96	17.18	10.42	9.75	12.45	19.4	21.93	16.77	16.43	9.25	12.29	6.96	12.04	10.18	16.4	17.6	16.3	14.66	12.88	16.39	21.06	18.75	20.55	17.55	26.47	19.41
AT00082	AT00082-RA	sp|Q5FW25|AR2BP_XENTR	2.72e-37	ADP-ribosylation factor-like protein 2-binding protein OS=Xenopus tropicalis	AAEL011685-PA	9.32e-95	ARL2_Bind_BART domain-containing protein [Source:UniProtKB/TrEMBL;Acc:A0A1S4FUE4]	AALFPA_077638.P50637	6.11e-95	ADP-ribosylation factor-like protein 2-binding protein	CQUJHB014507.P22498	2.81e-81	ADP-ribosylation factor-like protein 2-binding protein	NA	NA	NA	0	0.44	0	0.46	0.89	0.76	2.28	1.66	0	1.62	0	0.6	3.25	6.06	0.75	0	0	0.44	0.94	0.39	0.67	1.81	3.22	0	0	0	0.41	0.72	0	0	0	0	0
AT00083	AT00083-RA	sp|Q7ZX96|NUP93_XENLA	7.83e-76	Nuclear pore complex protein Nup93 OS=Xenopus laevis	AAEL025547-PA	0	unspecified product	AALFPA_061258.P28468	0	nuclear pore complex protein Nup93-1	CQUJHB001092.P1700	0	nuclear pore complex protein Nup93-1	FBpp0082467	1.23e-76	Nucleoporin 93kD-2	9.7	9.83	7	1.56	6.43	2.83	2.7	2.37	4.09	4.12	4.06	2.85	7.23	1.64	5.78	18.07	10.72	14.1	17.31	11.81	15.38	17.63	19.98	22.03	16.55	10.21	11.35	9.84	5.72	3.37	2.45	7.54	12.51
AT00083	AT00083-RB	NA	NA	NA	NA	NA	NA	NA	NA	NA	NA	NA	NA	NA	NA	NA	21.72	16.13	16.1	15.33	16.03	16.1	5.03	5.41	5.4	4.06	3.36	3.78	6.99	11.48	7.54	22.41	13.11	17.09	7.82	14.07	9.91	18.76	18.27	18.98	17.13	20.1	19.92	21.83	23.49	18.73	17.93	24.28	21.85
AT00083	AT00083-RC	sp|Q9XZ06|NU931_DROME	1.56e-159	Nuclear pore complex protein Nup93-1 OS=Drosophila melanogaster	AAEL025547-PA	0	unspecified product	AALFPA_061258.P28468	0	nuclear pore complex protein Nup93-1	CQUJHB001092.P1700	0	nuclear pore complex protein Nup93-1	FBpp0082467	6.53e-164	Nucleoporin 93kD-2	0	0	0	0	0	0	0	0.29	0.78	2.53	0	0	0	0	0	1.9	0	0	0	0	0	0	0	0	0	0	0	0	0	0	0	0	0
AT00083	AT00083-RD	sp|Q9VYA7|RRP12_DROME	0	RRP12-like protein OS=Drosophila melanogaster	AAEL011960-PA	0	unspecified product	AALFPA_060098.P26907	0	RRP12-like protein	CQUJHB013816.P21431	0	RRP12-like protein	FBpp0309168	0	unspecified product	3.11	2.84	2.65	1.1	1.32	1.27	0	1.27	0.66	0.25	0	0.64	0	4.11	3.09	17.79	7.73	3.89	13.46	16.78	13.97	11.51	8.71	14.02	0	0.52	0.36	0.17	0.08	2.08	1.51	2.39	4.4
AT00084	AT00084-RA	NA	NA	NA	AAEL002801-PA	1.09e-89	unspecified product	AALFPA_055723.P21000	2.53e-14	uncharacterized LOC109417027	CQUJHB002693.P4036	1.32e-24	uncharacterized LOC6040922, transcript variant X1	FBpp0309278	5.81e-06	unspecified product	2.71	3.96	3.08	3.27	4.37	4.46	2.94	2.85	4.12	4.07	2.29	4.09	4.3	4.37	4.21	7.03	3.11	5.54	2.93	4.69	3.49	3.55	5.13	5.04	9	7.36	3.32	6.2	5.58	5.07	4.37	8.32	5.66
AT00085	AT00085-RA	NA	NA	NA	AAEL002801-PA	6.15e-32	unspecified product	NA	NA	NA	CQUJHB002693.P4036	9.67e-10	uncharacterized LOC6040922, transcript variant X1	NA	NA	NA	0	0	0	0	0	0	0	0	0	0	0	0	0	0	0	0	0	0	0	0	0	0	0	0	0	0	0	0	0	0	0	0	0
AT00085	AT00085-RB	NA	NA	NA	AAEL002801-PA	3.46e-37	unspecified product	NA	NA	NA	CQUJHB002693.P4036	6.68e-14	uncharacterized LOC6040922, transcript variant X1	NA	NA	NA	0.08	0.2	0	0	0	0.37	0	0	0.11	0	0	0	0.19	0.2	0.25	0.35	0	0.22	0	0.23	0	0.17	0.16	0.54	0.16	0.09	0	0.3	0.3	0	0.42	0.08	0
AT00085	AT00085-RC	NA	NA	NA	NA	NA	NA	NA	NA	NA	NA	NA	NA	NA	NA	NA	2.17	1.47	4.25	3.57	3.56	2.88	4.18	1.42	1.72	3.17	1.82	4.48	4.59	8.79	4.06	12.32	9.26	8.4	4.7	7.81	5.54	11.19	11.74	8.97	9.16	9.49	11.24	8.65	8.32	6.12	17.43	17.2	5.67
AT00085	AT00085-RD	NA	NA	NA	AAEL002801-PA	4.18e-13	unspecified product	AALFPA_055723.P21000	1.59e-06	uncharacterized LOC109417027	NA	NA	NA	NA	NA	NA	0	1.7	0	1.74	0	0	7.54	0	2.82	0	1.99	0	1.69	1.73	0	0	0	1.64	1.28	3.35	1.44	9.67	10.19	0	7.9	2.35	7.63	9.69	0	1.14	9.17	2.76	3.03
AT00086	AT00086-RA	NA	NA	NA	AAEL002790-PA	3.01e-79	unspecified product	AALFPA_055723.P21000	8.23e-112	uncharacterized LOC109417027	CQUJHB002813.P4282	1.98e-41	uncharacterized LOC6040920	NA	NA	NA	4.49	4.22	3.37	4.42	4.63	4.68	6.34	6.06	8.09	6.45	6.15	4.23	14.92	11.26	11.8	8.77	6.54	8.48	12.49	10.02	11.86	10.06	17.15	10.53	15.77	13.84	10.77	10.72	10.42	11.55	7.5	9.39	10.94
AT00087	AT00087-RA	NA	NA	NA	NA	NA	NA	NA	NA	NA	NA	NA	NA	NA	NA	NA	0	0	1.71	0	1.14	6.58	0	0.91	0	0	4.26	7.3	2.54	8.95	11.47	0	0.94	6.02	0	0	0	0	0	0	0	0	0	2.01	2.12	3.41	1.01	1.04	2.28
AT00087	AT00087-RB	sp|Q9U518|ASPG_DIRIM	3.08e-175	L-asparaginase OS=Dirofilaria immitis	AAEL002796-PB	0	l-asparaginase i	AALFPA_074185.P45943	0	L-asparaginase, transcript variant X2	CQUJHB004871.P7512	0	L-asparaginase	FBpp0070595	0	unspecified product	3.83	6.09	2.73	13.18	8.46	5.11	13.24	11.43	25.27	10.81	6.29	13.23	48.67	32.04	30.05	9.38	9.38	5.66	10.32	8.02	9	5.69	6.16	8.79	7.92	12.34	9.84	9.4	8.01	6.21	8.79	11.71	11.7
AT00087	AT00087-RC	NA	NA	NA	AAEL006567-PJ	2.4e-60	max binding protein, mnt	AALFPA_054730.P19623	5.55e-70	kinesin-related protein 12-like	CQUJHB003925.P6088	7.91e-39	mucin-5AC, transcript variant X3	NA	NA	NA	4.06	10.16	11.33	19.07	17.51	20.32	4.54	5.25	6.73	7.79	7.17	5.36	11.3	8.19	6.37	20.26	12.54	24.13	0.81	7.17	3.46	14.16	10.78	4.23	12.52	10.24	11.03	14.81	12.32	10.12	17.98	16.32	15.83
AT00088	AT00088-RA	NA	NA	NA	AAEL002773-PA	3.09e-131	unspecified product	AALFPA_044230.P5088	8.99e-136	uncharacterized LOC109412795, transcript variant X1	CQUJHB014976.P23223	1.23e-96	uncharacterized LOC6040925, transcript variant X7	FBpp0310807	7e-21	unspecified product	0	0	0.22	0	0.14	0	0.91	0	0.29	0.5	0	0.19	1	1.3	1.58	0.22	0.52	0.27	0.82	2.33	0.64	0	1.12	0.25	0	0	1.42	0.34	0.33	0.28	0.99	0	0.39
AT00088	AT00088-RB	NA	NA	NA	AAEL002773-PA	8.88e-66	unspecified product	AALFPA_044230.P5088	7.38e-68	uncharacterized LOC109412795, transcript variant X1	CQUJHB014976.P23223	3.45e-37	uncharacterized LOC6040925, transcript variant X7	FBpp0310807	2.44e-09	unspecified product	1.31	0	0	0	0	0	0	0	0	0	0	0	0	0	0	0	0	0	0	0	0.36	0	0.08	0	0	0	0	0	0	0	0	0	0
AT00089	AT00089-RA	NA	NA	NA	NA	NA	NA	NA	NA	NA	NA	NA	NA	NA	NA	NA	0	0	0	0	0	0	0	0	0.58	0	0	0.38	1.75	0	0.49	0.35	0.43	0.28	1.72	1.41	0.37	2.77	0.83	1.31	0	0	1.05	0	0.88	0.51	0.26	0.24	0
AT00090	AT00090-RA	NA	NA	NA	AAEL002803-PC	1.03e-115	unspecified product	AALFPA_047638.P9766	1.03e-123	uncharacterized LOC109403977	CQUJHB005350.P8202	1.01e-121	uncharacterized LOC6040926, transcript variant X2	FBpp0081751	1.59e-77	Desiccate	17.26	6.5	5.82	3.28	1.39	2.45	15.77	14.04	42.54	15.61	17.59	18.6	0	0	0	3.27	0.59	0	2.99	0	0.7	0.94	0.92	3.19	5.87	2.32	0	2.24	2.48	4.02	1.76	1.35	5.63
AT00091	AT00091-RA	NA	NA	NA	NA	NA	NA	NA	NA	NA	NA	NA	NA	NA	NA	NA	71.32	43.27	8.4	58.41	116.23	77.86	126.73	76.09	88.98	112.58	106.79	74.2	84.38	49.25	112.32	22.21	40.68	20.37	19.6	20.12	27.05	17.45	41.64	54.89	37.12	19.27	17.36	30.72	30.72	23.62	40.43	11.89	66.38
AT00092	AT00092-RA	sp|C0HK94|Y5078_DROME	8.51e-28	Uncharacterized protein CG45078 OS=Drosophila melanogaster	AAEL019525-PH	3.47e-10	unspecified product	AALFPA_045455.P6693	4.09e-10	trichohyalin, transcript variant X8	CQUJHB004480.P6941	1.5e-08	uncharacterized protein CG45076, transcript variant X2	FBpp0310817	8.41e-29	unspecified product	31.92	26.71	22.49	46.3	47.18	41.9	49.4	75.76	51.95	55.28	61.27	64.58	85.7	101.24	97.24	40.24	33.71	40.22	15.77	39.81	21.49	26.08	41.04	27.59	48.43	43.45	62.1	31.26	39.01	45.76	64.41	37.72	57.77
AT00092	AT00092-RB	sp|C0HK95|FAU_DROME	1.7e-22	Protein anoxia up-regulated OS=Drosophila melanogaster	NA	NA	NA	NA	NA	NA	NA	NA	NA	FBpp0310816	1.68e-23	fau	127.89	120.9	150.29	211.52	214.78	215.63	274.85	351.18	246.26	320.14	356.59	273.04	288.62	433.96	373	181.16	211.65	160.7	184.21	276.76	223.71	210.03	272.7	185.34	200.75	231.5	308.3	118.65	198.5	192.9	208.87	105.34	279.87
AT00093	AT00093-RA	sp|C0HK92|Y5076_DROME	2.33e-14	Uncharacterized protein CG45076 OS=Drosophila melanogaster	AAEL019525-PL	1.12e-171	unspecified product	AALFPA_045455.P6698	3.18e-170	trichohyalin, transcript variant X5	CQUJHB004480.P6944	0	uncharacterized protein CG45076, transcript variant X2	FBpp0310814	2.3e-15	unspecified product	73.49	89.99	71.04	55.49	47.27	26.66	11.37	12.05	9.85	11.96	13.64	9.25	4.46	5.14	1.99	5.34	3.18	1.66	1.59	2.5	0.94	0	1	1.29	0.54	2.81	4.38	3.3	2.12	1.88	3.85	2.15	4.09
AT00093	AT00093-RB	sp|C0HK92|Y5076_DROME	9.52e-19	Uncharacterized protein CG45076 OS=Drosophila melanogaster	AAEL019525-PJ	3.91e-175	unspecified product	AALFPA_045455.P6691	9e-174	trichohyalin, transcript variant X4	CQUJHB004480.P6944	3.54e-175	uncharacterized protein CG45076, transcript variant X2	FBpp0310814	9.4e-20	unspecified product	66.27	72.52	79.44	176.55	182.22	192.31	169.26	202.79	165.52	211.89	213.82	196.58	68.29	62.73	72.97	31.68	42.71	44.78	26.86	40.75	30.88	32.97	42.69	34.48	47.04	48.95	59.08	34.47	43.03	46.63	46.56	31.87	47.88
AT00094	AT00094-RA	NA	NA	NA	AAEL002814-PA	0	unspecified product	AALFPA_070394.P40838	0	uncharacterized LOC109403871	CQUJHB000623.P979	0	uncharacterized LOC6040929	FBpp0291480	3.79e-25	unspecified product	0.64	1.13	1.21	4.27	2.63	3.49	7.51	5.09	6.82	5.42	6.52	7.66	17.47	18.31	12.05	4.97	5.36	3.77	8.3	5.63	4.5	6.31	8.14	6.84	5.41	5.18	6.34	2.73	3.02	4.01	2.37	1.28	2.07
AT00095	AT00095-RA	NA	NA	NA	AAEL002811-PA	1.59e-42	unspecified product	AALFPA_057964.P24019	2.81e-42	uncharacterized LOC115259220	CQUJHB010525.P16194	2.27e-37	uncharacterized LOC6040930	NA	NA	NA	0	0	0	0	0	0	0	0	0	0	0	0	102.91	108.51	84.12	45.61	17.57	34.88	17.04	46.37	41.47	148.21	35	37.3	27.02	30.71	33.79	83	85.65	94.16	165.62	156.14	244.08
AT00096	AT00096-RA	sp|Q5ZI69|RM37_CHICK	7.96e-28	Large ribosomal subunit protein mL37 OS=Gallus gallus	AAEL002783-PA	0	39S mitochondrial ribosomal protein L37	AALFPA_077873.P51002	0	39S ribosomal protein L37, mitochondrial	CQUJHB014136.P21922	0	39S ribosomal protein L37, mitochondrial	FBpp0291479	4.05e-115	mitochondrial ribosomal protein L37	38.26	33.35	35.66	20.37	20.71	20.58	38.69	24.69	37.71	27.45	27.51	39.33	29.41	26.34	33.89	38.39	35.91	39.91	40.97	34.03	24.95	39.71	38.76	44.24	36.52	25.88	29.49	23.6	22.56	22.06	27.92	18.03	30.06
AT00097	AT00097-RA	NA	NA	NA	AAEL002791-PA	4.39e-22	unspecified product	AALFPA_076042.P48401	4.49e-20	N-acylneuraminate-9-phosphatase	CQUJHB018167.P28046	1.4e-10	N-acylneuraminate-9-phosphatase	FBpp0311780	1.18e-06	unspecified product	0	0	0	0	0	0	0	0	0	0	0	0	0	0	0	0	0	0	0	0	0	0	0	0	0	0	0	0	0	0	0	0	0
AT00097	AT00097-RB	NA	NA	NA	NA	NA	NA	NA	NA	NA	NA	NA	NA	NA	NA	NA	11.92	7.59	9.63	19.66	21.25	17.77	19.67	17.16	24.45	19.31	19.46	25.72	44.56	41.06	48.43	18.78	23.11	28.1	11.21	16.97	10.93	10.79	16.61	17.33	16.16	18.13	30.59	18.75	21.61	21.89	17.5	18.13	17.49
AT00097	AT00097-RC	sp|Q9VI25|NCDN_DROME	0	Neurochondrin homolog OS=Drosophila melanogaster	AAEL023323-PA	0	unspecified product	AALFPA_073079.P44482	0	neurochondrin homolog	CQUJHB012446.P19281	0	neurochondrin homolog	FBpp0081226	0	Neurochondrin	76.22	65.88	58.81	98.71	69.13	95.6	80.75	92.81	108.69	92.86	79.33	84.67	67.71	75.53	65.26	57.83	46.53	47.16	49.88	69.52	53.82	53.19	66.77	62.94	59.19	54.17	59.62	45.4	52.27	46.24	74.87	46	83.32
AT00097	AT00097-RD	sp|Q8TBE9|NANP_HUMAN	8.33e-30	N-acylneuraminate-9-phosphatase OS=Homo sapiens	AAEL002791-PA	5.8e-170	unspecified product	AALFPA_076042.P48401	5.03e-164	N-acylneuraminate-9-phosphatase	CQUJHB018167.P28046	3.96e-126	N-acylneuraminate-9-phosphatase	FBpp0311780	2.24e-65	unspecified product	0	0	0	0	0	0	0	0	0	0	0	0	0	0	0	0	0	0	0	0	0	0	0	0	0	0	0	0	0	0	0	0	0
AT00097	AT00097-RE	sp|Q8TBE9|NANP_HUMAN	1.72e-29	N-acylneuraminate-9-phosphatase OS=Homo sapiens	AAEL002791-PA	1.92e-171	unspecified product	AALFPA_076042.P48401	2.14e-165	N-acylneuraminate-9-phosphatase	CQUJHB018167.P28046	3.45e-127	N-acylneuraminate-9-phosphatase	FBpp0311780	2.56e-67	unspecified product	0	0	0	0	0	0	0	0	0	0	0	0	0	0	0	0	0	0	0	0	0	0	0	0	0	0	0	0	0	0	0	0	0
AT00098	AT00098-RA	NA	NA	NA	NA	NA	NA	NA	NA	NA	NA	NA	NA	NA	NA	NA	2.95	0	0	0	0	0	0	0	0	0	1.99	0	3.37	0	0	0	0	0	0	0	0	0	4.07	0	0	0	0	0	2.23	0	0	0	1.51
AT00099	AT00099-RA	NA	NA	NA	NA	NA	NA	NA	NA	NA	NA	NA	NA	NA	NA	NA	0	0	0	0	0	0.21	0	0	0.49	0	0.3	0.64	0.5	0	0	0	0	0	0	0	0	0	0	0	0	0	0.67	0	1.32	0	0	0	0
AT00100	AT00100-RA	sp|B5FXA0|ETFR1_TAEGU	9.59e-26	Electron transfer flavoprotein regulatory factor 1 OS=Taeniopygia guttata	AAEL002812-PA	2.26e-46	unspecified product	AALFPA_051783.P15659	7.03e-46	electron transfer flavoprotein regulatory factor 1	CQUJHB001852.P2813	4.79e-47	electron transfer flavoprotein regulatory factor 1	FBpp0311571	5.31e-25	unspecified product	22.92	18.24	0	62.11	53.46	27.41	21.51	21.42	37.28	54.83	10.04	61.62	63.55	12.42	63.42	26.31	65.91	48.77	27.58	66.02	70.21	105.55	51.98	32.83	70.69	40.46	100.59	107.12	107.04	127.67	98.1	66.45	106.56
AT00101	AT00101-RA	NA	NA	NA	NA	NA	NA	NA	NA	NA	NA	NA	NA	NA	NA	NA	3.93	5.55	5.66	14.76	9.99	14.6	11.61	14.69	11.67	15.52	16.8	10.36	29.36	25.34	21.88	26.89	19.19	18.43	16.84	21.68	14.77	20.42	27.05	19.27	38.97	24.54	26.04	32.27	42	32.9	26.65	31.52	34.31
AT00101	AT00101-RB	sp|P13360|GLAS_DROME	2.03e-15	Protein glass OS=Drosophila melanogaster	AAEL002816-PA	6.26e-135	unspecified product	AALFPA_058443.P24653	1.74e-123	zinc finger protein 236-like	CQUJHB008132.P12517	1.09e-99	zinc finger protein 652	FBpp0083005	2.01e-16	glass	0	0	0	0	4.95	0	0	0.82	0	0.35	1.55	0	0	0	7.21	0.85	1.23	1.26	0.68	4.32	5.39	0	0	0	7.37	3.81	2.72	1.7	0	0	1.32	0	3.69
AT00102	AT00102-RA	sp|Q0V9K5|RFX3_XENTR	0	Transcription factor RFX3 OS=Xenopus tropicalis	AAEL024236-PA	0	unspecified product	AALFPA_041331.P1143	0	DNA-binding protein RFX2, transcript variant X1	CQUJHB018418.P28421	0	DNA-binding protein RFX2, transcript variant X4	FBpp0308019	0	Rfx	0.3	0	0.21	0.09	0	0.27	0	0.31	0	0	0	0	0.11	0.46	0	0	0.37	0	1.16	0.11	0	0.27	0.28	0.08	0	0	0.34	0.07	0.08	0.09	0	0.21	0.6
AT00102	AT00102-RB	NA	NA	NA	NA	NA	NA	NA	NA	NA	NA	NA	NA	NA	NA	NA	0.29	0.27	0.51	0.97	0.4	0.28	0.31	1.5	0.52	0.31	0.88	0.62	3.21	4	4.24	7.43	3.41	6.16	2	5.09	3.3	7.61	7.01	4.36	9.88	10.57	10.48	10.37	12.76	11.71	8.27	9.1	10.8
AT00102	AT00102-RC	sp|Q0V9K5|RFX3_XENTR	0	Transcription factor RFX3 OS=Xenopus tropicalis	AAEL024236-PF	0	unspecified product	AALFPA_041331.P1148	0	DNA-binding protein RFX2, transcript variant X4	CQUJHB018418.P28421	0	DNA-binding protein RFX2, transcript variant X4	FBpp0308020	0	Rfx	0	0.5	0.52	0	1.56	0	0.47	0.38	2.41	0.01	0	0	0.58	2.91	2.46	0	0	0	0	0	0	0	0	0	0	0	0	0	0	0	0	0	0
AT00102	AT00102-RD	NA	NA	NA	AAEL024236-PI	6.91e-78	unspecified product	AALFPA_041331.P1145	1.87e-77	DNA-binding protein RFX2, transcript variant X6	CQUJHB018418.P28421	2.21e-42	DNA-binding protein RFX2, transcript variant X4	NA	NA	NA	0	0	0	0	0	0	0	0	1.2	0	0	0	0	0	0	0	0	0	0	0	0	0	0	0	0	0	0	0	0	0	0	0	0
AT00102	AT00102-RE	NA	NA	NA	AAEL024236-PA	3.06e-70	unspecified product	AALFPA_041331.P1147	1.73e-72	DNA-binding protein RFX2, transcript variant X3	CQUJHB018418.P28421	3.76e-41	DNA-binding protein RFX2, transcript variant X4	NA	NA	NA	0	0.22	0	0	0	0	0.29	0	0	0	0	0	0	0	0	1.36	1.39	0	0	0.49	0.34	0	1.95	1.23	0.2	1.29	1.46	0.49	2.58	1.36	1.15	1.36	2.29
AT00102	AT00102-RF	NA	NA	NA	AAEL024236-PI	8.4e-74	unspecified product	AALFPA_041331.P1145	1.57e-76	DNA-binding protein RFX2, transcript variant X6	CQUJHB018418.P28422	1.09e-40	DNA-binding protein RFX2, transcript variant X4	NA	NA	NA	0	0	0	0	0	0	0	0	0.14	0	0	0	0	0	0	0	0	0	0	0	0	0	0	0	0	0	0	0	0	0	0	0	0
AT00102	AT00102-RG	NA	NA	NA	AAEL024236-PI	6.66e-76	unspecified product	AALFPA_041331.P1146	2.31e-69	DNA-binding protein RFX2, transcript variant X10	CQUJHB018418.P28422	4.46e-41	DNA-binding protein RFX2, transcript variant X4	NA	NA	NA	0	0	0	0.06	0	0.24	0.24	0.59	0	1.02	0	0.78	0	1.75	0.11	0	0	0.04	0	0.19	0	0	0	0	0	0	0.59	0	0	0	0	0	0
AT00103	AT00103-RA	NA	NA	NA	NA	NA	NA	NA	NA	NA	NA	NA	NA	NA	NA	NA	0	0	0	0	0	0	0	0	0	0	0	0	0	0	0	0	0	0	0	0	0	0	0	0	0	0	0	0	0	0	0	0	0
AT00104	AT00104-RA	NA	NA	NA	NA	NA	NA	NA	NA	NA	NA	NA	NA	NA	NA	NA	1.42	0.53	0.61	0	2.54	0	0.63	0.49	0.93	0	0	0.69	2.71	0	2.11	0.59	1.25	1.57	0.79	1.51	5.63	0.58	0.62	0	11.11	6.95	0.94	2.22	1.1	3.61	0.49	0	3.42
AT00105	AT00105-RA	NA	NA	NA	NA	NA	NA	NA	NA	NA	NA	NA	NA	NA	NA	NA	0	0	0	0	0	0	0	0	0	0	0	0	0	0	0	0	0	0	0	0	0	0	0	0	0	0	0	3.16	0	0	0	0	0
AT00105	AT00105-RB	NA	NA	NA	NA	NA	NA	NA	NA	NA	NA	NA	NA	NA	NA	NA	1.42	0.53	0.61	0	2.54	0	0.63	0.49	0.93	0	0	0.69	2.71	0	2.11	0.59	1.25	1.57	0.79	1.51	5.63	0.58	0.62	0	11.11	6.95	0.94	2.22	1.1	3.61	0.49	0	3.42
AT00106	AT00106-RA	NA	NA	NA	NA	NA	NA	NA	NA	NA	NA	NA	NA	NA	NA	NA	0.07	0.25	0.07	0.34	0.27	0.56	0	0.2	0.09	0.32	0.33	0.7	0.45	2.18	1.22	0.94	1.62	1.38	2.32	1.79	0.91	0.65	1.03	0.31	2.29	2.18	1.54	1	1.97	1.52	0.47	1.12	1.77
AT00107	AT00107-RA	NA	NA	NA	NA	NA	NA	NA	NA	NA	NA	NA	NA	NA	NA	NA	0.57	0	0.61	0	0.63	0.52	4.77	3.89	4.79	0	2.39	2.54	0	1.98	2.1	0	0	1.27	1.37	0.57	0	0.67	0	3.22	2.84	1.55	0.57	1	0.93	1.24	0	0	0.59
AT00108	AT00108-RA	sp|Q9D081|ALG14_MOUSE	2.21e-47	UDP-N-acetylglucosamine transferase subunit ALG14 homolog OS=Mus musculus	AAEL002805-PA	2.46e-129	unspecified product	AALFPA_050253.P13583	3.08e-132	UDP-N-acetylglucosamine transferase subunit ALG14 homolog	CQUJHB016581.P25599	1.08e-115	UDP-N-acetylglucosamine transferase subunit ALG14 homolog	FBpp0073853	1.02e-45	ALG14, UDP-N-acetylglucosaminyltransferase subunit	8.29	11.66	8.97	9.65	9.13	13.46	53.43	55.57	60.97	42.81	39.57	44.01	27.62	28.63	30.09	35.99	18.23	23.05	40.05	39.67	42.48	46.25	52.01	49.54	48.97	48.41	44.66	50.14	47.01	42.25	22.17	39.37	34.66
AT00109	AT00109-RA	NA	NA	NA	NA	NA	NA	NA	NA	NA	NA	NA	NA	NA	NA	NA	0	0	0	0	0	0	0	0	0	0	0	0	0	0	0	0	0	0	0	0	0	0	0	0	0	0	0	0	0	0	0	0	0
AT00110	AT00110-RA	sp|Q15643|TRIPB_HUMAN	9.09e-07	Thyroid receptor-interacting protein 11 OS=Homo sapiens	AAEL022535-PA	1.34e-95	unspecified product	AALFPA_043054.P3527	3.71e-96	thyroid receptor-interacting protein 11, transcript variant X2	CQUJHB012804.P19883	3.79e-80	thyroid receptor-interacting protein 11	FBpp0423149	6.03e-30	Golgi microtubule-associated protein	13.51	10.74	6.93	15.89	13.88	14.13	44.71	40.12	20.27	54.66	55.99	41.57	40.98	37.79	58.37	40.29	32.18	31.77	22.56	18.41	24.49	30.92	45.91	38.88	33.62	36.46	25.54	28.71	30.06	46.2	37.57	20.61	59.72
AT00110	AT00110-RB	NA	NA	NA	NA	NA	NA	NA	NA	NA	NA	NA	NA	NA	NA	NA	10.91	10.23	7.43	12.69	13.22	12	36.9	36.32	22.73	44.99	42.86	38.33	29.57	33.73	30.4	26.5	22.32	26.49	9.17	17.99	11.59	20.05	22.12	21.08	23.75	26.25	25.51	31.39	33.02	33.44	31.4	27.84	38.66
AT00110	AT00110-RC	sp|Q15643|TRIPB_HUMAN	5.63e-12	Thyroid receptor-interacting protein 11 OS=Homo sapiens	AAEL022535-PB	0	unspecified product	AALFPA_043054.P3526	0	thyroid receptor-interacting protein 11, transcript variant X1	CQUJHB012804.P19883	0	thyroid receptor-interacting protein 11	FBpp0423149	4.72e-65	Golgi microtubule-associated protein	0	0	0	0	0	0	0	0	0	0	0.25	0	0	0	0	1.02	0	0	0	0.11	0	0	0	0.16	0	0	0	0	0	0	0	0	0.18
AT00110	AT00110-RD	NA	NA	NA	NA	NA	NA	NA	NA	NA	NA	NA	NA	NA	NA	NA	2.54	0.72	0.62	1.46	0.73	1.88	0.46	0.71	0.73	0	0	3.88	3.75	2.65	0.93	3.52	4.71	6.47	0	2.75	1.07	1.08	1.45	3.77	3.79	2.87	0.33	1.46	1.95	1.87	2.63	3.74	6.07
AT00110	AT00110-RE	NA	NA	NA	AAEL022535-PB	9.25e-49	unspecified product	AALFPA_043054.P3526	2e-43	thyroid receptor-interacting protein 11, transcript variant X1	CQUJHB012804.P19883	1.24e-31	thyroid receptor-interacting protein 11	FBpp0073859	3.29e-09	Golgi microtubule-associated protein	0	0.93	2.76	0	0	2.23	1.06	0.88	0.83	0	0	0	0	0	0	0.89	1.36	3.46	0	0.81	0	0	0	0	0	0	0	0	0	0	0.78	1.44	0
AT00111	AT00111-RA	NA	NA	NA	NA	NA	NA	NA	NA	NA	NA	NA	NA	NA	NA	NA	0	0	0	0	0	0	0	0	0	0	0	0	0	0	0	0	0	0	0	0	0	0	0	0	0	0	0	0	0	0	0	0	0
AT00112	AT00112-RA	sp|Q9CSH3|RRP44_MOUSE	0	Exosome complex exonuclease RRP44 OS=Mus musculus	AAEL011693-PA	0	mitotic control protein dis3	AALFPA_042427.P2666	0	exosome complex exonuclease RRP44	CQUJHB001960.P2979	0	exosome complex exonuclease RRP44	FBpp0306666	0	Dis3	13.19	5.26	6.47	6.3	7.59	6.84	4.22	4.12	6.38	3.02	3.95	3.09	6.71	6.27	7.27	9.45	6.8	9.39	6.15	7.98	5.27	7.98	13.72	9.83	15.08	9.44	9.17	10.84	10.62	10	10.7	10.19	16.17
AT00113	AT00113-RA	NA	NA	NA	NA	NA	NA	NA	NA	NA	NA	NA	NA	NA	NA	NA	5.83	7.62	7.45	7.98	17.67	13.28	10.56	14.79	9.36	7.7	8.78	4.2	20.63	17.56	60.96	80.62	55.61	50.37	261.59	128.03	83.47	79.16	249.64	182.14	343.28	207.51	92.56	325.36	190.1	315.47	104.7	1.63	391.54
AT00113	AT00113-RB	sp|Q8TCJ2|STT3B_HUMAN	0	Dolichyl-diphosphooligosaccharide--protein glycosyltransferase subunit STT3B OS=Homo sapiens	AAEL002804-PA	0	oligosaccharyl transferase	AALFPA_067090.P36432	0	Dolichyl-diphosphooligosaccharide--protein glycotransferase [Source:UniProtKB/TrEMBL;Acc:A0A182GX30]	CQUJHB017697.P27323	0	dolichyl-diphosphooligosaccharide--protein glycosyltransferase subunit STT3B	FBpp0084161	0	Catalytic subunit 3B of the oligosaccharyltransferase complex	4.55	4.2	2.25	8.39	5.3	5.16	4.56	8.39	4.47	5.27	7.02	3.31	6.82	17.81	23.57	34.02	26.82	25.74	19.75	33.14	18.34	32.2	40.94	31.94	44.61	32.53	29.65	50.48	42.4	55.73	20.48	3.99	57.17
AT00113	AT00113-RC	sp|Q8TCJ2|STT3B_HUMAN	0	Dolichyl-diphosphooligosaccharide--protein glycosyltransferase subunit STT3B OS=Homo sapiens	AAEL002804-PA	0	oligosaccharyl transferase	AALFPA_067090.P36432	0	Dolichyl-diphosphooligosaccharide--protein glycotransferase [Source:UniProtKB/TrEMBL;Acc:A0A182GX30]	CQUJHB017697.P27323	0	dolichyl-diphosphooligosaccharide--protein glycosyltransferase subunit STT3B	FBpp0084161	0	Catalytic subunit 3B of the oligosaccharyltransferase complex	36.34	28.38	41.51	10.78	29.48	24.69	2.94	12.38	6.26	13.15	9.88	12.86	5.8	3.38	15.1	7.81	25.55	23.66	3.38	4.27	3.65	38.59	12.55	22.09	3.67	45.24	37.47	8.12	13.71	1.46	21.9	47.33	1.79
AT00113	AT00113-RD	sp|Q8TCJ2|STT3B_HUMAN	0	Dolichyl-diphosphooligosaccharide--protein glycosyltransferase subunit STT3B OS=Homo sapiens	AAEL002804-PA	0	oligosaccharyl transferase	AALFPA_067090.P36432	0	Dolichyl-diphosphooligosaccharide--protein glycotransferase [Source:UniProtKB/TrEMBL;Acc:A0A182GX30]	CQUJHB017697.P27323	0	dolichyl-diphosphooligosaccharide--protein glycosyltransferase subunit STT3B	FBpp0084161	0	Catalytic subunit 3B of the oligosaccharyltransferase complex	54.49	69.28	59.21	45.24	29.86	35.66	15.48	7.21	34.22	4.41	0.06	4.26	26.13	17.41	2.42	0	5.01	11.69	0	0	0	0	0	0	0	0	9.57	0	0	0	43.53	27.17	0
AT00114	AT00114-RA	sp|Q9VGW6|MCM5_DROME	0	DNA replication licensing factor Mcm5 OS=Drosophila melanogaster	AAEL002810-PA	0	DNA replication licensing factor MCM5	AALFPA_068311.P38024	0	DNA replication licensing factor Mcm5	CQUJHB002200.P3335	0	DNA replication licensing factor Mcm5	FBpp0081756	0	Minichromosome maintenance 5	40.88	18.96	23.77	17.51	22.46	18.13	0.58	2.2	2.03	1.27	1.04	1.82	3.91	5.36	6.51	13.63	7.26	11.7	15.17	15.5	9.8	26.13	26.84	26.83	16.34	19.31	18.75	34.2	46.57	29.94	24.13	30.84	21.61
AT00115	AT00115-RA	NA	NA	NA	NA	NA	NA	NA	NA	NA	NA	NA	NA	NA	NA	NA	0	0	0	6.03	0	0	0	0	0	0	0	0	0	0	0	0	0	0	0	0	0	0	1.73	0	0	0	0	0	0	0	0	0	0
AT00116	AT00116-RA	NA	NA	NA	AAEL002817-PB	1.33e-49	unspecified product	AALFPA_053665.P18213	6e-51	IQ domain-containing protein N	CQUJHB017345.P26782	1.37e-33	IQ domain-containing protein N	FBpp0081757	9.75e-28	unspecified product	34.01	18.98	22.37	43.43	47.41	35.86	36.9	22.23	13.13	40.71	17.6	19.32	32.33	44.33	63.9	16.72	17.89	25.49	9.6	17.33	14.82	19.6	13.08	17.01	8.92	33.33	25.09	11.53	10.92	22.66	5.03	23.41	18.44
AT00116	AT00116-RB	NA	NA	NA	AAEL002817-PB	6.65e-46	unspecified product	AALFPA_053665.P18213	3.75e-47	IQ domain-containing protein N	CQUJHB017345.P26782	2.44e-30	IQ domain-containing protein N	FBpp0081757	6.95e-25	unspecified product	14.93	13.8	14.9	23.49	22.4	22.65	19.21	17.67	14.78	21.01	18.7	14.32	21.53	21.9	21.09	7.79	12.85	14.67	6.74	10.04	4.17	12.67	18.73	11.93	10.68	13.74	13.53	9.44	12.13	11.14	12.45	15.74	14.25
AT00117	AT00117-RA	NA	NA	NA	AAEL002786-PA	0	RIIa domain-containing protein [Source:UniProtKB/TrEMBL;Acc:A0A1S4F2S8]	AALFPA_079761.P53510	0	microtubule-associated protein futsch	CQUJHB000515.P826	0	titin, transcript variant X2	FBpp0312494	1.46e-19	unspecified product	1.42	1.34	1.48	1.17	1.11	1.33	1.53	1.17	0.73	0.61	0.41	0.52	4.19	5.63	4.67	1.6	0.81	0.95	0.62	1.04	0.81	0.9	1.9	0.75	0.62	1.05	1.23	0.32	0.84	0.71	0.74	0.3	0.88
AT00118	AT00118-RA	sp|Q9CWQ0|DPH5_MOUSE	1.1e-122	Diphthine methyl ester synthase OS=Mus musculus	AAEL002808-PA	0	diphthine synthase	AALFPA_078942.P52457	0	Diphthine methyl ester synthase [Source:UniProtKB/TrEMBL;Acc:A0A182GQF1]	CQUJHB001396.P2190	3.16e-180	diphthine methyl ester synthase	FBpp0083673	2.32e-144	Diphthamide methyltransferase	17.5	14.99	9.39	4.32	6.3	5.27	3.3	3.75	4.81	1.68	2.2	2.37	7.66	9.11	9.96	28.36	20.83	16.11	22.27	22.55	17.91	39.48	44.65	47.75	22.37	21.06	25.51	28.82	23.9	25.07	23.51	25.83	25.51
AT00119	AT00119-RA	sp|Q21279|TTL15_CAEEL	3.6e-122	Probable tubulin polyglutamylase ttll-15 OS=Caenorhabditis elegans	AAEL002775-PB	0	unspecified product	AALFPA_052633.P16788	0	tubulin polyglutamylase TTLL6	CQUJHB010122.P15615	0	probable tubulin polyglutamylase ttll-15	FBpp0081758	3.24e-180	Tubulin tyrosine ligase-like 15	9.44	20.72	11.5	11.38	14.08	17.47	15.86	15.07	21.02	14.31	11.31	12.07	9.76	10.46	7.59	5.53	3.48	3.79	4.1	3.59	5.02	6.21	2.75	5.8	5.31	4.04	5.06	3.27	4.8	5.13	3.58	6.44	4.51
AT00120	AT00120-RA	NA	NA	NA	NA	NA	NA	NA	NA	NA	NA	NA	NA	NA	NA	NA	0	0.24	0.2	0	0.25	1.5	4.39	3.23	0.75	1.17	0.61	1.62	0.75	0	1.05	0	0	0.48	0	0	0	0	0	0	0	0	0	0	0	0.3	0.22	0	0
AT00121	AT00121-RA	sp|O35075|VP26C_MOUSE	2.28e-107	Vacuolar protein sorting-associated protein 26C OS=Mus musculus	AAEL002809-PC	5.11e-180	down syndrome critical region protein	AALFPA_052872.P17095	0	vacuolar protein sorting-associated protein 26C-like	CQUJHB009607.P14840	1.94e-172	vacuolar protein sorting-associated protein 26C	FBpp0428246	1.92e-120	unspecified product	0	4.07	1.93	4.94	0	8.64	1.97	1.56	0.51	2.78	1.55	0	0.04	2.66	5.69	2.09	3.54	5.14	8.39	2.67	2.51	7.12	0	5.75	0	0	2.39	0	11.35	1.27	6.56	0	12.61
AT00121	AT00121-RB	sp|O35075|VP26C_MOUSE	3.9e-114	Vacuolar protein sorting-associated protein 26C OS=Mus musculus	AAEL002809-PB	0	down syndrome critical region protein	AALFPA_052872.P17095	0	vacuolar protein sorting-associated protein 26C-like	CQUJHB009607.P14840	0	vacuolar protein sorting-associated protein 26C	FBpp0428246	2.63e-125	unspecified product	0	0	0	0	0	0	0	0	0	0	0	0	0	0	0	0	0	0	0	0	0	0	0	0	0	0	0	0	0	0	0	0	0
AT00121	AT00121-RC	NA	NA	NA	NA	NA	NA	NA	NA	NA	NA	NA	NA	NA	NA	NA	9.44	9.35	8.32	7.8	9.42	5.12	3.76	6.63	5.31	3.2	2.38	6.72	14.11	12.65	11.48	15.49	8.9	10.76	10.81	14.55	12.48	12.35	19.43	10.69	18.98	16.05	11.97	13.55	7	17.67	6.92	14.33	7
AT00122	AT00122-RA	sp|Q9W379|ZPR1_DROME	8.97e-174	Zinc finger protein ZPR1 OS=Drosophila melanogaster	AAEL002784-PA	0	zinc finger protein	AALFPA_045410.P6637	0	zinc finger protein ZPR1-like	CQUJHB011344.P17525	0	zinc finger protein ZPR1	FBpp0071277	8.86e-175	Zpr1	18.87	11.4	11.79	12.49	13	13.16	6.19	7.11	7.86	6.25	5.69	8.42	16.78	17.78	19.86	33.19	24.55	23.82	25.66	24.57	23.87	33.12	37.79	40.01	25.37	22.57	21.8	23.45	19.82	19.72	22.1	21.04	24.24
AT00123	AT00123-RA	NA	NA	NA	AAEL028025-PA	5.79e-46	unspecified product	AALFPA_062217.P29716	1.16e-46	uncharacterized LOC115268551	CQUJHB007747.P11885	1.25e-39	uncharacterized LOC6040910, transcript variant X1	FBpp0083779	1.75e-16	will decrease acetylation	0	2.65	1.37	0	0.85	0	0	0.15	0	0	0	4.25	0.02	0	2.47	0	0	6.17	0	0	0	8.75	17.96	6.29	33.22	0	0	0	8.32	0	11.13	0	0
AT00123	AT00123-RB	NA	NA	NA	NA	NA	NA	NA	NA	NA	NA	NA	NA	NA	NA	NA	4.77	3.8	3.39	6.31	6.96	5.74	3.25	3.27	4.99	4.47	3.87	3.16	4.52	6.05	7.67	40.88	16	26.62	15.67	22.43	13.37	21.08	27.51	19.54	25.22	34.75	27.72	35.48	33.91	30.71	23.8	30.69	37.72
AT00123	AT00123-RC	NA	NA	NA	AAEL028025-PA	0	unspecified product	AALFPA_062217.P29716	0	uncharacterized LOC115268551	CQUJHB007747.P11886	0	uncharacterized LOC6040910, transcript variant X1	FBpp0083779	1e-22	will decrease acetylation	0	0	0	0	0	0	0	0	0	0	0	0	0	0	0	0	0	0	0	0	0	0	0	0	0	0	0	0	0	0	0	0	0
AT00123	AT00123-RD	NA	NA	NA	AAEL028025-PA	0	unspecified product	AALFPA_062217.P29716	0	uncharacterized LOC115268551	CQUJHB007747.P11886	0	uncharacterized LOC6040910, transcript variant X1	FBpp0083779	1.8e-12	will decrease acetylation	0	0.81	1.77	0	0.22	0	0	0	0	0	0.29	0.88	2.22	0	0	0	3.9	0	0	0	0	0	0	5.04	3.35	1.16	0	0	0	0	0	0	0
AT00123	AT00123-RE	sp|O75529|TAF5L_HUMAN	4.32e-64	TAF5-like RNA polymerase II p300/CBP-associated factor-associated factor 65 kDa subunit 5L OS=Homo sapiens	AAEL028025-PA	4.1e-173	unspecified product	AALFPA_078674.P52108	3.79e-168	uncharacterized LOC109403852	CQUJHB007747.P11885	1.16e-157	uncharacterized LOC6040910, transcript variant X1	FBpp0083779	2.38e-85	will decrease acetylation	0.08	0.19	0.28	0	0	0	0.13	0.09	0	0	0	0	0.1	0	0.1	0	0	0	0	0	0	0	0	0.18	0	0	0	0	0	0	0	0	0
AT00123	AT00123-RF	sp|O75529|TAF5L_HUMAN	1.56e-66	TAF5-like RNA polymerase II p300/CBP-associated factor-associated factor 65 kDa subunit 5L OS=Homo sapiens	AAEL028025-PA	1.48e-176	unspecified product	AALFPA_078674.P52108	8.92e-172	uncharacterized LOC109403852	CQUJHB007747.P11886	1.36e-161	uncharacterized LOC6040910, transcript variant X1	FBpp0083779	2.67e-89	will decrease acetylation	1.35	2.35	3.3	3.45	0.19	4.48	2.36	0.53	0.51	0	1.01	1.66	4.32	8.45	3.29	22.65	12.61	11.51	17.93	21.53	15.2	17.07	13.07	24.48	21	11.25	5.85	10.89	10.25	6.56	4.67	12.71	15.47
AT00123	AT00123-RG	sp|Q9W0T1|NU301_DROME	8.62e-139	Nucleosome-remodeling factor subunit NURF301 OS=Drosophila melanogaster	AAEL021323-PA	0	unspecified product	AALFPA_054440.P19264	0	nucleosome-remodeling factor subunit NURF301-like	CQUJHB016568.P25583	0	nucleosome-remodeling factor subunit NURF301, transcript variant X1	FBpp0304413	8.35e-140	Enhancer of bithorax	15.12	14.29	13.64	19.62	18.9	24.18	23.71	21.92	24.97	23.41	23.85	21.54	34.77	32.91	32.82	45.88	28.04	33.3	14.54	26.89	17.22	29.84	34.3	29.21	44.54	48.37	43.6	50.25	54.82	50.1	38.08	51.94	61.04
AT00123	AT00123-RH	sp|Q9W0T1|NU301_DROME	2.35e-51	Nucleosome-remodeling factor subunit NURF301 OS=Drosophila melanogaster	AAEL021323-PA	0	unspecified product	AALFPA_054440.P19264	3.77e-178	nucleosome-remodeling factor subunit NURF301-like	CQUJHB016568.P25583	1.62e-149	nucleosome-remodeling factor subunit NURF301, transcript variant X1	FBpp0304413	2.3e-52	Enhancer of bithorax	0	0	0	0	0	0	0	0.21	0	1.45	0	0.51	0.3	0.51	0.25	0	0.18	0.29	0	0.41	0	0	0.33	0	0.95	0.5	0	0.97	4.16	1.15	0.68	2.65	0.56
AT00123	AT00123-RI	sp|Q5R6S3|ARMC8_PONAB	5.29e-23	Armadillo repeat-containing protein 8 OS=Pongo abelii	AAEL015016-PB	2.81e-79	importin alpha 1a, putative	AALFPA_050055.P13308	1.12e-89	uncharacterized LOC115268163	CQUJHB007414.P11397	9.44e-96	uncharacterized protein K02A2.6-like	NA	NA	NA	0	0.13	0.07	0	0.24	0.17	0.19	0.35	0.26	0.06	0.23	0.06	0	0.66	0.29	0.32	0.14	0.14	0	0	0.06	0	2.78	0	3.91	0.47	0.21	6.23	7.84	0.4	0.33	0.4	0.13
AT00124	AT00124-RA	sp|Q9GZT9|EGLN1_HUMAN	2e-08	Egl nine homolog 1 OS=Homo sapiens	AAEL024908-PC	1.66e-139	unspecified product	AALFPA_078155.P51395	5.36e-128	egl nine homolog 2	CQUJHB007821.P11985	2.33e-114	egl nine homolog 1, transcript variant X1	FBpp0306390	7.68e-11	HIF prolyl hydroxylase	0	0	0	0	0	0	0	0	0	0	0	0	0.63	0	0.23	0	0	0.36	0	0	0.31	0.19	0.46	0	0	0	0	0.19	0	0	0.34	0	0.24
AT00124	AT00124-RB	NA	NA	NA	NA	NA	NA	NA	NA	NA	NA	NA	NA	NA	NA	NA	5.8	6.36	5.55	9.61	10.13	7.83	2.67	4.2	5.79	4.46	4.03	4.53	23.57	19.38	13.12	14.95	20.12	25.89	4.78	10.02	4.6	6.87	5.89	6.02	12.7	13.3	9.81	11.9	11.66	12.48	22.76	27.99	22.52
AT00124	AT00124-RC	sp|Q91UZ4|EGLN3_MOUSE	2.82e-51	Prolyl hydroxylase EGLN3 OS=Mus musculus	AAEL024908-PC	5.96e-147	unspecified product	AALFPA_078155.P51395	5.48e-136	egl nine homolog 2	CQUJHB007821.P11984	1.37e-122	egl nine homolog 1, transcript variant X1	FBpp0306390	5.82e-56	HIF prolyl hydroxylase	0	0	0	0	0	0	0	0	0	0	0	0	0	0	0	0	0	0	0	0	0	0	0	0	0	0	0	0	0	0	0	0	0
AT00124	AT00124-RD	sp|Q91UZ4|EGLN3_MOUSE	1.47e-52	Prolyl hydroxylase EGLN3 OS=Mus musculus	AAEL024908-PC	1.06e-75	unspecified product	AALFPA_046121.P7649	1.99e-75	egl nine homolog 2-like	CQUJHB007821.P11985	3.71e-74	egl nine homolog 1, transcript variant X1	FBpp0306389	2.12e-54	HIF prolyl hydroxylase	1.3	0	0.65	0.07	0	0.34	1.71	0.11	0	0	0	0	0.96	0	5.51	0.47	3.91	0.24	7.02	2.96	0.92	0	0.1	0	0	0	0	0	0	0	0	1.6	0
AT00125	AT00125-RA	sp|Q9VRQ7|DPOE2_DROME	0	DNA polymerase epsilon subunit 2 OS=Drosophila melanogaster	AAEL002785-PA	0	DNA polymerase epsilon subunit b	AALFPA_070886.P41492	0	DNA polymerase epsilon subunit 2	CQUJHB009359.P14434	0	DNA polymerase epsilon subunit 2	FBpp0076789	0	DNA polymerase epsilon subunit 2	7.92	5.69	4.7	3.97	5.33	5.21	0.87	1.05	1.06	0.4	0.25	0.53	1.22	5.73	3.96	16.09	4.7	7.43	14.89	11.79	10.12	12.48	15.48	16.97	17.33	13.75	10.42	16.77	16.27	13.52	8.59	10.73	15.46
AT00126	AT00126-RA	sp|Q9VCN1|DPOE1_DROME	0	DNA polymerase epsilon catalytic subunit 1 OS=Drosophila melanogaster	AAEL002800-PA	0	DNA polymerase epsilon, catalytic subunit	AALFPA_068378.P38125	0	DNA polymerase epsilon catalytic subunit A-like	CQUJHB018277.P28202	0	DNA polymerase epsilon catalytic subunit 1	FBpp0083800	0	DNA polymerase epsilon subunit 1	0.5	0	0.5	0	0.84	0.27	0	0	0	0	0	0	0.06	0	0	0.18	0	0.75	0.37	0	0.06	0.29	0.5	0.46	0	0.31	0.78	0.39	0.54	0	0	0.18	0.16
AT00126	AT00126-RB	sp|Q9VCN1|DPOE1_DROME	0	DNA polymerase epsilon catalytic subunit 1 OS=Drosophila melanogaster	AAEL002800-PA	0	DNA polymerase epsilon, catalytic subunit	AALFPA_068378.P38125	0	DNA polymerase epsilon catalytic subunit A-like	CQUJHB018277.P28202	0	DNA polymerase epsilon catalytic subunit 1	FBpp0083800	0	DNA polymerase epsilon subunit 1	10.88	5.43	6.33	4.3	4.55	5.29	0.37	0.59	0.76	0.9	0.84	0.74	1.51	2	2.26	4.3	2.5	3.83	5.05	5.59	4.65	7.76	10.51	8.97	8.37	6.93	4.69	7.08	8.67	8.19	6.67	4.47	13.24
AT00127	AT00127-RA	NA	NA	NA	AAEL001543-PD	8.39e-59	unspecified product	AALFPA_075491.P47705	1.25e-56	uncharacterized LOC109408796	CQUJHB002425.P3648	1.76e-54	uncharacterized LOC6041442	NA	NA	NA	2.04	0.9	1.95	7.59	13.25	9.52	0.8	0.6	0.66	1.72	1.16	0.89	1.07	0.82	1.42	0.52	1.01	0.55	0.64	0.63	0.6	1.32	0.62	1.06	0.34	0.73	0.43	0.65	0.47	0.79	0.62	0.62	1.32
AT00128	AT00128-RA	sp|Q24407|ATP5J_DROME	1.94e-35	ATP synthase-coupling factor 6, mitochondrial OS=Drosophila melanogaster	AAEL002813-PA	6.66e-73	coupling factor, putative	AALFPA_065241.P33870	1.3e-74	ATP synthase-coupling factor 6, mitochondrial [Source:UniProtKB/TrEMBL;Acc:Q5MIP9]	CQUJHB013240.P20592	4.02e-65	ATP synthase-coupling factor 6, mitochondrial	FBpp0305911	1.91e-36	ATP synthase, coupling factor 6	871.78	951.16	1137.91	430.49	444.3	496.18	1931.07	1535.18	1352.3	1733.35	1862.38	1970.17	964.57	855.58	936.12	685.53	1420.78	1247.95	2326.09	1480.91	1836.97	1372.44	1405.99	1390.53	1417.83	1075.82	1648.11	731.98	1042.82	908.94	755.51	457.17	484.44
AT00129	AT00129-RA	NA	NA	NA	AAEL019426-PA	6.59e-30	unspecified product	AALFPA_047675.P9816	1.84e-36	uncharacterized LOC115268554	CQUJHB006897.P10611	7.9e-18	ETS-like protein pointed, transcript variant X3	NA	NA	NA	0.57	1.3	2.11	3.42	3.04	3.13	0.65	1.11	1.97	1.61	1.24	0.44	0.85	1.04	0.87	1.53	1.11	4.11	1.43	2.14	2.58	1.11	1.09	1.19	0	1.77	0.77	2.17	1.98	1.85	2.23	2.14	4.46
AT00129	AT00129-RB	NA	NA	NA	AAEL019426-PA	2.73e-29	unspecified product	AALFPA_047675.P9816	5.54e-36	uncharacterized LOC115268554	CQUJHB006897.P10611	5.36e-18	ETS-like protein pointed, transcript variant X3	NA	NA	NA	0	0	0	0	0	0	0	0	0	0	0	0	0	0	0	0	0	0	0	0	0	0	0	0	0	0	0	0	0	0	0	0	0
AT00130	AT00130-RA	NA	NA	NA	NA	NA	NA	NA	NA	NA	CQUJHB005525.P8507	8.04e-91	uncharacterized LOC6040904	NA	NA	NA	478.41	663.65	540.67	71.76	71.71	27.33	0	0	0	0	0	0	0	0	0	1.22	0.12	0.16	0.99	0.27	0.23	0.48	2.95	2.24	0.28	1.59	0.46	0.41	0	1.31	0.15	0.43	0.62
AT00131	AT00131-RA	NA	NA	NA	NA	NA	NA	NA	NA	NA	CQUJHB005525.P8507	3.21e-61	uncharacterized LOC6040904	NA	NA	NA	62.32	85.75	64.49	7.08	7.1	5.25	0	0.14	0.79	0	0	0	0	0.99	0	0.88	0	0	0	0.46	0	0	0	0	0	1.42	0	0.77	1.05	1.71	0.68	0.49	1.58
AT00132	AT00132-RA	NA	NA	NA	NA	NA	NA	NA	NA	NA	NA	NA	NA	NA	NA	NA	2.76	0	0.8	1.83	0	0.38	0	0.28	0.44	0.54	0	0	3.25	2.33	1.13	0.89	0	0	0	0	0	0	0	0	0	0	0	0	0	0	0	0	0
AT00133	AT00133-RA	sp|P51023|PNT_DROME	2.94e-51	ETS-like protein pointed OS=Drosophila melanogaster	AAEL019426-PE	1.89e-108	unspecified product	AALFPA_042213.P2379	2.37e-114	ETS-like protein pointed	CQUJHB006897.P10614	2.14e-122	ETS-like protein pointed, transcript variant X3	FBpp0088657	2.2e-57	pointed	7.94	3.73	5.9	5.73	6.11	6.75	5.02	5.78	4.57	5.08	3.29	1.93	6.04	6.65	3.47	2.21	2.77	2.73	0.39	1.72	0.67	0.79	0.77	0.64	1.02	1.39	1.9	1.28	2.02	1.71	5.9	3.09	2.78
AT00134	AT00134-RA	NA	NA	NA	NA	NA	NA	NA	NA	NA	NA	NA	NA	NA	NA	NA	1.44	0.41	0.36	0	2.46	3.15	3.66	2.56	2.84	0.99	1.03	0	0.42	0	1.39	0	0	0.41	0	0	0	0.82	0	0	0	0	0	0.33	0	0	0	0.35	0
AT00134	AT00134-RB	NA	NA	NA	NA	NA	NA	NA	NA	NA	NA	NA	NA	NA	NA	NA	0	0	0	0	0	0	0	0.02	0	0	0	0	0	0	0	0	0	0	0	0	0	0	0	0	0	0	0	0	0	0	0	0	0
AT00135	AT00135-RA	sp|P18756|ETS1B_XENLA	5.22e-67	Protein c-ets-1-B (Fragment) OS=Xenopus laevis	AAEL019426-PA	0	unspecified product	AALFPA_042213.P2379	0	ETS-like protein pointed	CQUJHB006897.P10611	0	ETS-like protein pointed, transcript variant X3	FBpp0306621	5.1e-65	pointed	0	0	0	0	0	0	0	0	0	0	0	0	0	0	0	0	0	0	0	0	0	0	0	0	0	0	0	0	0	0	0	0	0
AT00135	AT00135-RB	sp|P18756|ETS1B_XENLA	7.43e-67	Protein c-ets-1-B (Fragment) OS=Xenopus laevis	AAEL019426-PA	0	unspecified product	AALFPA_042213.P2379	0	ETS-like protein pointed	CQUJHB006897.P10611	0	ETS-like protein pointed, transcript variant X3	FBpp0306621	6.02e-65	pointed	12.34	8.94	11.58	14.16	13.79	10.9	9.92	9.39	14.31	10.32	8.62	7.48	12.21	10.68	10.79	8.05	6.23	6.15	3.31	1.98	1.65	3.53	4.94	2.32	2.72	5.29	4.11	3.98	8.1	5	9.1	8.23	7.31
AT00135	AT00135-RC	sp|P18756|ETS1B_XENLA	9.25e-67	Protein c-ets-1-B (Fragment) OS=Xenopus laevis	AAEL019426-PA	0	unspecified product	AALFPA_042213.P2379	0	ETS-like protein pointed	CQUJHB006897.P10611	0	ETS-like protein pointed, transcript variant X3	FBpp0088656	8.26e-65	pointed	0	0	0	0	0	0	0	0	0	0	0	0	0	0	0	0	0	0	0	0	0	0	0	0	0	0	0	0	0	0	0	0	0
AT00136	AT00136-RA	sp|P55112|NAS4_CAEEL	1.67e-53	Zinc metalloproteinase nas-4 OS=Caenorhabditis elegans	AAEL022361-PB	6.59e-154	unspecified product	AALFPA_045743.P7115	6.77e-162	zinc metalloproteinase nas-4-like, transcript variant X2	CQUJHB005614.P8651	9.04e-141	zinc metalloproteinase nas-4, transcript variant X1	FBpp0306564	1.85e-100	unspecified product	0	0	0	0.14	0	0.26	0.18	0	0	0	0	0	0	0	0	0.78	0.42	0.28	0.09	0.23	0.6	0.13	0	0.13	0	0.3	0.79	0	0.23	0.19	0.76	0	0.13
AT00137	AT00137-RA	NA	NA	NA	AAEL022361-PA	2.21e-12	unspecified product	AALFPA_067588.P37096	8.55e-27	galectin-3-like	CQUJHB011416.P17631	1.95e-14	proline-rich protein 2-like	NA	NA	NA	8.35	3.78	2.06	0	2.71	2.2	6.79	10.88	5.01	8.85	9.26	6.12	0	0.96	2.25	0	0	0	2.78	0	0.76	1.02	0	0	0	0	0	2.14	0.66	0	0	0	0
AT00138	AT00138-RA	sp|Q20191|NAS13_CAEEL	7.21e-48	Zinc metalloproteinase nas-13 OS=Caenorhabditis elegans	AAEL022361-PC	3.27e-139	unspecified product	AALFPA_077549.P50521	5.03e-146	zinc metalloproteinase nas-4-like, transcript variant X3	CQUJHB005614.P8652	6.04e-127	zinc metalloproteinase nas-4, transcript variant X1	FBpp0306564	1.13e-77	unspecified product	0	4.2	0.96	6.89	0	2.91	0	0	0	0	1.16	0	0	0	0	0.35	0.71	0	0.88	0.98	0.68	1.85	0.36	1.62	2.11	0	0	0.15	0	0	0.34	0	0.18
AT00138	AT00138-RB	sp|P55112|NAS4_CAEEL	6.76e-55	Zinc metalloproteinase nas-4 OS=Caenorhabditis elegans	AAEL022361-PC	0	unspecified product	AALFPA_077549.P50521	0	zinc metalloproteinase nas-4-like, transcript variant X3	CQUJHB005614.P8652	5.01e-176	zinc metalloproteinase nas-4, transcript variant X1	FBpp0306564	8.75e-107	unspecified product	12.15	2.55	3.27	0	8.68	5.49	0	1.68	4.38	3.22	0	4.17	0	0	0	0	0	0.89	0	0.04	0	0.13	0	0.24	0	0	0.38	0	0	0	0	0	0
AT00138	AT00138-RC	sp|P55112|NAS4_CAEEL	2.45e-55	Zinc metalloproteinase nas-4 OS=Caenorhabditis elegans	AAEL022361-PB	1.22e-177	unspecified product	AALFPA_045743.P7115	0	zinc metalloproteinase nas-4-like, transcript variant X2	CQUJHB005614.P8651	5.72e-154	zinc metalloproteinase nas-4, transcript variant X1	FBpp0306564	8.07e-105	unspecified product	26.41	23.64	16.62	68.28	52.69	63.1	6.97	9.92	7.25	7.58	5.28	5.22	0.14	1.62	1.6	0	0	0.35	0	0.36	0.29	0.07	0	0	0	1.04	0.09	0	0.92	0.19	0	0.48	0
AT00138	AT00138-RD	NA	NA	NA	AAEL022361-PB	7.47e-54	unspecified product	AALFPA_045743.P7115	1.9e-53	zinc metalloproteinase nas-4-like, transcript variant X2	CQUJHB005614.P8651	1.31e-36	zinc metalloproteinase nas-4, transcript variant X1	FBpp0306564	3.4e-18	unspecified product	1.75	0	0	0	0	0	0.08	0	4.3	2.53	0	0	0	0	0	0	2.77	0	0	0	0	0	0	0	1.6	0	1.93	0	0.49	0	0	0	0
AT00139	AT00139-RA	sp|P54385|DHE3_DROME	0	Glutamate dehydrogenase, mitochondrial OS=Drosophila melanogaster	AAEL003757-PA	0	glutamate dehydrogenase	AALFPA_060773.P27847	0	glutamate dehydrogenase, mitochondrial	CQUJHB018365.P28338	0	glutamate dehydrogenase, mitochondrial	FBpp0083774	0	big bubble 8	0	0	0	0	0.13	0	3.11	9.14	7.96	0	0	0	27.88	39.89	37.76	0.17	0	0	0	0	0	0	0	0	0.27	0	0.06	0	0.26	0	0	0	0
AT00140	AT00140-RA	sp|Q13042|CDC16_HUMAN	5.73e-110	Cell division cycle protein 16 homolog OS=Homo sapiens	AAEL025509-PA	0	unspecified product	AALFPA_071833.P42761	0	cell division cycle protein 16 homolog	CQUJHB014122.P21890	0	cell division cycle protein 16 homolog	FBpp0083769	8.66e-146	Cell division cycle 16	0	0	0	0	0	0	0	0	0	0	0	0	0	0	0	0	0	0	0	0	0	0	0	0	0	0	0	0	0	0	0	0	0
AT00140	AT00140-RB	sp|Q13042|CDC16_HUMAN	6.38e-111	Cell division cycle protein 16 homolog OS=Homo sapiens	AAEL025509-PA	0	unspecified product	AALFPA_071833.P42761	0	cell division cycle protein 16 homolog	CQUJHB014122.P21890	0	cell division cycle protein 16 homolog	FBpp0083769	7.4e-147	Cell division cycle 16	6.73	3.2	1.92	5.03	5.01	5.8	0.76	0.99	2.05	4.08	3.34	2.05	8.18	5.57	8.52	13.18	9.45	5.71	12.45	11.9	12.61	13.82	8.26	16.45	15.47	11.3	12.05	6.08	8.86	2.12	10.16	6.18	16.09
AT00140	AT00140-RC	NA	NA	NA	NA	NA	NA	NA	NA	NA	NA	NA	NA	NA	NA	NA	3.23	3.73	3.16	7.28	4.59	6.82	3.51	4.59	4.06	2.5	3.82	3.07	7.58	10.95	10.59	15.26	6.44	11.91	8.56	12.33	5.75	6.41	11.11	7.81	15.65	13.25	7.7	14.88	14.81	18.12	9.57	15.02	16.86
AT00140	AT00140-RD	sp|Q9Y264|ANGP4_HUMAN	3.2e-32	Angiopoietin-4 OS=Homo sapiens	AAEL011634-PA	1.35e-42	fibrinogen and fibronectin	AALFPA_072318.P43413	3.97e-41	fibrinogen-like protein A	CQUJHB011077.P17101	3.79e-42	fibrinogen-like protein 1	FBpp0071674	1.62e-30	unspecified product	2.37	6.5	8.63	4.35	1.2	3.08	0.34	0	0.97	0.32	0	1.23	1.75	4.38	0.57	0.6	0.1	0.13	0	0.42	0.46	0.74	1.69	0.58	0.45	0.14	0.61	0	1.05	0.27	1.88	2.93	0.24
AT00140	AT00140-RE	sp|Q13042|CDC16_HUMAN	1.94e-51	Cell division cycle protein 16 homolog OS=Homo sapiens	AAEL025509-PA	0	unspecified product	AALFPA_068236.P37930	0	cell division cycle protein 16 homolog	CQUJHB014122.P21890	0	cell division cycle protein 16 homolog	FBpp0083769	7.76e-99	Cell division cycle 16	3.19	0.21	1.4	0	3.25	2.65	0	0.64	1.32	0.79	0	0	0.47	1.89	0.76	8.75	4.08	2.94	0.26	0.57	3.47	6.3	0	0	0	0	5.2	0	1.78	0	3.02	0	0
AT00141	AT00141-RA	sp|Q6P8X1|SNX6_MOUSE	1.41e-134	Sorting nexin-6 OS=Mus musculus	AAEL003758-PA	0	sorting nexin	AALFPA_056629.P22266	0	uncharacterized protein K02A2.6-like	CQUJHB012120.P18701	0	uncharacterized protein K02A2.6-like	FBpp0079247	0	Sorting nexin 6	0	0	0	0.02	0.19	0.15	0	0	0	0	0.03	0	0.03	0.02	0.04	0	0.02	0.04	0	0	0	0.09	0.04	0.57	0	0.08	0.22	0.02	0.13	0.05	0.09	0.09	0.15
AT00141	AT00141-RB	sp|Q6P8X1|SNX6_MOUSE	4.29e-146	Sorting nexin-6 OS=Mus musculus	AAEL003758-PA	0	sorting nexin	AALFPA_067539.P37037	0	sorting nexin-32, transcript variant X2	CQUJHB005327.P8173	1.29e-26	uncharacterized LOC119766116	FBpp0079247	0	Sorting nexin 6	0	0	0.57	0	0	0	0	0	0	0	0	0	0	0	0	0	0	0	0	0	0	0	0	0	0	0	0	0	0	0	0	0	0
AT00141	AT00141-RC	NA	NA	NA	NA	NA	NA	NA	NA	NA	NA	NA	NA	NA	NA	NA	0	1.09	0.41	0	0.58	1.71	0.76	5.08	1.59	1.19	1.26	0	2.6	7.73	6.3	0	2.71	2.49	0.69	5.19	2.43	1.04	2.63	0	0	2.47	1.61	0.46	0.42	1.23	3.7	1.86	0.9
AT00141	AT00141-RD	NA	NA	NA	NA	NA	NA	NA	NA	NA	NA	NA	NA	NA	NA	NA	31.31	29.51	27.8	45.34	49.06	46.41	26.5	25.66	29.25	22.67	17.21	24.17	35.75	24.9	30.59	25.78	25.26	23.65	8.75	14.78	11.7	17.29	16.41	15.29	23.37	26.68	20.62	29.6	36.29	33.9	43.87	52.56	46.01
AT00141	AT00141-RE	NA	NA	NA	NA	NA	NA	NA	NA	NA	NA	NA	NA	NA	NA	NA	0.36	0.44	0.58	0.44	0.2	0.34	0.11	0.02	0.03	0.03	0.04	0.08	0.09	0	0	0.23	0	0.22	0.09	0.2	0.04	0	0.1	0.07	0.05	0.03	0.05	0	0.07	0	0.1	0.02	0.03
AT00142	AT00142-RA	sp|Q70KH2|GBA1_PIG	4.37e-99	Lysosomal acid glucosylceramidase OS=Sus scrofa	AAEL003742-PA	0	glucosylceramidase	AALFPA_045679.P7023	0	lysosomal acid glucosylceramidase	NA	NA	NA	FBpp0306807	2.14e-178	Glucocerebrosidase 1b	0	0	0	0	0	0	0	0	0	0	0	0	0	0	0	0	0	0	0	0	0	0	0	0	0	0	0	0	0	0	0	0	0
AT00142	AT00142-RB	sp|Q70KH2|GBA1_PIG	8.37e-104	Lysosomal acid glucosylceramidase OS=Sus scrofa	AAEL003742-PA	0	glucosylceramidase	AALFPA_045679.P7023	0	lysosomal acid glucosylceramidase	NA	NA	NA	FBpp0306807	0	Glucocerebrosidase 1b	5.26	4.36	5.3	9.12	6.28	5.92	4.16	1.95	7.84	7.52	1.36	2.85	1.87	1.59	2.68	13.98	20.61	22.28	4.13	7.17	5.35	25.86	6.87	6.32	9.16	22.4	11.7	57.31	28.37	36.99	21.94	6.59	10.3
AT00142	AT00142-RC	NA	NA	NA	AAEL024922-PA	2.04e-12	unspecified product	AALFPA_056004.P21396	7.44e-13	myogenic-determination protein	NA	NA	NA	NA	NA	NA	0	0.5	0	0	0	0	0	0	0	0	1.47	0	0	0	0	0	0	0	0.91	0	0	0	0	0	0	0	0	0	0	0.2	0.28	0	0
AT00142	AT00142-RD	NA	NA	NA	NA	NA	NA	NA	NA	NA	NA	NA	NA	NA	NA	NA	0.82	0	0.78	0.51	1.65	1.56	5.15	4.44	5.36	4.76	3.1	3.91	11.14	9.57	10.37	4.94	2.4	2.56	1.74	2.8	3.94	3.8	3.88	3.82	3.85	2.32	1.11	2.32	2.68	2.87	3.85	1.4	3.64
AT00142	AT00142-RE	sp|P22816|MYOD_DROME	2.1e-19	Myogenic-determination protein OS=Drosophila melanogaster	AAEL024922-PA	1.86e-31	unspecified product	AALFPA_056004.P21396	3.93e-32	myogenic-determination protein	CQUJHB010463.P16079	5.54e-45	transcription factor SUM-1	FBpp0083863	1.97e-20	nautilus	3.78	0	0	0	0	0	0	1.24	0	0	0	0	0	1.54	0	0	0	0	0	0	0	0	0	0	0	0	0	0	0	0	4.1	0	0
AT00142	AT00142-RF	sp|P22816|MYOD_DROME	6.33e-51	Myogenic-determination protein OS=Drosophila melanogaster	AAEL024922-PA	1.92e-103	unspecified product	AALFPA_056004.P21396	9.59e-60	myogenic-determination protein	CQUJHB010463.P16079	1.3e-91	transcription factor SUM-1	FBpp0290660	5.89e-52	nautilus	0	0.31	0	1.09	0	0	0	0	0	0	0	0	1.59	0	1.83	0	0	0.04	0	0	0	0	0	0	0	0	1.82	0	0	0	0	0.26	0
AT00143	AT00143-RA	NA	NA	NA	NA	NA	NA	NA	NA	NA	NA	NA	NA	NA	NA	NA	5.85	5.53	1.29	3.45	6.27	9.27	14.3	8.01	3.83	8.97	9.39	8.48	23.52	28.1	56.45	13.43	26.66	25.88	10.66	12.49	8.07	1.21	2.56	3.52	15	11.54	6.81	8.23	10.55	18.64	17.12	13.79	16.11
AT00143	AT00143-RB	NA	NA	NA	AAEL023598-PB	5.32e-63	unspecified product	AALFPA_061622.P28939	1.37e-78	uncharacterized LOC115260269	CQUJHB001044.P1622	3.56e-33	uncharacterized LOC119771238	NA	NA	NA	0	0	0	0	0	0	0.29	0	0	0	0	0	0	0	0	0	0	0	0.07	0.18	0.94	0	0	0	0	0.24	0	0	0.18	0.15	0.1	0	0
AT00144	AT00144-RA	sp|Q5SPB6|CHAC1_DANRE	8.85e-20	Glutathione-specific gamma-glutamylcyclotransferase 1 OS=Danio rerio	AAEL028015-PA	2.72e-40	unspecified product	AALFPA_080753.P54882	7.21e-19	putative glutathione-specific gamma-glutamylcyclotransferase 2	CQUJHB009207.P14153	2.36e-35	glutathione-specific gamma-glutamylcyclotransferase 1	FBpp0083841	8.78e-32	unspecified product	0	0	0	0	0	0	0	0	0	0	0	0	0	0	0	0	0	0	0	0	0	0	0	0	0	0	0	0	0	0	0	0	0
AT00144	AT00144-RB	sp|Q5SPB6|CHAC1_DANRE	2.15e-13	Glutathione-specific gamma-glutamylcyclotransferase 1 OS=Danio rerio	AAEL028015-PA	4.71e-33	unspecified product	AALFPA_080753.P54882	3.46e-13	putative glutathione-specific gamma-glutamylcyclotransferase 2	CQUJHB009207.P14153	1.6e-28	glutathione-specific gamma-glutamylcyclotransferase 1	FBpp0083841	5.43e-24	unspecified product	0	0	0	0	0	0	0	0	0	0	0	0	0	0	0	0	0	0	0	0	0	0	0	0	0	0	0	0	0	0	0	0	0
AT00144	AT00144-RC	NA	NA	NA	NA	NA	NA	NA	NA	NA	NA	NA	NA	NA	NA	NA	13.86	10.99	11.07	18.83	18.09	16.69	33.65	23.7	13.83	32.53	31.71	24.52	58.34	91.19	83.31	61.7	54.6	65.94	58.94	57.92	54.51	25.01	43.05	34.46	34.45	32.14	26.85	22.76	37.17	34.2	30.18	36.06	58.19
AT00144	AT00144-RD	sp|Q5SPB6|CHAC1_DANRE	3.18e-27	Glutathione-specific gamma-glutamylcyclotransferase 1 OS=Danio rerio	AAEL028015-PA	6.78e-121	unspecified product	AALFPA_080753.P54882	3.34e-16	putative glutathione-specific gamma-glutamylcyclotransferase 2	CQUJHB009207.P14153	8.97e-109	glutathione-specific gamma-glutamylcyclotransferase 1	FBpp0083841	1.13e-67	unspecified product	4.6	2.2	1.54	2.04	2.17	0	0	0	1.98	3.55	1.96	3.78	7.65	4.35	3.84	4.8	3.79	1.34	6.98	4.68	8.44	4.98	4.09	7.09	3.87	0	0	5.83	5.61	1.01	0.81	6.72	0
AT00145	AT00145-RA	sp|Q9UNM6|PSD13_HUMAN	5.31e-62	26S proteasome non-ATPase regulatory subunit 13 OS=Homo sapiens	AAEL014915-PA	3.7e-111	26S proteasome subunit	NA	NA	NA	CQUJHB000760.P1183	3.92e-110	26S proteasome non-ATPase regulatory subunit 13	FBpp0083861	1.96e-84	Regulatory particle non-ATPase 9	34.02	40.33	18.92	32.45	13.57	40.93	55.64	55.94	57.58	60.13	75.77	73.94	22.99	43.47	1.43	23.35	34.19	14.6	47.67	44.88	48.11	57.83	45.12	48.1	27.61	33.42	60.2	48.43	23.42	20.62	32.77	47.88	18.43
AT00145	AT00145-RB	sp|B0BN93|PSD13_RAT	8.07e-119	26S proteasome non-ATPase regulatory subunit 13 OS=Rattus norvegicus	AAEL014915-PA	0	26S proteasome subunit	NA	NA	NA	CQUJHB000760.P1183	0	26S proteasome non-ATPase regulatory subunit 13	FBpp0083861	0	Regulatory particle non-ATPase 9	54.44	46.49	48.19	68.16	81.64	83.34	95.3	87.24	76.75	88.22	84	66.72	52.19	39.69	64.21	37.03	34.43	39.29	37.46	40.31	28.23	43.25	65.42	44.36	43.63	33.39	30.45	36.35	39.18	47.92	45.97	49.47	77.33
AT00145	AT00145-RC	sp|B0BN93|PSD13_RAT	1.52e-45	26S proteasome non-ATPase regulatory subunit 13 OS=Rattus norvegicus	AAEL014915-PA	1.07e-158	26S proteasome subunit	NA	NA	NA	CQUJHB000760.P1183	8.49e-146	26S proteasome non-ATPase regulatory subunit 13	FBpp0083861	1.65e-124	Regulatory particle non-ATPase 9	22.38	23.2	22.9	32.73	20.11	29.03	19.68	51.79	31.16	34.27	11.53	18.56	18.11	15.71	11.74	9.75	8.54	13.34	4.72	9.35	4.17	14.21	10.87	14.29	0	22.81	20.35	14.16	0	7.89	17.2	23.07	4.52
AT00146	AT00146-RA	sp|O46107|LIP1_DROME	7.27e-92	Lipase 1 OS=Drosophila melanogaster	AAEL012342-PA	0	lysosomal acid lipase, putative	AALFPA_050143.P13439	0	lipase 1-like	CQUJHB004800.P7415	0	lipase 1	FBpp0079693	1.34e-110	unspecified product	0	0	0	0	0	0.08	0.94	0.98	1.24	0.22	0.22	0.96	2.3	3.74	1.42	1.13	1.93	0.71	1.22	2.05	0.75	1.09	6.69	4.01	1.97	1.21	1.5	0.37	0.36	0.56	1.92	0.92	0.99
AT00147	AT00147-RA	sp|O46107|LIP1_DROME	1.37e-99	Lipase 1 OS=Drosophila melanogaster	AAEL012343-PA	0	lysosomal acid lipase, putative	AALFPA_079871.P53636	7.36e-168	lipase 1-like	CQUJHB013765.P21329	0	lipase 1	FBpp0079682	5.05e-111	Lipase 4	0	0	0	0	0	0	0	0	0	0	0	0	0	0	0	0	0	0	0	0	0	0	0	0	0	0	0	0	0	0	0	0	0
AT00147	AT00147-RB	sp|O46107|LIP1_DROME	4.89e-99	Lipase 1 OS=Drosophila melanogaster	AAEL012343-PA	0	lysosomal acid lipase, putative	AALFPA_079871.P53636	2.13e-167	lipase 1-like	CQUJHB013765.P21329	0	lipase 1	FBpp0079682	7.89e-111	Lipase 4	0	0	0	0	0	0	0	0	0	0	0	0	23.54	25.61	21.19	6.64	2.64	3.1	4.14	4.7	4.2	3.57	6.62	6.9	2.66	5.85	5.55	2.45	2.67	3.13	2.88	3.27	2.37
AT00148	AT00148-RA	sp|O46107|LIP1_DROME	4.61e-103	Lipase 1 OS=Drosophila melanogaster	AAEL012349-PA	0	lipase 1 precursor	AALFPA_079871.P53636	0	lipase 1-like	CQUJHB013765.P21329	0	lipase 1	FBpp0309221	4.56e-104	Lipase 1	0	0.09	0	0	0	0	0	0.07	0	0	0	0	65.44	86.07	51.63	17.75	12.38	12.63	8.03	12.39	12.17	12.27	17.74	14.88	6.8	14.56	13.51	10.89	11.11	9.91	6.59	8.88	10.33
AT00149	AT00149-RA	NA	NA	NA	NA	NA	NA	NA	NA	NA	NA	NA	NA	NA	NA	NA	7.66	0.16	0	0	0	0	0.33	0.33	0.09	0	0	0	0.26	0.35	0.81	0	0.19	0	1.14	0.46	0.06	0.16	0.68	0	0.35	0	0.08	0.07	0.54	0.53	0.07	0.07	0.77
AT00150	AT00150-RA	sp|O46107|LIP1_DROME	1.84e-107	Lipase 1 OS=Drosophila melanogaster	AAEL012340-PA	0	lipase 1 precursor	AALFPA_040677.P266	8.03e-157	lipase 1-like	CQUJHB001389.P2180	0	lipase 1	FBpp0079693	5.46e-118	unspecified product	0	0	0	0.97	2.4	0.25	0.36	0.43	2.51	3.62	0	0.48	1.12	0.85	2.15	1.15	0.13	1.25	0.24	0.22	0.13	1.87	0.33	0	4.92	10.4	1.1	100.65	108.47	65.39	15.94	7.4	19.71
AT00151	AT00151-RA	sp|O46108|LIP3_DROME	1.87e-121	Lipase 3 OS=Drosophila melanogaster	AAEL012344-PB	0	lipase 1 precursor	AALFPA_040677.P266	5.46e-104	lipase 1-like	CQUJHB013275.P20639	0	lipase 3	FBpp0082239	1.84e-122	Lipase 3	84.37	165.17	178.84	390.1	461.16	372.1	0.24	0	0.19	0.22	0	0	0.47	0.76	1.44	0.58	0.14	0	0.41	0.07	0	0	0.08	0	0.54	5.12	0.59	86.9	103.24	43.17	5.76	2.03	8.92
AT00152	AT00152-RA	sp|O46108|LIP3_DROME	1.56e-124	Lipase 3 OS=Drosophila melanogaster	AAEL012350-PB	0	lipase 1 precursor	AALFPA_062873.P30597	2.88e-118	lipase 3-like, transcript variant X3	CQUJHB010154.P15656	0	lipase 3	FBpp0309016	1.19e-125	unspecified product	3.57	3.21	3.51	5.52	6.17	5.69	0	0.07	0	0	0	0.13	3.69	2.37	2.41	0.86	0.98	0.37	0.31	0.67	0.99	0.8	1.73	1.33	0.64	0.69	0.53	0.08	1.3	1.12	0.42	0.24	2.19
AT00152	AT00152-RB	sp|O46108|LIP3_DROME	4.1e-119	Lipase 3 OS=Drosophila melanogaster	AAEL012350-PB	0	lipase 1 precursor	AALFPA_062873.P30597	5.85e-114	lipase 3-like, transcript variant X3	CQUJHB010154.P15656	7.1e-178	lipase 3	FBpp0309016	5.41e-121	unspecified product	0	0	0	0	0	0	0	0	0	0	0	0	0	0	0	0	0	0	0	0	0	0	0	0	0	0	0	0	0	0	0	0	0
AT00153	AT00153-RA	sp|O46108|LIP3_DROME	4.4e-101	Lipase 3 OS=Drosophila melanogaster	AAEL012341-PB	0	lysosomal acid lipase, putative	AALFPA_062873.P30597	0	lipase 3-like, transcript variant X3	CQUJHB017723.P27362	0	lipase 3	FBpp0079682	6.17e-115	Lipase 4	14.8	15.29	15.45	24.85	23.62	28.99	22.37	17.34	32.16	18.05	10.28	19.36	40.89	44.56	26.84	37.17	17.28	19.59	29.06	47.12	24.63	47	87.33	90.28	59.12	66.74	56.77	83.18	89.08	125.95	675.08	463.56	474.27
AT00153	AT00153-RB	NA	NA	NA	NA	NA	NA	NA	NA	NA	NA	NA	NA	NA	NA	NA	0	0.92	0.63	0.66	1.69	2.01	0	0	0.76	0.19	0	0	0	0	0.52	0	0.78	0	0	1.13	0.11	0.5	0.32	0.14	1.21	0.83	0	0.16	0.17	0.21	3.36	0.45	1.41
AT00153	AT00153-RC	sp|O46108|LIP3_DROME	1.2e-96	Lipase 3 OS=Drosophila melanogaster	AAEL012341-PB	0	lysosomal acid lipase, putative	AALFPA_062873.P30598	0	lipase 3-like, transcript variant X2	CQUJHB017723.P27362	0	lipase 3	FBpp0304062	9.53e-109	Lipase 4	0	0	0	0.34	0	0.62	0.23	0	0.52	0	0.93	0	0.94	0.4	2.27	0	0	0.36	0.51	0.86	0.34	1.52	1.45	2.11	1.86	1.52	2.76	2.12	0.7	2.34	7.92	7.43	5.39
AT00154	AT00154-RA	sp|Q7N3Y7|TTCA_PHOLL	2.87e-16	tRNA-cytidine(32) 2-sulfurtransferase OS=Photorhabdus laumondii subsp. laumondii (strain DSM 15139 / CIP 105565 / TT01)	AAEL022078-PA	4.34e-90	unspecified product	AALFPA_067099.P36446	1.17e-89	uncharacterized LOC109412837	CQUJHB016832.P25983	2.51e-79	uncharacterized LOC6033921, transcript variant X2	NA	NA	NA	2.15	1.92	0.82	2.35	2.58	3.08	3.07	2.9	2.15	3.72	4.52	2.43	12.92	21.83	2.21	14.29	6.93	4.18	6.03	7.09	8.91	3.91	4.06	2.04	4.75	3.48	4.66	3.61	0.73	0	0.49	2.15	0.58
AT00154	AT00154-RB	sp|Q32GI6|TTCA_SHIDS	1.15e-18	tRNA-cytidine(32) 2-sulfurtransferase OS=Shigella dysenteriae serotype 1 (strain Sd197)	AAEL022078-PB	0	unspecified product	AALFPA_067099.P36446	0	uncharacterized LOC109412837	CQUJHB016832.P25984	0	uncharacterized LOC6033921, transcript variant X2	NA	NA	NA	4.82	3.24	3.29	4.11	4.99	6.16	10.14	10.51	6.06	7.21	8.66	6.43	45.74	37.84	46.96	16.03	13.85	19.03	5.33	7.47	6.74	7.97	11.62	9.39	11.53	14.47	12.22	10.12	11.82	11.22	13.85	8.22	16.4
AT00154	AT00154-RC	NA	NA	NA	AAEL022078-PB	0	unspecified product	AALFPA_067099.P36446	0	uncharacterized LOC109412837	CQUJHB016832.P25984	0	uncharacterized LOC6033921, transcript variant X2	NA	NA	NA	0	0	0	0	0	0	0	0	0	0	0	0	0	0	1.97	0.39	1.58	0.32	0	0	0	0	0	0.22	0	0	0	0	0	0	0.41	0	0
AT00155	AT00155-RA	sp|O46106|NOI_DROME	1.53e-165	Splicing factor 3A subunit 3 OS=Drosophila melanogaster	AAEL026327-PA	0	unspecified product	AALFPA_067657.P37187	0	splicing factor 3A subunit 3	CQUJHB009145.P14049	0	splicing factor 3A subunit 3	FBpp0078400	1.51e-166	noisette	25.97	23.29	21.34	19.63	20.47	24.1	20.52	17.15	26.36	16.48	17.14	20.23	25.4	29.47	24.09	31.57	23.77	23.67	20.95	28.37	26.78	34.06	27.49	29.71	25.07	25.98	26.89	25.22	30.55	26.75	25.43	27.4	30.62
AT00156	AT00156-RA	NA	NA	NA	AAEL004928-PA	1.54e-45	unspecified product	AALFPA_062232.P29734	1.45e-63	uncharacterized LOC115264363	CQUJHB000838.P1325	7.98e-56	uncharacterized LOC6033927	NA	NA	NA	0	0	0	0	0	0	0	0	0	0	0	0	8.27	7.31	6.52	2.91	0.69	0.91	1.03	2.03	0	0	3.28	0.57	0.79	1.69	1.96	0.98	0	1.09	0.28	1.31	1.7
AT00157	AT00157-RA	NA	NA	NA	AAEL004928-PA	9.36e-54	unspecified product	AALFPA_062232.P29734	3.99e-85	uncharacterized LOC115264363	CQUJHB000838.P1325	1.51e-81	uncharacterized LOC6033927	FBpp0091039	3.75e-07	Chemosensory protein A 84a	0	0	0	0	0	0	0	0	0	0	0	0	26.05	42.15	50.4	10.65	2.55	5.28	8.15	6.26	5.69	6.03	7.35	11.94	5.34	4.33	5.96	6.82	6.12	6.27	6.59	3.13	9.38
AT00158	AT00158-RA	NA	NA	NA	AAEL004928-PA	7.14e-52	unspecified product	AALFPA_062232.P29734	2.18e-80	uncharacterized LOC115264363	CQUJHB000838.P1325	4.36e-79	uncharacterized LOC6033927	FBpp0091020	4.84e-06	Chemosensory protein A 56a	0	0	0	0	0	0	0	0	0	0	0	0	1.79	9.05	0.74	1.93	1.53	0	3.52	0.96	1.47	0	1.13	4.02	0.5	1.92	4.8	0.7	0.67	0.87	2.09	1.99	2.15
AT00159	AT00159-RA	NA	NA	NA	AAEL004928-PA	8.35e-53	unspecified product	AALFPA_062232.P29734	9.01e-81	uncharacterized LOC115264363	CQUJHB000838.P1325	1.17e-78	uncharacterized LOC6033927	FBpp0091039	3.33e-08	Chemosensory protein A 84a	0	0	0	0	0	0	0	0.94	0	0	0	0	9.27	5.4	3.28	2.58	1.24	1.62	1.29	2.02	1.18	0.27	4.22	3.52	0.94	2.1	5.28	2.21	3.19	1.82	3.69	1.64	6.58
AT00160	AT00160-RA	NA	NA	NA	AAEL004928-PA	2.52e-49	unspecified product	AALFPA_062232.P29734	1.12e-75	uncharacterized LOC115264363	CQUJHB000838.P1325	1.51e-66	uncharacterized LOC6033927	FBpp0091039	1.54e-09	Chemosensory protein A 84a	0	0	0	0	0	0	0	0	0	0	0	0	0.3	6.33	8.19	0.28	0.22	0.29	1.56	0	1.68	2.83	0	2.41	1.5	0.96	0.53	1.4	0.67	2.26	1.57	2.73	1.61
AT00161	AT00161-RA	NA	NA	NA	AAEL004928-PA	3.39e-32	unspecified product	AALFPA_062232.P29734	1.64e-50	uncharacterized LOC115264363	CQUJHB000838.P1325	2.12e-43	uncharacterized LOC6033927	NA	NA	NA	0	0	0	0	0	0	0	0	0	0	0	0	0	1.87	0.3	0.69	1.64	0	0	0.3	0.53	0.71	0	0	1.87	0	1.32	0.86	0.28	0.62	0.98	0	0.33
AT00162	AT00162-RA	NA	NA	NA	AAEL004928-PA	2.34e-49	unspecified product	AALFPA_062232.P29734	1.06e-73	uncharacterized LOC115264363	CQUJHB000838.P1325	8e-63	uncharacterized LOC6033927	FBpp0298014	8.61e-07	unspecified product	12.81	14.73	9.91	1.66	1.12	0.98	1.79	1.33	0.85	3.02	1.39	2.23	10.03	10.73	6.21	3.16	1.05	1.93	4.76	2.75	5.83	2.99	5.12	4.37	5.52	6.42	1.8	4.5	1.52	2.35	2.26	1.43	3.87
AT00163	AT00163-RA	NA	NA	NA	NA	NA	NA	NA	NA	NA	NA	NA	NA	NA	NA	NA	0.25	1.14	0.48	0.58	0.29	0	0.75	0.79	0.59	1.05	1.45	3.09	9.84	11.46	10.43	3.85	1.53	2.01	3.52	0	2.93	1.98	2.81	3.75	2.25	4.47	2.93	0.7	3.82	1.56	2.87	2.48	1.61
AT00163	AT00163-RB	NA	NA	NA	AAEL004928-PA	1.06e-51	unspecified product	AALFPA_062232.P29734	1.16e-74	uncharacterized LOC115264363	CQUJHB000838.P1325	1.32e-69	uncharacterized LOC6033927	NA	NA	NA	0	0	0	0	0	0	0	0	0	0	0	0	0	0	0	0	0	0	0	0	0	0	0	0	0	0	0	0	0	0	0	0	0
AT00164	AT00164-RA	NA	NA	NA	AAEL004928-PA	2.51e-48	unspecified product	AALFPA_062232.P29734	2.44e-78	uncharacterized LOC115264363	CQUJHB000838.P1325	3.25e-69	uncharacterized LOC6033927	FBpp0091039	4.27e-08	Chemosensory protein A 84a	0	0.28	0	0	0	0.51	0.75	0.98	0	0	0.36	0.39	8.05	8.75	11.91	5.5	1.31	3.44	5.87	4.79	5.24	0.57	7.03	5.36	4	5.75	4.53	1.4	3.6	2.43	4.44	2.24	3.22
AT00165	AT00165-RA	NA	NA	NA	AAEL004928-PA	3.98e-49	unspecified product	AALFPA_062232.P29734	1.68e-73	uncharacterized LOC115264363	CQUJHB000838.P1325	3.35e-63	uncharacterized LOC6033927	FBpp0074895	6e-06	Chemosensory protein A 75a	0.75	0	0	0	0.87	0.25	0.75	0.39	0	0.35	0.36	1.16	9.54	16.59	20.11	5.23	3.51	4.3	6.26	2.87	5.03	5.66	5.06	6.17	5	7.98	5.6	1.87	2.25	2.95	2.09	0.99	4.83
AT00166	AT00166-RA	NA	NA	NA	AAEL020368-PA	4.92e-88	unspecified product	AALFPA_045244.P6403	1.38e-11	uncharacterized LOC115269114	CQUJHB014672.P22756	5.92e-56	uncharacterized LOC6033929, transcript variant X1	FBpp0082217	3.95e-16	Chemosensory protein A 87a	2.49	0.28	1.19	0.57	0.29	0	1.48	0.39	0.29	0.69	0.36	1.53	239.15	296.87	273.83	68.35	46.84	42.25	59.99	53.88	63.22	31.36	64	74.4	42.32	49.6	66.81	35.44	31.4	32.73	36.99	33.2	66.35
AT00167	AT00167-RA	sp|P61917|NPC2_PANTR	9.48e-14	NPC intracellular cholesterol transporter 2 OS=Pan troglodytes	AAEL025109-PA	5.76e-93	unspecified product	AALFPA_070402.P40846	1.51e-08	Putative ecdysteroid regulated 16 kDa [Source:UniProtKB/TrEMBL;Acc:A0A023EH86]	CQUJHB003424.P5246	4.31e-76	NPC intracellular cholesterol transporter 2	FBpp0083933	8.56e-28	Niemann-Pick type C-2f	7.06	3.32	4.29	4.4	6.44	4.97	0.43	0.89	0.34	0	1.26	0.45	2.44	2.81	1.15	1.3	1.8	1.34	18.87	12.42	28.62	31.31	5.66	6.33	2.93	1.13	1.24	28.25	18.7	20.57	13.14	39.66	20.05
AT00168	AT00168-RA	NA	NA	NA	NA	NA	NA	NA	NA	NA	NA	NA	NA	NA	NA	NA	0	0	0	0	0	0	0	0	0	0	0	0	0	0	0	0	0	0	0	0	0	0	0	0	0	0	0	0	0	0	0	0	0
AT00169	AT00169-RA	NA	NA	NA	NA	NA	NA	NA	NA	NA	NA	NA	NA	NA	NA	NA	0	0	0	0	0	0	0	0	0	0	0	0	0	0	0	0	0	0	0	0	0	0	0	0	0	0	0	0	0	0	0	0	0
AT00170	AT00170-RA	NA	NA	NA	NA	NA	NA	NA	NA	NA	NA	NA	NA	NA	NA	NA	0	0	0	0	0	0	0	0	0	0	0	0	0	0	0	0	0	0	0	0	0	0	0	0	0	0	0	0	0	0	0	0	0
AT00171	AT00171-RA	sp|P79345|NPC2_BOVIN	8.47e-06	NPC intracellular cholesterol transporter 2 OS=Bos taurus	AAEL015140-PA	6.99e-92	ML domain-containing protein [Source:UniProtKB/TrEMBL;Acc:A0A1S4G482]	AALFPA_057926.P23965	1.21e-36	NPC intracellular cholesterol transporter 2 homolog a	CQUJHB012428.P19257	1.27e-33	NPC intracellular cholesterol transporter 2 homolog a	FBpp0081654	7.96e-21	Niemann-Pick type C-2c	351.39	15.74	196.28	525.18	22.85	189.43	0	0	0	0	0	0	0	0	0	0	0	0	0	0.82	0	0	0	0	0	0	0	1.48	0	0.39	0	0.52	0.19
AT00172	AT00172-RA	sp|Q9VQ62|NPC2_DROME	3.02e-16	NPC intracellular cholesterol transporter 2 homolog a OS=Drosophila melanogaster	AAEL015136-PA	9.3e-81	Niemann-Pick Type C-2, putative	AALFPA_052640.P16796	5.19e-35	NPC intracellular cholesterol transporter 2 homolog a-like	CQUJHB002460.P3692	9.64e-64	NPC intracellular cholesterol transporter 2 homolog a	FBpp0081654	3.41e-26	Niemann-Pick type C-2c	1.94	0.44	0.78	5.4	1.76	4.5	52.22	16.1	52.85	138.72	70.15	76.11	55.68	58.31	33.1	37.53	20.69	18.4	1996.34	1594.86	2370.54	712.73	244.2	259.97	956.28	1245.51	252.4	4101.33	1931.06	2006.94	1984.19	1379.99	2681.27
AT00173	AT00173-RA	NA	NA	NA	AAEL015139-PA	1.92e-98	Niemann-Pick Type C-2, putative	AALFPA_052640.P16796	2.44e-11	NPC intracellular cholesterol transporter 2 homolog a-like	CQUJHB008189.P12611	6.07e-79	uncharacterized LOC6033941	FBpp0271877	1.23e-14	Niemann-Pick type C-2e	111.73	101.62	113.74	311.54	349.95	442.49	0	0	0	0	0	0	0.41	0	0	0	0.3	0	0	0	0	0	0	0	0	0.91	0.36	0	0	0.22	0	0	0
AT00174	AT00174-RA	sp|P61917|NPC2_PANTR	3.02e-07	NPC intracellular cholesterol transporter 2 OS=Pan troglodytes	AAEL009956-PB	2e-97	unspecified product	AALFPA_078160.P51402	1.67e-26	NPC intracellular cholesterol transporter 2 homolog a-like	CQUJHB009115.P14004	6.29e-84	uncharacterized LOC6033940	FBpp0271877	7.77e-17	Niemann-Pick type C-2e	175.55	191.99	202.19	256.16	304.9	293.02	0	0	0	0	0	0	0.88	0	0	0	0	0	0	0	0	0	0	0	0	0	0	0	0	0	1.28	0	0
AT00175	AT00175-RA	sp|Q9VQ62|NPC2_DROME	2.28e-06	NPC intracellular cholesterol transporter 2 homolog a OS=Drosophila melanogaster	AAEL026174-PA	1.82e-87	unspecified product	AALFPA_064919.P33396	2.48e-25	mite group 2 allergen Lep d 2-like	CQUJHB003442.P5273	4.9e-89	uncharacterized LOC6033939	FBpp0081680	3.05e-11	Niemann-Pick type C-2d	507.51	467.68	484.98	740.92	859.54	903.9	4.7	1.41	3.16	10.03	5.79	8.04	1.44	0.96	5.06	0	0	3.22	0	1.2	1.74	0.47	0	0.9	0	0	1.69	2.58	3.14	0.99	6.11	1.19	3.45
AT00176	AT00176-RA	NA	NA	NA	AAEL015137-PA	7.8e-83	Niemann-Pick Type C-2, putative	AALFPA_052019.P15998	6.58e-84	Putative ml domain protein [Source:UniProtKB/TrEMBL;Acc:A0A023EH59]	CQUJHB015207.P23581	1.54e-71	uncharacterized LOC6033936	FBpp0271877	8.96e-08	Niemann-Pick type C-2e	1297.26	1776.45	1799.3	614.44	926.83	769.84	0	0	0	0	0	0	0	0	0	0	0	0	0	0	0	0	0	0	0	0	0	0	0	0	0	0	0
AT00177	AT00177-RA	NA	NA	NA	NA	NA	NA	NA	NA	NA	NA	NA	NA	NA	NA	NA	0	0	0	0	0	0	0	0	0	0	0	0	0	0	0	0	0	0.45	0	0	0	0	0	0	0	0	0	0	0	0.14	0.82	0	0.21
AT00178	AT00178-RA	NA	NA	NA	AAEL015137-PA	1.28e-74	Niemann-Pick Type C-2, putative	AALFPA_052019.P15998	1.65e-75	Putative ml domain protein [Source:UniProtKB/TrEMBL;Acc:A0A023EH59]	CQUJHB015207.P23581	8.59e-69	uncharacterized LOC6033936	FBpp0271877	1.86e-10	Niemann-Pick type C-2e	1449.8	3721.92	3167.49	1010.1	1074.41	898.8	0	0	0	0	0	0	0.86	0	0	0	0	0	0	0	0	0	0	0	0	0	0	0	0	0	0	0	0
AT00178	AT00178-RB	NA	NA	NA	NA	NA	NA	NA	NA	NA	NA	NA	NA	NA	NA	NA	21.29	51.52	6.72	16.73	29.63	26.02	0	0	0	0	0	0	0	0	0	0	0	0	0	0	0	0	0	0	0	0	0	0	0	0	0	0	0
AT00178	AT00178-RC	sp|Q9DGJ3|NPC2_DANRE	8.02e-06	NPC intracellular cholesterol transporter 2 OS=Danio rerio	AAEL015137-PA	4.54e-76	Niemann-Pick Type C-2, putative	AALFPA_052019.P15998	2.55e-76	Putative ml domain protein [Source:UniProtKB/TrEMBL;Acc:A0A023EH59]	CQUJHB015207.P23581	4.56e-66	uncharacterized LOC6033936	FBpp0271877	9.71e-08	Niemann-Pick type C-2e	757.18	2041.26	1643.25	844.55	925.8	671.41	0	0	0	0	0	0	0	0	0	0.41	0	0	0	0	0	0	0	0	0	0	0	0	0	0	0	0	0
AT00179	AT00179-RA	sp|Q9DGJ3|NPC2_DANRE	3.88e-08	NPC intracellular cholesterol transporter 2 OS=Danio rerio	AAEL007592-PA	5.93e-93	ML domain-containing protein [Source:UniProtKB/TrEMBL;Acc:A0A1S4FH88]	AALFPA_052019.P15998	3.77e-74	Putative ml domain protein [Source:UniProtKB/TrEMBL;Acc:A0A023EH59]	CQUJHB015207.P23581	3.35e-86	uncharacterized LOC6033936	FBpp0271877	3.51e-09	Niemann-Pick type C-2e	2662.85	2178.12	2712.66	37.02	61.17	44.84	0.55	0.27	1.69	0	0	0	3.1	10.69	9.03	0	0	0	0	0	0	0	0	0	1.12	0	0	0.68	0	0	0	0	0
AT00180	AT00180-RA	sp|P80384|ALL2_LEPDS	1.71e-07	Mite group 2 allergen Lep d 2 OS=Lepidoglyphus destructor	AAEL007591-PA	8.97e-94	ML domain-containing protein [Source:UniProtKB/TrEMBL;Acc:A0A1S4FH47]	AALFPA_057379.P23234	4.39e-91	uncharacterized LOC109406193	CQUJHB000693.P1078	1.84e-75	mite group 2 allergen Gly d 2.02	NA	NA	NA	11602.7	13345	14943.2	3592.04	4416.72	3765.96	0	0	2.95	0	0	1.72	0	0	1.81	0	0	0	0	0	0	0	0	0	0	0	0	1.03	1.62	0	0	0	0
AT00181	AT00181-RA	NA	NA	NA	AAEL007591-PA	2.14e-75	ML domain-containing protein [Source:UniProtKB/TrEMBL;Acc:A0A1S4FH47]	AALFPA_057379.P23234	8.98e-76	uncharacterized LOC109406193	CQUJHB000693.P1078	9.36e-69	mite group 2 allergen Gly d 2.02	NA	NA	NA	207.25	622.79	604.56	621.47	722.09	437.52	0	0	0	0	0	0	0	0	0	0	0	0	0	0	0.96	0	0	0	0.75	0	0	0	0	0	0.78	0	0
AT00182	AT00182-RA	NA	NA	NA	NA	NA	NA	NA	NA	NA	NA	NA	NA	NA	NA	NA	0	0	0	0	0	0.42	0	0.9	0.97	0	0	0	0	5.23	1.26	2.02	0	1.5	0	0	0	1.03	1.05	0.99	0	0.59	0	0	1.51	0	0.46	0	0.47
AT00183	AT00183-RA	NA	NA	NA	NA	NA	NA	NA	NA	NA	NA	NA	NA	NA	NA	NA	0	0	0	0	0	0	0	0	0	0	0	0	0	0	0	0.65	0	0	0	0	0	0	0	0	0	0	0	0	0	0	0	0	0
AT00184	AT00184-RA	NA	NA	NA	NA	NA	NA	NA	NA	NA	NA	NA	NA	NA	NA	NA	0	0	0	0	0	0	0	0.28	0	0	0	1.22	0.47	0.95	0	0	0.35	0	0	0	0	0	0	0	0	0	0	0	0	0.49	0	0	0
AT00185	AT00185-RA	sp|Q24155|TRUNK_DROME	6.85e-48	Protein trunk OS=Drosophila melanogaster	AAEL007584-PA	5.34e-129	unspecified product	AALFPA_079797.P53551	2.08e-69	protein trunk	CQUJHB004940.P7590	1.03e-106	protein trunk	FBpp0079667	8.86e-49	trunk	0	0	0	0	0	0	0	0.13	0	0	0	0.23	0.18	0.54	1.06	26.07	8.96	13.19	24.97	24.31	17.13	24.34	16.87	23.97	29.77	26.3	14.63	22.22	19.67	18.32	16.63	18.6	18.14
AT00186	AT00186-RA	NA	NA	NA	NA	NA	NA	NA	NA	NA	NA	NA	NA	NA	NA	NA	0	0	0	0	0	0	0	0	0	0	0	0	0	0	0	0	0	0	0	0	0	0	0	0	0	0	0	0	0	0	0	0	0
AT00187	AT00187-RA	NA	NA	NA	NA	NA	NA	NA	NA	NA	NA	NA	NA	NA	NA	NA	0	0	0	0	0	0	1.66	6.61	3.68	0	1.73	0	0	0	0	0	0	0	0	0	0	0	0	0	0	0	0	0	0	0	0	0	0
AT00188	AT00188-RA	NA	NA	NA	NA	NA	NA	NA	NA	NA	NA	NA	NA	NA	NA	NA	0	0	0	0	0	0	4.56	7.25	7.66	7.71	5.49	8.08	0	0	0	0.26	0	0	0.21	0.61	0.48	0	1.27	0	0.22	0	0.65	0.82	0.21	0	0	0	0
AT00188	AT00188-RB	NA	NA	NA	NA	NA	NA	NA	NA	NA	NA	NA	NA	NA	NA	NA	0.72	1.36	0.46	0.55	0.56	0	0	0.6	0.28	0	0	0.84	4.01	6.96	2.15	2.14	1.47	1.65	1.29	0.69	1.11	0.81	0.82	0.77	7.28	2.45	0.61	2.58	2.44	5.72	0.5	0.96	0.26
AT00189	AT00189-RA	sp|P05049|SNAK_DROME	2.26e-47	Serine protease snake OS=Drosophila melanogaster	AAEL020470-PA	0	unspecified product	AALFPA_076672.P49249	4.41e-61	serine protease snake-like	CQUJHB005027.P7750	3.84e-79	serine protease snake	FBpp0111746	2.23e-48	snake	0	0	0	0.93	0.24	0.86	16.34	56.11	24.82	14.1	16.6	13.53	92.21	102.99	98.95	16.15	23.86	22.81	31.53	37.23	24	22.16	30.92	30.47	17.51	26.15	26.91	20.67	17.47	21.55	18.94	13.6	21.73
AT00190	AT00190-RA	NA	NA	NA	NA	NA	NA	NA	NA	NA	NA	NA	NA	NA	NA	NA	0	0	0	0	0.06	0.05	0.11	0.07	0	0.07	0.14	0	0.06	0	0.35	0.02	0	0	0	0.04	0	0	0	0.1	0.17	0.03	0.08	0	0	0	0.02	0.02	0.03
AT00191	AT00191-RA	sp|P05049|SNAK_DROME	1.72e-71	Serine protease snake OS=Drosophila melanogaster	AAEL007593-PA	3.3e-179	Clip-Domain Serine Protease family C.	AALFPA_048092.P10416	7.1e-98	uncharacterized LOC109412847	CQUJHB005027.P7750	1.46e-164	serine protease snake	FBpp0111746	1.7e-72	snake	17.76	12.07	13.87	18.48	20.69	17.58	25.15	18.31	28.78	27.67	23.91	28.34	52.02	69.27	65.26	33.17	25.24	27.41	27.69	25.22	22.42	16.2	26.47	26.1	29.98	30.28	40.96	22.08	25.81	25.59	21.41	20.6	16.48
AT00192	AT00192-RA	NA	NA	NA	AAEL007587-PB	5.5e-61	unspecified product	NA	NA	NA	CQUJHB005061.P7790	2.55e-23	uncharacterized LOC6033944	NA	NA	NA	78.6	79.23	97.85	90.05	130.96	106.78	60.82	42.13	84.17	86.68	67.84	62.27	200.7	233.3	268.59	112.6	80.63	96.57	138.24	117.71	147.55	105.85	152.03	147.74	104.8	131.41	164.41	115.13	119.76	108.38	94	82.65	89.27
AT00193	AT00193-RA	NA	NA	NA	NA	NA	NA	NA	NA	NA	NA	NA	NA	NA	NA	NA	15.06	10.49	10.88	18.71	19.84	17.54	8.8	9.17	9.44	5.42	5.23	5.81	51.67	37.64	39.07	43.77	27.74	36.75	42.4	33.92	27.59	22.45	31.93	23.74	25.88	29.71	25.21	14.97	14.54	17.51	24.44	30.57	29.06
AT00193	AT00193-RB	NA	NA	NA	NA	NA	NA	NA	NA	NA	NA	NA	NA	NA	NA	NA	12.34	9.69	12.85	25.44	19.81	24.48	10.59	14.38	9.56	10.41	6.34	8.86	110.66	108.14	116.88	56.67	47.07	49.37	58.04	50.93	56.01	40.65	40.1	46.84	49.3	49.89	57.8	27.61	31.1	37.06	61.08	56.37	61.53
AT00193	AT00193-RC	sp|P10978|POLX_TOBAC	8.59e-175	Retrovirus-related Pol polyprotein from transposon TNT 1-94 OS=Nicotiana tabacum	AAEL027683-PA	1.58e-15	unspecified product	AALFPA_068473.P38251	2.59e-41	uncharacterized LOC115260614	CQUJHB014785.P22921	2.83e-59	secreted RxLR effector protein 161-like	NA	NA	NA	0	0	0	0.88	0	0	0	0	0	0	0.61	0	0	2.06	2.38	0	0	0	0	0	0	0.27	0	0	0	0	0	0	0.43	0.27	0	0.09	0
AT00193	AT00193-RD	sp|P10978|POLX_TOBAC	3.49e-176	Retrovirus-related Pol polyprotein from transposon TNT 1-94 OS=Nicotiana tabacum	AAEL027683-PA	1.5e-15	unspecified product	AALFPA_068473.P38251	2.91e-41	uncharacterized LOC115260614	CQUJHB014785.P22921	3.48e-59	secreted RxLR effector protein 161-like	NA	NA	NA	0.26	0.29	0.11	0	0.79	0.84	0.65	0.38	0.59	0.29	0	0.8	1.8	0	0	1.29	1.04	1.28	0.14	0.42	0.13	0	0.33	0	0.49	0.78	0.44	0.31	0	0	1.24	0.55	0.71
AT00193	AT00193-RE	sp|P05049|SNAK_DROME	5.07e-68	Serine protease snake OS=Drosophila melanogaster	AAEL007597-PA	0	Clip-Domain Serine Protease family C	AALFPA_048092.P10416	0	uncharacterized LOC109412847	CQUJHB000829.P1308	0	venom protease	FBpp0111746	5.01e-69	snake	0	0.97	1.15	0	0	0	0	0	0	0	0	0	0.33	0.78	0.47	0.53	0.32	0	0	0	0.8	0	0	0.22	0	0	0	0	0	0	0	0	0.97
AT00193	AT00193-RF	sp|Q66H65|N42L2_RAT	2.65e-30	NEDD4-binding protein 2-like 2 OS=Rattus norvegicus	AAEL006843-PB	7.55e-179	unspecified product	AALFPA_061007.P28145	4.98e-170	uncharacterized LOC109414170	CQUJHB011317.P17476	2.24e-125	NEDD4-binding protein 2	FBpp0078139	1.32e-36	unspecified product	2.53	1.39	0.87	2.05	1.78	2.22	1.39	2.21	2.67	1.46	1.13	0.61	7.15	7.35	7.07	9.89	7.98	3.89	0.54	2.92	0.63	5.32	2.47	2.38	5.51	6.37	6.07	6.24	13.35	8.16	13.16	13.01	10.22
AT00194	AT00194-RA	sp|P05049|SNAK_DROME	2.56e-63	Serine protease snake OS=Drosophila melanogaster	AAEL007597-PA	1.08e-157	Clip-Domain Serine Protease family C	AALFPA_048092.P10416	4.73e-161	uncharacterized LOC109412847	CQUJHB000829.P1308	1.73e-144	venom protease	FBpp0111746	2.53e-64	snake	0.58	0	0.22	1.59	0	0.63	0	0.22	0	3.34	0	0	9.08	7.84	1.56	4.87	7.94	3.59	0.8	3.96	0.22	1.45	0	0.62	0.3	6.1	7.61	1.04	2.86	1.7	11.5	11.4	3.82
AT00194	AT00194-RB	sp|P05049|SNAK_DROME	1.83e-60	Serine protease snake OS=Drosophila melanogaster	AAEL007597-PA	2.93e-129	Clip-Domain Serine Protease family C	AALFPA_048092.P10416	3.91e-129	uncharacterized LOC109412847	CQUJHB000829.P1308	4.92e-128	venom protease	FBpp0301197	7.78e-64	unspecified product	0	0.51	0	0	0.27	0.46	0.51	0	0.14	0.04	0.98	0.88	0	0	5.33	0	0	2.87	3.72	1.36	4.48	0	2.66	1.59	2.83	2.39	0	0.3	0.11	0.04	0	0	0
AT00195	AT00195-RA	sp|Q29537|P53_CANLF	9.01e-20	Cellular tumor antigen p53 OS=Canis lupus familiaris	AAEL007595-PD	0	unspecified product	AALFPA_050512.P13935	0	cellular tumor antigen p53-like, transcript variant X1	CQUJHB008264.P12735	0	cellular tumor antigen p53, transcript variant X1	FBpp0290979	2.81e-23	p53	19.62	22.28	20.83	26.26	26.55	21.61	13.41	13.52	18.09	17.8	14.87	17.94	28.56	28.83	30.52	20.22	16.89	18.63	13.76	23.11	21.21	25.47	27.58	26.77	21.97	19.63	19.9	18.45	20.48	23.06	42.01	38.86	38.28
AT00196	AT00196-RA	NA	NA	NA	AAEL023547-PA	5.4e-77	unspecified product	AALFPA_040555.P109	5.29e-78	dedicator of cytokinesis protein 1, transcript variant X1	CQUJHB018070.P27881	1.64e-67	dedicator of cytokinesis protein 1, transcript variant X5	FBpp0083850	1.15e-18	myoblast city	12.33	7.54	9.86	14.75	15.17	15.49	17.88	21.19	17.38	28.49	22.13	20.53	35.01	26.47	48.1	12.82	11.64	12.57	8.2	14.2	11.35	9.55	15.23	12.33	15.33	15.02	17.42	12.4	16.77	17.12	16.55	14.45	17.55
AT00197	AT00197-RA	NA	NA	NA	NA	NA	NA	NA	NA	NA	NA	NA	NA	NA	NA	NA	0.46	0.52	0.87	1.34	1.17	0.66	1.66	2.02	1.81	0.95	1.2	0.89	8.22	6.86	7.7	0.92	0.76	0.24	0.16	0.33	0.38	0.62	0.11	0.53	0.87	0.75	1.01	0.3	0.98	0.43	1.07	0.52	1.22
AT00198	AT00198-RA	sp|Q14185|DOCK1_HUMAN	0	Dedicator of cytokinesis protein 1 OS=Homo sapiens	AAEL023547-PH	0	unspecified product	AALFPA_040555.P108	0	dedicator of cytokinesis protein 1, transcript variant X4	CQUJHB018070.P27880	0	dedicator of cytokinesis protein 1, transcript variant X5	FBpp0293271	0	myoblast city	8.06	7.92	7.43	15.23	14.26	12.77	22.66	23.21	19.42	19.68	19.75	17.41	29.25	28.24	22.32	13.77	10.19	15.56	2.97	9.38	5.65	9.41	10.51	6.41	13.55	14.04	14.64	10.68	13.3	12.77	15.48	15.86	14.09
AT00198	AT00198-RB	sp|Q14185|DOCK1_HUMAN	0	Dedicator of cytokinesis protein 1 OS=Homo sapiens	AAEL023547-PA	0	unspecified product	AALFPA_040555.P109	0	dedicator of cytokinesis protein 1, transcript variant X1	CQUJHB018070.P27881	0	dedicator of cytokinesis protein 1, transcript variant X5	FBpp0293271	0	myoblast city	0.3	0.2	0.4	1.12	1.12	0.89	1.12	1.29	1.13	1.24	1.76	1.1	1.1	1.06	1.19	0.7	0.69	0.37	0.1	0.43	0.09	0.16	0.22	0.15	0.26	0.53	0.58	0.21	0.42	0.45	0.7	0.33	0.69
AT00198	AT00198-RC	sp|Q14185|DOCK1_HUMAN	0	Dedicator of cytokinesis protein 1 OS=Homo sapiens	AAEL023547-PA	0	unspecified product	AALFPA_040555.P107	0	dedicator of cytokinesis protein 1, transcript variant X3	CQUJHB018070.P27881	0	dedicator of cytokinesis protein 1, transcript variant X5	FBpp0293271	0	myoblast city	0.15	1.23	1.48	1.45	2.13	2.68	0.19	0.86	0.72	0	1.02	0.3	0.01	2.01	5.36	0	0	0	0.78	0	0	0.24	0	1.22	0	0	0.72	0	0	0	0	0	0.45
AT00199	AT00199-RA	NA	NA	NA	NA	NA	NA	NA	NA	NA	NA	NA	NA	NA	NA	NA	0	0	0	0	0	0	0	0	0	0	0	0	0	0	0	0	1.31	0	0.74	4.73	9.32	2.69	10.37	0	0	1.06	0.75	0	0	7.87	0.77	0	1.74
AT00199	AT00199-RB	NA	NA	NA	NA	NA	NA	NA	NA	NA	NA	NA	NA	NA	NA	NA	0	0	0	0	0	0	0	0	0	0	4.09	0	0	0	0	0	0	0	5.44	7.69	0	0	4.66	0	0	0	0	0	0	1.87	0	0	2.8
AT00200	AT00200-RA	NA	NA	NA	NA	NA	NA	NA	NA	NA	NA	NA	NA	NA	NA	NA	25.22	86.96	63.6	43.62	58.76	37.99	6.25	0	16.01	6.92	2.63	0	0.65	0	0	0	2.69	0.92	0	0	0	0	0	0	0	0	0	0	1.14	0	0.63	0.9	1.56
AT00200	AT00200-RB	sp|Q54YG2|ECMA_DICDI	7.4e-20	Extracellular matrix protein A OS=Dictyostelium discoideum	AAEL027790-PG	0	unspecified product	AALFPA_044987.P6036	0	titin homolog, transcript variant X2	CQUJHB010440.P16054	0	microtubule-associated protein futsch, transcript variant X1	FBpp0296948	7.27e-120	tenectin	64.07	146.18	125.75	61.64	81.21	116.95	22.32	10.16	29.02	17.49	5.29	15.52	2.85	3.59	3.56	2.11	0	1.67	0.03	1.13	0.64	0.71	1.28	0.57	0.69	2.73	1.54	0.94	0.4	1.42	2.42	0	0.94
AT00200	AT00200-RC	sp|Q54YG2|ECMA_DICDI	3.75e-20	Extracellular matrix protein A OS=Dictyostelium discoideum	AAEL027790-PG	0	unspecified product	AALFPA_053306.P17747	0	titin	CQUJHB010440.P16054	0	microtubule-associated protein futsch, transcript variant X1	FBpp0296948	6.15e-120	tenectin	0	0	0	0	0	0.66	0	0	0.28	0	0	0	0	0	0	0.14	0	0	0.13	0.16	0	0	0	0	0.46	0	0	0	0	0	0	0.8	0
AT00201	AT00201-RA	sp|Q17RD7|SYT16_HUMAN	5.21e-88	Synaptotagmin-16 OS=Homo sapiens	AAEL025473-PA	0	unspecified product	AALFPA_043372.P3955	0	synaptotagmin-14-like	CQUJHB015498.P24028	0	synaptotagmin-14	FBpp0308634	0	Synaptotagmin 14	0	0	0	0.19	0	0	0	0.87	0	0.44	0.39	0	0.83	0.4	0.81	0	0	0	0	0	0.17	0	0	0	0	0	0	0	0.24	0.31	0.14	0	0.18
AT00201	AT00201-RB	sp|Q17RD7|SYT16_HUMAN	3.13e-94	Synaptotagmin-16 OS=Homo sapiens	AAEL025473-PA	0	unspecified product	AALFPA_043372.P3955	0	synaptotagmin-14-like	CQUJHB015498.P24028	0	synaptotagmin-14	FBpp0308634	0	Synaptotagmin 14	0.42	0.86	0	1.1	0.43	0	1.27	1.71	1.22	0	0	0	1.52	0	3.55	0.61	1.78	1.14	1.83	1.93	0.89	1.98	0	1.24	3.39	6.29	1.4	1.72	2.81	0.56	4.23	1.97	0.56
AT00201	AT00201-RC	NA	NA	NA	NA	NA	NA	NA	NA	NA	NA	NA	NA	NA	NA	NA	0.27	0.36	1.35	0	0.24	1.22	3.87	2.04	4.27	3.57	2.72	2.72	2.09	5.19	1.14	4.09	0.36	3.04	0	1.46	0.29	0.54	3.62	2.51	0	0.43	3.67	0	0.39	1.63	0	0.32	2.62
AT00202	AT00202-RA	sp|P42785|PCP_HUMAN	1.47e-147	Lysosomal Pro-X carboxypeptidase OS=Homo sapiens	AAEL005521-PA	0	prolylcarboxypeptidase	AALFPA_066379.P35497	0	lysosomal Pro-X carboxypeptidase-like	CQUJHB006725.P10379	0	lysosomal Pro-X carboxypeptidase, transcript variant X4	FBpp0305186	1.22e-164	unspecified product	40.51	46.47	45.08	83.08	83.73	72.44	25.79	30.89	57.1	29.44	26.29	31.89	84.69	69.38	75.34	41.56	40.4	45.25	41.52	39.5	40.1	49.65	47.03	43.51	61.02	71.91	59.89	62.06	61.36	62.79	70.03	56.45	47.46
AT00203	AT00203-RA	NA	NA	NA	NA	NA	NA	NA	NA	NA	NA	NA	NA	NA	NA	NA	84.12	87.29	84.9	85.44	76.7	92.11	141.89	190.26	197.72	142.02	99.22	113.23	164.82	147.86	174.99	94.41	210.8	205.71	35.61	79.32	56.57	82.23	78.7	63	50.15	72.6	74.92	61.31	64.24	68.17	121.73	140.81	142.7
AT00203	AT00203-RB	sp|Q9VZX9|SAHH2_DROME	0	Adenosylhomocysteinase-like 1 OS=Drosophila melanogaster	AAEL005524-PB	0	Adenosylhomocysteinase [Source:UniProtKB/TrEMBL;Acc:Q179S1]	AALFPA_055788.P21070	0	Adenosylhomocysteinase [Source:UniProtKB/TrEMBL;Acc:A0A023ESL6]	CQUJHB015927.P24677	0	adenosylhomocysteinase-like 1, transcript variant X1	FBpp0072886	0	Adenosylhomocysteinase like 1	0	0	0	0	0	0	0	0	0	0	0	0	0	0	0	0	0	0	0	0	0	0	0	0	0	0	0	0	0	0	0	0	0
AT00203	AT00203-RC	sp|Q9VZX9|SAHH2_DROME	0	Adenosylhomocysteinase-like 1 OS=Drosophila melanogaster	AAEL005524-PB	0	Adenosylhomocysteinase [Source:UniProtKB/TrEMBL;Acc:Q179S1]	AALFPA_055788.P21070	0	Adenosylhomocysteinase [Source:UniProtKB/TrEMBL;Acc:A0A023ESL6]	CQUJHB015927.P24677	0	adenosylhomocysteinase-like 1, transcript variant X1	FBpp0072886	0	Adenosylhomocysteinase like 1	0	0.27	0	0	0	0.28	0	0	0	0.39	0.4	0	0	0.63	0	0	0	0	0	0	0	0	0	0	0	0	0	0	0	0	0	0	0
AT00204	AT00204-RA	sp|Q3SWT4|IWS1_RAT	6.55e-96	Protein IWS1 homolog OS=Rattus norvegicus	AAEL005522-PB	0	Putative conserved protein with signal anchor [Source:UniProtKB/TrEMBL;Acc:A0A0P6J688]	AALFPA_053790.P18359	0	TFIIS N-terminal domain-containing protein [Source:UniProtKB/TrEMBL;Acc:A0A182H9C6]	NA	NA	NA	NA	NA	NA	8.86	9.89	8.97	6.64	9.58	7.78	3.65	5.72	8.27	2.48	3.83	4.04	6.93	8.39	8.67	14.8	7.78	10.32	6.75	9.72	3.55	12.26	7.12	11.58	13.33	8.9	11.42	12.2	11.23	14.4	11.41	9.16	13.77
AT00204	AT00204-RB	sp|Q3SWT4|IWS1_RAT	1.24e-92	Protein IWS1 homolog OS=Rattus norvegicus	AAEL005522-PB	0	Putative conserved protein with signal anchor [Source:UniProtKB/TrEMBL;Acc:A0A0P6J688]	AALFPA_053790.P18359	0	TFIIS N-terminal domain-containing protein [Source:UniProtKB/TrEMBL;Acc:A0A182H9C6]	CQUJHB005278.P8097	0	IWS1-like protein	FBpp0307918	1.58e-121	unspecified product	16.17	14.85	13.16	10.36	13.86	13.79	10.28	9.79	7.25	7.26	5.61	5.73	18.13	17.78	16.05	20.79	15.5	17.04	7.77	12.53	8.03	12.67	13.73	12.63	16.45	15.93	13.19	19.26	19.91	19.54	14.93	17.04	21.27
AT00204	AT00204-RC	sp|Q3SWT4|IWS1_RAT	4.31e-93	Protein IWS1 homolog OS=Rattus norvegicus	AAEL005522-PB	0	Putative conserved protein with signal anchor [Source:UniProtKB/TrEMBL;Acc:A0A0P6J688]	AALFPA_053790.P18359	0	TFIIS N-terminal domain-containing protein [Source:UniProtKB/TrEMBL;Acc:A0A182H9C6]	NA	NA	NA	FBpp0307918	2.83e-122	unspecified product	0.65	1.09	1.41	1.09	0.53	0	0	0	1.04	0	2.44	0	0	0	3.36	1.05	1.31	0.58	0.24	0.68	0.41	1.48	2.59	0	0	4.39	3.23	1.47	0.36	0	2.41	0.21	0.46
AT00204	AT00204-RD	sp|Q3SWT4|IWS1_RAT	1.95e-95	Protein IWS1 homolog OS=Rattus norvegicus	AAEL005522-PB	0	Putative conserved protein with signal anchor [Source:UniProtKB/TrEMBL;Acc:A0A0P6J688]	AALFPA_053790.P18359	0	TFIIS N-terminal domain-containing protein [Source:UniProtKB/TrEMBL;Acc:A0A182H9C6]	NA	NA	NA	FBpp0307918	1.11e-126	unspecified product	16.92	9.9	14.8	13.11	12.54	11.76	8.55	8.24	11.77	11.35	6.87	9.1	20.25	19.61	15.04	21.34	13.85	18.67	16.62	19.02	21.45	18.35	25.67	20.65	22.37	17.88	19.46	25.06	27.02	23.9	16.3	22.38	27.18
AT00205	AT00205-RA	sp|Q8UWA5|CAH2_PSEHK	2.03e-54	Carbonic anhydrase 2 OS=Pseudaspius hakonensis	AAEL005520-PE	0	carbonic anhydrase	AALFPA_068110.P37770	0	Putative carbonic anhydrase [Source:UniProtKB/TrEMBL;Acc:A0A023ELD9]	CQUJHB001530.P2391	3.01e-163	carbonic anhydrase 2, transcript variant X2	FBpp0311871	2.71e-117	Carbonic anhydrase 3	67.66	75.51	85.66	29.34	39.43	29.83	10.54	9.78	13.67	16.37	15.65	14.8	37.9	45.04	40.59	28.15	44.16	33.48	30.1	33.99	35.38	29.79	35.95	27.7	23.04	43.07	47.39	26.74	21.81	26.05	28.29	25.97	26.61
AT00206	AT00206-RA	sp|O75116|ROCK2_HUMAN	0	Rho-associated protein kinase 2 OS=Homo sapiens	AAEL018059-PB	0	unspecified product	AALFPA_057787.P23772	0	rho-associated protein kinase 1-like, transcript variant X1	CQUJHB018391.P28374	0	rho-associated protein kinase 1	FBpp0309137	0	Rho kinase	0.3	0.4	0.22	0.04	0.46	0.6	0.27	0.37	0.45	0.17	0.31	0.22	0.7	0	0.76	0.6	0.67	0.59	0	0.21	0.09	0.61	0.18	0.21	0.58	1.21	0.27	1.04	0.73	0.61	0.96	0.83	1.07
AT00206	AT00206-RB	NA	NA	NA	NA	NA	NA	NA	NA	NA	NA	NA	NA	NA	NA	NA	0.12	0.14	0	0.42	1.15	0	0	0	0	0	0.53	0	0	1.03	0.49	0.13	0.42	0	0.28	0.23	0.2	0	0	0.38	0	0	0.26	1.04	0	0.09	0	0.12	0.52
AT00206	AT00206-RC	NA	NA	NA	NA	NA	NA	NA	NA	NA	NA	NA	NA	NA	NA	NA	4.15	4.68	6.22	8.59	3.63	3.93	3.3	6.47	8.05	5.02	5.88	7.66	3.24	4.34	5.23	11.58	12.11	12.95	0.37	9.11	1.58	5.34	4.38	4.63	17.51	12.93	9.96	8.1	10.12	18.9	21.98	26.84	31.11
AT00206	AT00206-RD	sp|O75116|ROCK2_HUMAN	0	Rho-associated protein kinase 2 OS=Homo sapiens	AAEL018059-PB	0	unspecified product	AALFPA_057787.P23772	0	rho-associated protein kinase 1-like, transcript variant X1	CQUJHB018391.P28374	0	rho-associated protein kinase 1	FBpp0309137	0	Rho kinase	0	0	0	0	0	0	0	0	0	0	0	0	0	0	0	0	0	0	0	0	0	0	0	0	0	0	0	0	0	0	0	0	0
AT00206	AT00206-RE	NA	NA	NA	NA	NA	NA	NA	NA	NA	NA	NA	NA	NA	NA	NA	6.51	8.54	10.2	12.29	11.54	13.36	7.15	9	12.57	5.55	5.28	6	12.63	13.5	12.89	20.28	13.75	18.01	3.72	9.41	5.1	8.75	10.88	7.64	16.52	19.23	14.32	18.04	22.73	19.34	21.97	30.36	28.5
AT00206	AT00206-RF	sp|O75116|ROCK2_HUMAN	0	Rho-associated protein kinase 2 OS=Homo sapiens	AAEL018059-PB	0	unspecified product	AALFPA_057787.P23772	0	rho-associated protein kinase 1-like, transcript variant X1	CQUJHB018391.P28374	0	rho-associated protein kinase 1	FBpp0309137	0	Rho kinase	0	0	0	0	0	0	0	0	0	1.44	0	0	0	0	0	0	0	0	0	0	0	0	0	0	0	0	0	0	0	0	0	0	0
AT00206	AT00206-RG	sp|Q13464|ROCK1_HUMAN	2.57e-24	Rho-associated protein kinase 1 OS=Homo sapiens	AAEL018059-PB	6.28e-110	unspecified product	AALFPA_080177.P54077	7.68e-110	rho-associated protein kinase 1	CQUJHB018391.P28374	3.51e-84	rho-associated protein kinase 1	FBpp0309137	9.6e-64	Rho kinase	3.85	5.84	4.29	5.88	9.28	5.43	0.49	4.86	6.54	2.14	2	5.78	1.83	0.97	7.36	15.33	3.2	6.68	7.9	5.85	9.83	3.77	5.72	5.96	4.18	6.32	8.19	9.04	3.66	0	11.27	11.69	13.31
AT00207	AT00207-RA	NA	NA	NA	NA	NA	NA	AALFPA_044750.P5736	9.69e-43	uncharacterized LOC115269629	NA	NA	NA	NA	NA	NA	0.48	0.68	1.21	1.92	2.71	2.4	1.65	1.69	1.03	0.34	2.09	0.37	1.44	0.44	0.49	0.51	1.46	1.94	0	0.78	0.79	1.86	0.26	0.12	0.95	1.04	2.21	0.92	0.56	2.91	0.75	1.93	0.78
AT00208	AT00208-RA	NA	NA	NA	NA	NA	NA	NA	NA	NA	NA	NA	NA	NA	NA	NA	3.04	0	0	4.98	0	6.15	0	0	3.28	0	0	0	0	24.15	2.75	12.17	0	4.98	3.88	3.25	2.33	0.98	7.19	1.14	0	5.74	3.73	3.57	7.56	8.6	0	16.1	5.82
AT00208	AT00208-RB	NA	NA	NA	AAEL020771-PA	1.88e-26	unspecified product	AALFPA_043297.P3844	0	uncharacterized LOC115258813	CQUJHB011775.P18200	0	uncharacterized LOC119768917	NA	NA	NA	1.02	1.34	1.56	5.18	3.61	3.75	0.46	0.41	0.63	4.84	3.74	8.74	0.78	0.86	1.04	4.54	3.59	6.62	0.09	1.4	0.48	2.23	1.83	0.92	1.93	3.67	1.38	3.4	2.94	2.43	3.31	3.64	5.5
AT00208	AT00208-RC	NA	NA	NA	NA	NA	NA	AALFPA_064790.P33228	4.44e-121	uncharacterized LOC115256498	CQUJHB016822.P25967	2.39e-108	uncharacterized LOC119766434	NA	NA	NA	1.27	1.34	1.84	5	3.02	2.34	1.16	0.15	1.16	5.1	4.18	6.61	0.51	0.31	1.13	3.12	3.16	5.36	0.06	0.63	0.34	1.95	0.99	0	2.68	2.17	1.93	3.17	2.39	2.19	3.35	3.65	4.02
AT00208	AT00208-RD	sp|Q13283|G3BP1_HUMAN	1.15e-48	Ras GTPase-activating protein-binding protein 1 OS=Homo sapiens	AAEL005528-PA	0	unspecified product	AALFPA_068220.P37913	0	ras GTPase-activating protein-binding protein 1, transcript variant X1	CQUJHB003894.P6030	0	ras GTPase-activating protein-binding protein 1, transcript variant X3	FBpp0312064	4.54e-75	rasputin	105.97	80.46	91.43	98.82	103.63	109.53	70.76	69.03	78.65	74.17	64.92	73.11	74.95	49.86	75.93	147.52	100.7	128.86	43.54	79.36	50.3	68.41	75.24	64.45	92.84	100.53	74.86	105.13	113.81	91.96	107.77	133.52	135.48
AT00208	AT00208-RE	sp|P29523|PPB_BOMMO	1.48e-161	Membrane-bound alkaline phosphatase OS=Bombyx mori	AAEL009077-PB	0	Alkaline phosphatase [Source:UniProtKB/TrEMBL;Acc:A0A0P6JST2]	AALFPA_072774.P44073	0	membrane-bound alkaline phosphatase-like	CQUJHB014828.P22989	0	alkaline phosphatase	FBpp0078050	2.35e-170	Alkaline phosphatase 1	0	0.93	0	0	0.59	0	0	0	0	0	0	0	0	0	0	0	0	0	0	0	0	0	0	0	0	0	0	0	0	0	0	0	0
AT00209	AT00209-RA	sp|Q08473|SQD_DROME	2.5e-102	RNA-binding protein squid OS=Drosophila melanogaster	AAEL005515-PG	8.82e-135	heterogeneous nuclear ribonucleoprotein	AALFPA_055326.P20432	0	RNA-binding protein squid-like, transcript variant X4	CQUJHB011977.P18487	2.27e-125	RNA-binding protein squid, transcript variant X3	FBpp0082319	2.09e-104	squid	213.21	264.84	240.77	218.54	212.98	159.47	152.88	86.29	67.42	129.29	63.83	74.59	121.44	84.86	92.94	188.56	140.42	196.41	79.26	143.73	90.63	172.42	195.86	118.96	216.52	315.05	194.12	160.93	188.09	137.25	207.26	186.57	162.92
AT00209	AT00209-RB	NA	NA	NA	NA	NA	NA	NA	NA	NA	NA	NA	NA	NA	NA	NA	362.76	281.83	295.07	326.39	313.75	347.58	73	108.63	160.77	55.21	60.27	97.38	191.97	197.82	149.94	201.96	209.77	191.29	92.27	170.8	104.67	187.62	205.34	164.7	202.19	192.39	150.86	305.68	306.93	278.49	227.9	312.08	315.87
AT00209	AT00209-RC	NA	NA	NA	NA	NA	NA	NA	NA	NA	NA	NA	NA	NA	NA	NA	602.35	626.75	621.24	640.06	672.58	777.77	150.3	157.55	241.54	190.28	212.83	200.02	254.32	278.81	314.24	296.1	243.56	269.66	97.98	196.73	109.67	259.95	228.2	269.16	211	211.92	246.03	309.03	331.42	337.06	336.18	343.26	345.32
AT00210	AT00210-RA	sp|O93209|POL_FFV	4.06e-06	Pro-Pol polyprotein OS=Feline foamy virus	AAEL020771-PA	2.34e-32	unspecified product	AALFPA_061119.P28299	0	uncharacterized LOC109406186	CQUJHB014732.P22851	0	uncharacterized LOC119766021	NA	NA	NA	0	0.13	0	1.39	0.65	0	2.05	0.09	0	0	0	0	0	2.48	0.77	0	0	0.63	0.1	0.34	0.16	0.07	0.54	0.08	0	0	0	0	0	0	0.19	0	0.18
AT00210	AT00210-RB	NA	NA	NA	NA	NA	NA	NA	NA	NA	NA	NA	NA	NA	NA	NA	1.74	1.58	0.87	2.17	1.97	2.5	1.33	1.34	1.62	1.97	1.14	2.72	1.88	1.27	1.52	0.55	1.13	1.91	0.27	0.32	0.14	1.53	1.49	0.72	0.17	0.74	1.14	0.42	0.65	0.63	1.09	0.96	1.6
AT00210	AT00210-RC	sp|O93209|POL_FFV	3.94e-06	Pro-Pol polyprotein OS=Feline foamy virus	AAEL020771-PA	1.68e-32	unspecified product	AALFPA_061119.P28299	0	uncharacterized LOC109406186	CQUJHB014732.P22851	0	uncharacterized LOC119766021	NA	NA	NA	0.15	0.09	0.23	0	0.04	0.58	0	1.58	1.23	0.08	0	0.79	1.42	0	0	0.99	0.46	0	0	0	0	0	0	0	0.71	0.44	0.72	0.25	1.3	0.3	1.87	0.03	0
AT00211	AT00211-RA	NA	NA	NA	NA	NA	NA	NA	NA	NA	NA	NA	NA	NA	NA	NA	0	0	0	0	0	0	0	0	0	0	0	0	0	0	0	0	0	0	0	0	0	0	0	0	0	0	6.29	0	1.76	0	0	0	0
AT00212	AT00212-RA	sp|Q179T2|MUT7_AEDAE	0	Exonuclease mut-7 homolog OS=Aedes aegypti	AAEL005527-PA	0	Probable exonuclease mut-7 homolog (EC 3.1.-.-)(Exonuclease 3'-5' domain-containing protein 3 homolog)	AALFPA_055339.P20452	0	exonuclease mut-7 homolog	CQUJHB004304.P6672	0	exonuclease mut-7 homolog	FBpp0081027	6.63e-82	Nibbler	10.61	10.82	11.21	14.77	17.06	17.15	13.18	14.6	17.17	13.61	10.74	12.25	29.14	25.5	27.11	24.21	18.1	19.14	13.47	13.99	11.77	17.04	14.8	14.26	16.44	18.84	16.94	17.73	17.97	18.36	14.63	15.99	20.27
AT00213	AT00213-RA	NA	NA	NA	NA	NA	NA	NA	NA	NA	NA	NA	NA	NA	NA	NA	1.63	0.8	1.45	0.88	0	0	0	0	0.44	0	0	1.66	43.65	52.41	76.9	19.2	16.39	16.19	11.44	17.55	11.39	10.89	25.09	23.72	8.3	36.26	26.47	21.38	22.89	9.99	17.44	6	10.32
AT00213	AT00213-RB	sp|B9URJ1|AG5L1_CULNU	9.78e-44	Antigen 5 like allergen Cul n 1 OS=Culicoides nubeculosus	AAEL005531-PA	7.2e-137	venom allergen	AALFPA_052183.P16205	0	venom allergen 5-like, transcript variant X1	CQUJHB007259.P11179	6.81e-150	uncharacterized LOC6035143, transcript variant X4	FBpp0071403	1.54e-51	unspecified product	0	0	0	0	0	0	0	0	0	0	0	0	0	0	0	0	0	0	0	0	0	0	0	0	0	0	0	0	0	0	0	0	0
AT00213	AT00213-RC	sp|B9URJ1|AG5L1_CULNU	4.82e-44	Antigen 5 like allergen Cul n 1 OS=Culicoides nubeculosus	AAEL005531-PA	3.1e-137	venom allergen	AALFPA_052183.P16206	0	venom allergen 5-like, transcript variant X2	CQUJHB007259.P11179	2.21e-149	uncharacterized LOC6035143, transcript variant X4	FBpp0071403	7.26e-52	unspecified product	3.6	2.22	1.77	0.58	1.16	0.52	0.45	0.53	0	0.41	0.85	0	53.1	33.72	28.07	6.69	3.76	2.78	7.06	4.66	12.18	12.63	17.9	23.46	18.6	8.9	16.82	6.71	12.39	20.21	3.08	11.14	5.73
AT00214	AT00214-RA	NA	NA	NA	AAEL023275-PA	2.8e-59	unspecified product	AALFPA_078821.P52292	2.73e-83	uncharacterized LOC115270387	CQUJHB015968.P24730	1.11e-31	eukaryotic translation initiation factor 5B-like	NA	NA	NA	1.59	2.04	0.68	3.53	2.7	4.08	5.78	2.13	2.16	8.6	7.87	6.43	2.63	4.18	5	5.35	3.73	3.02	4.83	6.8	5.97	10.48	8.62	9.76	3.25	2.59	4.93	3.11	3.04	2.34	4.39	2.19	5.24
AT00215	AT00215-RA	sp|Q9NBX4|RTXE_DROME	1.12e-50	Probable RNA-directed DNA polymerase from transposon X-element OS=Drosophila melanogaster	AAEL026431-PA	4.68e-31	unspecified product	AALFPA_077636.P50635	6.08e-74	uncharacterized LOC115265117	CQUJHB001201.P1877	1.79e-56	uncharacterized LOC119766451	NA	NA	NA	0	0	0	0	0	0	0	0	0	0	0	0	0	0	0	0	0	0	0.2	0	0	0	0	0	1.05	0	0	0	0.8	0.36	0	0	0
AT00215	AT00215-RB	sp|Q9NBX4|RTXE_DROME	4.95e-52	Probable RNA-directed DNA polymerase from transposon X-element OS=Drosophila melanogaster	AAEL026431-PA	1.25e-37	unspecified product	AALFPA_077636.P50635	9.06e-74	uncharacterized LOC115265117	CQUJHB001201.P1877	2.66e-64	uncharacterized LOC119766451	NA	NA	NA	1.24	0.79	0.86	3.61	2.86	2.32	2.06	2.95	1.79	8.15	7.87	5.33	2	1.93	1.9	2.39	2.43	2.68	0	2.68	0.66	4.22	4.58	1.56	0	1.52	2.14	1.03	0	1.09	4.12	2.47	3.88
AT00215	AT00215-RC	sp|Q24306|DIAP1_DROME	2.1e-105	Death-associated inhibitor of apoptosis 1 OS=Drosophila melanogaster	AAEL009074-PE	0	Inhibitor of Apoptosis (IAP) containing Baculoviral IAP Repeat(s) (BIR domains).	AALFPA_051841.P15730	0	death-associated inhibitor of apoptosis 1, transcript variant X2	CQUJHB012531.P19418	0	death-associated inhibitor of apoptosis 1, transcript variant X3	FBpp0305795	2.07e-106	Death-associated inhibitor of apoptosis 1	97.28	69.94	81.81	169.54	153.99	156.25	89.69	92.08	111.22	87.88	73.65	91.3	158.34	145.8	171.37	129.92	123.03	122.88	47.48	78.4	61.11	64.99	59.48	58.68	92.11	102.94	78.63	92.74	115.18	96.47	126.94	168.28	154.06
AT00216	AT00216-RA	NA	NA	NA	AAEL029035-PA	1.79e-18	unspecified product	AALFPA_075238.P47377	1.28e-21	Putative selenoprotein g [Source:UniProtKB/TrEMBL;Acc:A0A023ECG5]	CQUJHB016931.P26126	1.54e-13	glycine-rich selenoprotein	NA	NA	NA	99.11	86.16	63.93	116.37	97.6	107.9	106.33	86.48	118.47	144.39	190.36	147.14	60.27	107.02	137.49	95.1	105.54	60.68	93.97	76.26	65.49	112.27	96.88	129.62	157.85	139.63	137.47	133.18	119.16	186.75	143.64	172.78	196.17
AT00217	AT00217-RA	sp|A9CPT4|TDRD1_ORYLA	1.76e-21	Tudor domain-containing protein 1 OS=Oryzias latipes	AAEL027589-PA	0	unspecified product	AALFPA_061431.P28696	0	RING finger protein 17-like	CQUJHB000719.P1116	0	uncharacterized LOC6045627, transcript variant X1	FBpp0302955	7.57e-38	qin	0.07	0.18	0.02	0	0	0	0.23	0.41	0.26	0	0	0.02	0.61	2.43	1.05	9.15	5.12	5.27	1.02	3.48	1.65	3.45	3.26	2.79	7.74	10.01	6.86	13.52	14.53	11.46	14.91	14.1	15.43
AT00217	AT00217-RB	sp|Q09575|YRD6_CAEEL	4.66e-97	Uncharacterized protein K02A2.6 OS=Caenorhabditis elegans	AAEL027589-PA	0	unspecified product	AALFPA_061431.P28696	0	RING finger protein 17-like	CQUJHB006331.P9716	0	uncharacterized protein K02A2.6-like	FBpp0302955	1.7e-36	qin	0.2	0.02	0.09	0.1	0.32	0.25	0.13	0.16	0.49	0.31	0.05	0.07	0.52	0.72	0.69	0.23	0.21	0.26	0.07	0.06	0.12	0.09	0.03	0.03	0.11	0.19	0.14	0.48	0.29	0.25	0.41	0.25	0.53
AT00217	AT00217-RC	NA	NA	NA	AAEL027589-PA	3.41e-94	unspecified product	AALFPA_077143.P49977	6.7e-94	RING finger protein 17-like, transcript variant X1	CQUJHB000719.P1116	1.89e-83	uncharacterized LOC6045627, transcript variant X1	FBpp0302955	1.63e-09	qin	0.78	2.32	0.99	3.56	2.49	2.23	0.78	3.14	2.87	4.49	4.93	7.83	0.74	5.14	3.42	9.31	6.84	9.35	6.37	6.23	3.23	8.66	6.65	8.23	15.8	14.75	12.89	20.3	21.68	19.29	14.4	11.81	20.89
AT00217	AT00217-RD	NA	NA	NA	AAEL010678-PB	3.63e-63	unspecified product	AALFPA_053005.P17318	5.6e-63	uncharacterized LOC109412811	CQUJHB009025.P13885	6.31e-58	uncharacterized LOC6032835	FBpp0305791	1.49e-19	unspecified product	4.74	0	0	6.65	6.37	7.28	17.84	9.14	1.26	34.88	18.68	0.81	1.31	6.38	22.54	0	10.31	8.35	10.44	8.34	7.6	2.42	6.59	0	3.22	8.98	0	3.64	0.92	2.61	0	0	15.54
AT00218	AT00218-RA	sp|Q9BXT4|TDRD1_HUMAN	1.28e-10	Tudor domain-containing protein 1 OS=Homo sapiens	AAEL027589-PA	3.04e-126	unspecified product	AALFPA_077143.P49978	5.66e-124	RING finger protein 17-like, transcript variant X2	CQUJHB000719.P1116	9.23e-101	uncharacterized LOC6045627, transcript variant X1	FBpp0302955	9.07e-15	qin	2.68	3.85	1.89	2.77	4.32	5.62	2.03	3.51	2.83	7.01	8.11	9.08	4.94	9.31	10.38	16.32	11.09	9.51	17.21	13.81	16.22	23.63	14.42	19.28	41.11	29.33	24.58	44.03	38.72	38.42	23.43	18.84	32.22
AT00219	AT00219-RA	sp|H9J9M0|CDA1_BOMMO	3.38e-77	Chitin deacetylase 1 OS=Bombyx mori	AAEL005530-PA	0	unspecified product	AALFPA_060303.P27212	0	uncharacterized LOC109424962	CQUJHB001901.P2887	0	chitin deacetylase 1	FBpp0077054	0	Chitin deacetylase-like 4	25.24	24.2	10.65	21.39	45.14	46.87	87.16	36.54	137.14	57.81	72.03	101.67	5.38	6.25	8.12	3.11	2.5	1.72	5.31	3.27	4.13	4.23	4.83	4.51	4.24	3.13	5.56	3.72	1.01	3.64	2.67	2.44	1.73
AT00219	AT00219-RB	sp|H9J9M0|CDA1_BOMMO	1.75e-92	Chitin deacetylase 1 OS=Bombyx mori	AAEL005530-PA	0	unspecified product	AALFPA_060303.P27212	0	uncharacterized LOC109424962	CQUJHB001901.P2887	0	chitin deacetylase 1	FBpp0077054	0	Chitin deacetylase-like 4	0	0	0	0	0	0	0	0	0	0	0	0	0	0	0	0	0	0	0	0	0	0	0	0	0	0	0	0	0	0	0	0	0
AT00219	AT00219-RC	NA	NA	NA	NA	NA	NA	NA	NA	NA	NA	NA	NA	NA	NA	NA	63.62	31.93	27.15	80.81	91.02	96.79	98.63	97.97	297.69	62.93	63.98	67.24	9.93	12.93	9.55	5	5.75	6.27	0.78	2.35	3.57	3.59	2.67	6.13	1.83	6.37	2.09	4.12	3.27	1.36	2.02	2.46	4.88
AT00219	AT00219-RD	sp|H9J9M0|CDA1_BOMMO	1.51e-89	Chitin deacetylase 1 OS=Bombyx mori	AAEL005530-PA	0	unspecified product	AALFPA_060303.P27212	0	uncharacterized LOC109424962	CQUJHB001901.P2887	0	chitin deacetylase 1	FBpp0077054	0	Chitin deacetylase-like 4	0.89	0.7	0.08	0.92	1.37	1.29	0.88	1.32	2.16	0.46	0.94	1.26	0.52	0	0	0	0	0.06	0	0	0.04	0.17	0.06	0	0.36	0	0	0	0	0	0	0	0
AT00219	AT00219-RE	NA	NA	NA	NA	NA	NA	NA	NA	NA	NA	NA	NA	NA	NA	NA	3.96	5.54	7.34	0	0	0	0	0	0	0	0	0	0	0	0	0	0	0	0	0	0	0	0	0	0	0.47	0.27	0	0	0	0	0	0
AT00219	AT00219-RF	NA	NA	NA	AAEL010678-PB	0	unspecified product	AALFPA_053005.P17318	0	uncharacterized LOC109412811	CQUJHB009025.P13885	0	uncharacterized LOC6032835	FBpp0075195	1.51e-77	unspecified product	0	0	0	0	0	0	0	0	0	0	0	0	0	0	0	0	0	0	0	0	0	0	0	0	0	0	0	0	0	0	0	0	0
AT00220	AT00220-RA	NA	NA	NA	NA	NA	NA	NA	NA	NA	NA	NA	NA	NA	NA	NA	1.31	1.48	1.24	1.99	2.46	1.99	5.85	5.84	2.14	3.94	4.15	5.07	5.17	4.45	1.52	2.05	3.77	2.24	0	1.03	1.26	0	0.96	0.69	0.91	3.56	2.07	0	0	0.18	0.7	4.01	3.03
AT00220	AT00220-RB	NA	NA	NA	NA	NA	NA	NA	NA	NA	NA	NA	NA	NA	NA	NA	0	0	0	0	0.56	0	0.65	1.33	2.22	0	1.84	0.66	0	0	0	0.37	0.77	0	0	0	0	0	0	0	0.69	0	0.48	0.83	1.88	0.42	2.87	0.49	0
AT00221	AT00221-RA	sp|Q9VPF0|ATK_DROME	1.65e-52	Protein artichoke OS=Drosophila melanogaster	AAEL000243-PB	0	leucine-rich transmembrane protein	AALFPA_066014.P34988	0	slit homolog 3 protein-like	CQUJHB011243.P17365	0	protein artichoke, transcript variant X1	FBpp0305380	0	unspecified product	0	0	0	0	0	0	0	0	0	0	0	0	0	0	0	0	0	0	0	0	0	0	0	0	0	0	0	0	0	0	0	0	0
AT00221	AT00221-RB	sp|Q9VPF0|ATK_DROME	1.9e-52	Protein artichoke OS=Drosophila melanogaster	AAEL000243-PB	0	leucine-rich transmembrane protein	AALFPA_066014.P34988	0	slit homolog 3 protein-like	CQUJHB011243.P17365	0	protein artichoke, transcript variant X1	FBpp0305380	0	unspecified product	0.46	1.02	0.93	2.11	1.98	2.58	9.19	10.85	9.52	7.51	6.94	4.97	6.14	6.47	4.38	5.16	4.66	4.41	0	0.58	0.17	1.18	2.19	0.65	0	7.3	6.27	1.05	5.53	4.87	3.7	1.5	3.71
AT00221	AT00221-RC	NA	NA	NA	NA	NA	NA	NA	NA	NA	NA	NA	NA	NA	NA	NA	1.7	1.74	1.11	2.42	1.99	3.15	4.04	2.69	3.9	6.11	7.35	8.84	6.87	4.74	6.38	0.24	2.16	3.86	1.73	4.13	2.04	3.41	3.18	2.9	4.85	1.43	2.26	3.76	0.54	0.91	3.7	4.59	5.69
AT00222	AT00222-RA	NA	NA	NA	NA	NA	NA	NA	NA	NA	NA	NA	NA	NA	NA	NA	0	0	0	0	0	0	0	0	0	0	0	0	0	0	0	0	2.27	5.74	0	0	10.8	0	11.14	0	0	13.49	17.75	4.04	0	16.18	0	2.37	2.74
AT00223	AT00223-RA	NA	NA	NA	NA	NA	NA	NA	NA	NA	NA	NA	NA	NA	NA	NA	0	0.08	0	0	0	0	0.11	0.33	0.18	0	0	0	1.55	4.48	1.77	0	0	0	0	0	0	0	0	0	0	0	0	0	0	0	0	0	0
AT00224	AT00224-RA	sp|Q24212|STNB_DROME	0	Protein stoned-B OS=Drosophila melanogaster	AAEL000239-PB	0	clathrin coat assembly protein	AALFPA_066611.P35802	0	protein stoned-B	CQUJHB006453.P9918	0	protein stoned-B	FBpp0310530	0	stoned B	7.39	5.81	5.66	6.93	5.08	6.12	42.14	31.76	35.76	32.05	33.14	28.06	33.06	33.79	32.15	4.09	12.74	15.57	1.96	9.3	4.48	7.85	9.55	5.91	5.81	13.86	14.28	5.8	8.1	7.99	11.87	8.12	10.04
AT00225	AT00225-RA	sp|Q24211|STNA_DROME	7.35e-69	Protein stoned-A OS=Drosophila melanogaster	AAEL000251-PA	0	unspecified product	AALFPA_058842.P25194	0	protein stoned-A	CQUJHB001133.P1767	0	protein stoned-A	FBpp0310836	7.26e-70	stoned A	5.68	4.68	4.5	4.4	4.51	5.11	30.51	24.1	26.82	23.41	23.98	17.18	13.02	14.92	14.54	2.2	7.2	8.89	0.31	3.63	0	2.78	3.55	1.63	3.72	6.61	5.09	1.47	4.28	3.9	9.24	6.91	5.71
AT00225	AT00225-RB	sp|Q24211|STNA_DROME	6.93e-55	Protein stoned-A OS=Drosophila melanogaster	AAEL000251-PA	0	unspecified product	AALFPA_058842.P25194	0	protein stoned-A	CQUJHB001133.P1767	0	protein stoned-A	FBpp0310836	6.85e-56	stoned A	0	0	0	0	0	0	0	0	0	0	0	0	0	0	0	0	0	0	0	0	0.87	0	0	0.25	0	0	0.57	1.87	0	0	0	0	0
AT00226	AT00226-RA	sp|P83088|FUCTC_DROME	7.64e-121	Alpha-(1,3)-fucosyltransferase C OS=Drosophila melanogaster	AAEL000244-PA	0	alpha(1,3)fucosyltransferase	AALFPA_061478.P28754	0	alpha-(1,3)-fucosyltransferase C-like	CQUJHB008999.P13849	0	alpha-(1,3)-fucosyltransferase C, transcript variant X2	FBpp0289204	7.55e-122	alpha1,3-fucosyltransferase C	9.81	8.47	6.74	4.72	4.04	3.94	2.24	3.52	1.82	3.16	1.12	1.45	6.2	4.61	4.91	7.25	6.96	7.74	1.64	2.28	2.19	3.55	4.43	5.3	3.67	4.32	3.78	7.93	6.97	7.22	6.19	8.59	12.33
AT00227	AT00227-RA	sp|Q5I0D1|GLOD4_RAT	7.21e-107	Glyoxalase domain-containing protein 4 OS=Rattus norvegicus	AAEL000219-PA	0	lactoylglutathione lyase	AALFPA_043943.P4695	0	glyoxalase domain-containing protein 4, transcript variant X1	CQUJHB013340.P20727	6.3e-174	glyoxalase domain-containing protein 4	FBpp0308695	5.55e-136	unspecified product	38.18	41.77	32.67	48.1	40.46	49.06	27.45	26.21	21.85	21.47	23.74	21.29	66.21	60.89	63.83	50.92	40.46	42.99	48.03	57.9	49.26	51.73	55.21	51.3	53.62	53.71	47.03	46.34	49.73	50.74	60.18	57.28	55.45
AT00228	AT00228-RA	sp|Q94AM1|OOPDA_ARATH	2.11e-91	Organellar oligopeptidase A, chloroplastic/mitochondrial OS=Arabidopsis thaliana	AAEL000231-PA	0	oligopeptidase	AALFPA_068683.P38524	0	probable cytosolic oligopeptidase A	CQUJHB007392.P11353	0	probable cytosolic oligopeptidase A	FBpp0084123	0	unspecified product	43.27	40.76	41.26	28.75	27.05	27.01	60.9	45.65	76.21	41.33	32.41	39.95	48.57	43.13	44.16	51.27	38.08	46.66	31.92	38.43	31.7	38.15	39.06	37.71	41.71	42.65	38.05	36.46	39.29	36.62	38.59	39.85	42.33
AT00229	AT00229-RA	sp|Q6AZN0|DAAF4_XENLA	8.23e-10	Dynein axonemal assembly factor 4 OS=Xenopus laevis	AAEL000247-PA	2.95e-43	unspecified product	AALFPA_056884.P22591	4.26e-42	dynein assembly factor 4, axonemal-like	CQUJHB009830.P15201	1.68e-29	dynein assembly factor 4, axonemal	NA	NA	NA	0	0	0	1.48	0	0	0	0	0	0	0	0	0	0	0	0	3.65	0	0	0	0	0	6.81	0	0	0	0	0	0	1.09	0	0	0
AT00229	AT00229-RB	NA	NA	NA	NA	NA	NA	NA	NA	NA	NA	NA	NA	NA	NA	NA	0	0	0.15	0.2	0.1	0.71	0.51	1.13	0.72	0.23	0	0	3.39	5.89	3.58	0.18	0	0.19	0	0	0.14	0.46	0.57	0	0	0	0	0	0	0	0	0.58	0.09
AT00230	AT00230-RA	sp|A3KPP4|S2535_DANRE	1.33e-88	Solute carrier family 25 member 35 OS=Danio rerio	AAEL000249-PA	0	mitochondrial carrier protein	AALFPA_047766.P9943	0	solute carrier family 25 member 35-like, transcript variant X1	CQUJHB006489.P9971	0	solute carrier family 25 member 35, transcript variant X1	FBpp0086650	9.83e-93	unspecified product	0.8	0	0.73	0	0.54	0	0	7.19	3.51	8.01	9.66	12.83	10	4.56	0	0	3.51	0.88	3.36	8.03	2.26	0	0	2.78	4.8	0.3	6.58	0	0	3.08	5.38	1.33	1.17
AT00230	AT00230-RB	NA	NA	NA	NA	NA	NA	NA	NA	NA	NA	NA	NA	NA	NA	NA	0	1.04	0	2.43	0	2.03	19.83	10.73	15.66	10.87	8.62	7.05	4.2	8.92	12.88	2.27	2.78	4.25	5.99	0	4.46	6.05	3.82	1.82	3.06	5.46	3.03	3.4	7.13	3.02	0.9	0.85	1.69
AT00231	AT00231-RA	NA	NA	NA	NA	NA	NA	NA	NA	NA	NA	NA	NA	NA	NA	NA	1.19	0	0	0	0	0	1.56	1.14	2.3	0	0	0	0	0	0	0	0	0	1.02	0	0	0	0	0	1.24	0	2.4	0	0	0	1.23	0	0
AT00232	AT00232-RA	NA	NA	NA	NA	NA	NA	NA	NA	NA	NA	NA	NA	NA	NA	NA	0.04	0.04	0.09	0.02	0	0.04	0.03	0.21	0.2	0.03	0.12	0.09	0.57	0.51	0.64	0	0	0.02	0.1	0.09	0.05	0.02	0	0	0	0.07	0.11	0	0.04	0	0.1	0.02	0
AT00233	AT00233-RA	NA	NA	NA	AAEL000242-PE	4.18e-115	voltage-gated potassium channel	NA	NA	NA	CQUJHB010484.P16108	5.33e-40	potassium voltage-gated channel protein Shaker, transcript variant X3	NA	NA	NA	0.11	0.13	0	0.76	0	0.47	0	0	0	0.57	1.13	0	0	2.17	0	0	2.72	0	0	0	0	0	0	1.78	3.12	3.72	0	0.46	0	0	2.35	0	0
AT00233	AT00233-RB	NA	NA	NA	NA	NA	NA	NA	NA	NA	NA	NA	NA	NA	NA	NA	0	0	0.95	0	0.45	0	1.61	1.37	1.42	1.13	0	1.04	2.18	0	3.52	11.96	3.99	5.07	5.98	4.25	5.23	7.47	5.94	6.07	2.35	4.31	3.84	2.53	4.3	4.51	0.68	11.69	7.12
AT00234	AT00234-RA	NA	NA	NA	NA	NA	NA	NA	NA	NA	NA	NA	NA	NA	NA	NA	0	0	0.67	0	0.51	0.58	2.43	6.51	5.19	4.47	3.95	3.08	0.84	0.77	0.26	0	0.34	1.1	0.16	0.18	0.23	0.31	0	0	0	0	0.67	0	0.4	0	0.29	0.29	0
AT00234	AT00234-RB	NA	NA	NA	NA	NA	NA	NA	NA	NA	NA	NA	NA	NA	NA	NA	0.38	1.21	1.48	0	0.17	0.77	2.78	0.87	2.17	0	0	0.87	0	0	0	0.91	1.02	0.22	0	0	0.08	0.31	1	0.84	0	1.84	0.99	0	0.2	0.83	1.02	0.87	0.61
AT00234	AT00234-RC	sp|P08510|KCNAS_DROME	1.43e-175	Potassium voltage-gated channel protein Shaker OS=Drosophila melanogaster	AAEL000242-PF	0	voltage-gated potassium channel	AALFPA_046014.P7482	0	potassium voltage-gated channel protein Shaker, transcript variant X6	CQUJHB010484.P16108	0	potassium voltage-gated channel protein Shaker, transcript variant X3	FBpp0428419	3.15e-177	Shaker	0	0	0.48	0.83	0	0	0.37	0	0	0	0.63	0	0	0	0	0.37	0	0	0.52	0.67	0	0	0	0	0.1	0	0	0.9	0	0	0	0.48	0
AT00235	AT00235-RA	sp|P08510|KCNAS_DROME	2.49e-84	Potassium voltage-gated channel protein Shaker OS=Drosophila melanogaster	AAEL000242-PF	2.04e-148	voltage-gated potassium channel	AALFPA_046014.P7484	6.31e-153	potassium voltage-gated channel protein Shaker, transcript variant X13	CQUJHB010484.P16106	2.92e-119	potassium voltage-gated channel protein Shaker, transcript variant X3	FBpp0088602	7.78e-88	Shaker	1.15	4.47	3.06	1.69	1.15	2.21	12.63	11.08	12.69	10.13	6.66	8.67	0.39	1.59	2.98	1.24	1	5.09	0.13	1.08	1.63	1.65	1.62	1.03	2.12	3.07	2.12	0.78	1.66	1.11	2.23	4.91	3.36
AT00236	AT00236-RA	sp|P31007|DLG1_DROME	3.59e-112	Disks large 1 tumor suppressor protein OS=Drosophila melanogaster	AAEL019737-PM	3.76e-120	unspecified product	AALFPA_066331.P35436	4.47e-120	disks large 1 tumor suppressor protein-like, transcript variant X20	CQUJHB006318.P9692	3.85e-118	disks large 1 tumor suppressor protein, transcript variant X13	FBpp0089353	1.42e-113	discs large 1	4.93	11.46	6.21	8.37	4.87	8.1	12.03	13.92	13.07	14.93	25.56	18.36	7.54	7.24	10.76	4.48	6.56	10.43	2.13	5.92	3.21	3.92	8.34	7	3.32	4.88	2.12	4.97	3.1	5.29	7.08	6.99	4.91
AT00236	AT00236-RB	sp|P31007|DLG1_DROME	0	Disks large 1 tumor suppressor protein OS=Drosophila melanogaster	AAEL019737-PG	0	unspecified product	AALFPA_066331.P35438	0	disks large 1 tumor suppressor protein-like, transcript variant X7	CQUJHB006318.P9689	0	disks large 1 tumor suppressor protein, transcript variant X13	FBpp0089351	0	discs large 1	9.01	5.56	18.61	3.41	9.41	9.72	32.25	12.61	23.4	7.76	4.74	8.59	8.12	0	19.6	0.43	7.96	0	3.07	2.13	4.05	4.35	0	0	0	0	0	0	8.35	12.99	0	0.14	12.89
AT00236	AT00236-RC	NA	NA	NA	NA	NA	NA	NA	NA	NA	NA	NA	NA	NA	NA	NA	16.01	18.36	26.24	11.73	22.54	11.91	54.35	27.28	14.97	37.2	16.38	13.9	22.13	36	36.02	5.91	7.89	4.87	1	9.01	1.96	0	7.87	5	0	6.47	13.61	3.12	0.03	0.37	2.33	4.17	3.98
AT00236	AT00236-RD	NA	NA	NA	NA	NA	NA	NA	NA	NA	NA	NA	NA	NA	NA	NA	7.74	20.16	0	14.98	0	12.38	4.57	21.95	32.18	4.41	20.42	17.05	13.95	18.74	0	15.28	2.06	15.35	0	4.19	1.18	2.47	5.45	4.53	8.64	15.85	16.18	8.27	4.89	0.14	16.07	18.55	14.32
AT00236	AT00236-RE	NA	NA	NA	NA	NA	NA	NA	NA	NA	NA	NA	NA	NA	NA	NA	11	3.18	6.56	4.82	0.67	4.69	0.94	13.62	1.84	6.41	11.19	6.11	16.67	6.93	8.89	15.44	14.87	14.43	7.9	9.5	6.53	14.21	10.83	9.96	19.94	12.53	3.32	18.99	23.41	20.32	14.39	19.51	18.92
AT00236	AT00236-RF	NA	NA	NA	NA	NA	NA	NA	NA	NA	NA	NA	NA	NA	NA	NA	2.07	2.92	6.64	9.09	10.09	5.44	2.74	3.51	3.25	3.05	0.65	3.76	2.2	0	0.74	0	2.75	1.94	0	0	0	0	0	1.34	1.85	2.06	0	0.28	0.78	0.63	0	0	0
AT00236	AT00236-RG	NA	NA	NA	NA	NA	NA	NA	NA	NA	NA	NA	NA	NA	NA	NA	0	6.67	6.48	1	3.57	0.13	10.72	0	9.18	4.71	0	0	0	5.14	5.88	0	0	0	1.87	4.72	3.13	1.33	0	3.4	2.74	5.26	10.08	0	4.25	2.34	2.06	0	0
AT00236	AT00236-RH	NA	NA	NA	NA	NA	NA	NA	NA	NA	NA	NA	NA	NA	NA	NA	0	0.07	3.01	0.48	0	4.71	0	11.95	0.35	0	0	0	0.01	0	0	0	0	0	0	0.76	0	0	4.35	0	0	0	0	4.79	0.02	1.53	4.89	4.12	0.85
AT00236	AT00236-RI	NA	NA	NA	NA	NA	NA	NA	NA	NA	NA	NA	NA	NA	NA	NA	8.19	4.64	0.24	5.65	1.79	0.33	0	0	2.85	9.64	12.27	13.49	2.73	0	0	9.55	7.83	8.65	0	0	0.01	3.03	0	0	3.46	0.03	0	0	1.77	2.74	0.24	0	4.3
AT00236	AT00236-RJ	NA	NA	NA	NA	NA	NA	NA	NA	NA	NA	NA	NA	NA	NA	NA	4.55	6.5	5.97	4.36	3.73	3.51	3.3	27.64	23.19	1.57	14.5	15.23	13.95	4.74	5.56	3.06	3.75	6.07	0	2.11	0.41	1.02	0	0	0	2.51	0	0.88	3.18	2.39	3.94	0.01	1.83
AT00236	AT00236-RK	NA	NA	NA	NA	NA	NA	NA	NA	NA	NA	NA	NA	NA	NA	NA	0	0	0	0	2.48	0	14.99	2.84	0	24.74	11.9	2.93	0.54	0	0	0	0	0	0.12	0	0	0	2.14	0.24	0	0	2	0	0	0	0	2.01	0
AT00236	AT00236-RL	sp|P31007|DLG1_DROME	0	Disks large 1 tumor suppressor protein OS=Drosophila melanogaster	AAEL019737-PN	0	unspecified product	AALFPA_066331.P35435	0	disks large 1 tumor suppressor protein-like, transcript variant X8	CQUJHB006318.P9692	0	disks large 1 tumor suppressor protein, transcript variant X13	FBpp0290503	0	discs large 1	0.37	0.38	0.26	1.28	3.29	0.97	0.84	8.62	2.89	1.6	6.6	0.54	1.09	0.78	0.37	0.42	0.27	0.52	0	0.22	0	0	0	0.8	1.9	2.67	1.62	0.93	0	2.23	0.6	0.72	2.73
AT00236	AT00236-RM	NA	NA	NA	AAEL019737-PF	6.59e-36	unspecified product	AALFPA_066331.P35432	9.9e-37	disks large 1 tumor suppressor protein-like, transcript variant X11	CQUJHB006318.P9681	1.61e-33	disks large 1 tumor suppressor protein, transcript variant X13	FBpp0111724	9.98e-06	discs large 1	4.58	0	9.05	0	0	0	6.35	0	5.04	8.66	0	3.88	0	6.4	6.47	0	0	0.83	0	0	0	0	0	0	0	0	4.21	2.26	0	2.56	0	0	0
AT00236	AT00236-RN	sp|Q9VTL1|PCID2_DROME	0	PCI domain-containing protein 2 homolog OS=Drosophila melanogaster	AAEL000241-PA	0	unspecified product	AALFPA_073616.P45179	0	PCI domain-containing protein [Source:UniProtKB/TrEMBL;Acc:A0A182GIU9]	CQUJHB010137.P15639	0	PCI domain-containing protein 2 homolog	FBpp0075833	0	PCI domain-containing protein 2	13.03	10.18	12.02	11.45	14.75	14.28	6.88	5.47	7.56	5.26	5.96	5.91	8.8	11.65	10.85	76.38	38.34	41.21	42.4	40.53	32.4	25.55	31.61	29.91	27.5	29.11	21.88	17.42	18.12	20.5	14.38	22	25.33
AT00236	AT00236-RO	sp|Q69ZQ1|MYORG_MOUSE	3.7e-78	Myogenesis-regulating glycosidase OS=Mus musculus	AAEL000223-PA	0	alpha-glucosidase	AALFPA_057420.P23288	0	myogenesis-regulating glycosidase-like	CQUJHB005189.P7965	0	uncharacterized LOC119768941	FBpp0084221	1.02e-171	target of brain insulin	0.03	0.06	0.05	0	0.02	0.02	0.2	0.23	0.04	0.12	0	0.05	0.03	0	0.03	0	0	0.07	0	0.02	0	0.03	0.05	0.1	0	0	0.05	0	0.03	0	0.03	0.08	0.06
AT00236	AT00236-RP	sp|Q6NSJ0|MYORG_HUMAN	7.01e-96	Myogenesis-regulating glycosidase OS=Homo sapiens	AAEL000223-PA	0	alpha-glucosidase	AALFPA_057420.P23288	0	myogenesis-regulating glycosidase-like	CQUJHB001573.P2447	0	myogenesis-regulating glycosidase	FBpp0084221	0	target of brain insulin	0	0	0.02	0	0	0	0.24	0	0.07	0.34	0	0	26.83	21.65	21.94	23.71	32.81	39.08	8.87	7.37	11.71	34.34	11.12	16.24	22.11	36.45	20.86	44.65	49.07	43.95	55.72	45.67	58.2
AT00237	AT00237-RA	sp|Q5RAY9|T126A_PONAB	1.87e-06	Transmembrane protein 126A OS=Pongo abelii	AAEL000230-PA	1.01e-130	unspecified product	AALFPA_077266.P50143	7.7e-127	uncharacterized LOC109413249	CQUJHB000618.P973	5.58e-115	uncharacterized LOC6041674	FBpp0304317	3.35e-62	unspecified product	17.39	19.43	17.87	7.12	11.05	8.54	20.67	14.48	19.19	15.03	16.62	25.99	18.44	20.06	12.66	11.21	16.76	13.83	10.19	19.21	16.07	14.53	18.05	16.88	20.81	18.89	15.56	11.2	19.09	18.75	23.37	20.26	17.01
AT00238	AT00238-RA	sp|P17926|NFIC_CHICK	1.62e-88	Nuclear factor 1 C-type OS=Gallus gallus	AAEL000254-PD	4e-143	nuclear factor i	AALFPA_055338.P20451	6.08e-144	nuclear factor 1, transcript variant X4	CQUJHB000331.P549	8.53e-144	nuclear factor 1, transcript variant X3	FBpp0305834	2.13e-95	Nuclear factor I	0	0	0	0.61	0	0	0.66	0.65	2.28	3.46	2.72	0.5	0.74	0	3.39	1	0.69	1.74	1.12	1.46	1.02	1.98	2.95	3.57	4.33	2.96	1.35	4.63	5.1	4.4	3.8	2.52	6.15
AT00238	AT00238-RB	NA	NA	NA	NA	NA	NA	NA	NA	NA	NA	NA	NA	NA	NA	NA	2.98	4.13	3.23	4	6.38	4.8	7.1	6.82	10.68	7.66	9.16	8.31	10.83	8.53	13.11	0.16	2.52	1.79	1.75	1.93	2.17	0.37	1.58	1.19	1.61	2.45	2.01	0.2	0.92	1.64	0.34	0.93	3.9
AT00239	AT00239-RA	sp|Q18694|UN130_CAEEL	1.65e-29	Forkhead box protein unc-130 OS=Caenorhabditis elegans	AAEL000236-PA	0	unspecified product	AALFPA_055269.P20353	0	protein lin-31-like	CQUJHB016863.P26025	1.47e-171	fork head domain-containing protein FD5	FBpp0088311	1.67e-67	forkhead domain 102C	2.98	1.24	1.44	0.23	1.18	0.31	1.06	0.89	0.37	1.68	0.72	0.77	1.54	3.99	0.81	2.1	0.95	1.26	1.66	0.92	0.73	0.87	0.74	1.02	0.29	1.09	0.86	0.09	1.76	1.89	0.83	1.39	0.96
AT00240	AT00240-RA	sp|Q2LE08|FXP1B_DANRE	6.19e-77	Forkhead box protein P1-B OS=Danio rerio	AAEL000250-PF	4.38e-146	forkhead box protein (AaegFOXP)	AALFPA_049553.P12572	3.5e-135	forkhead box protein P1-B, transcript variant X3	CQUJHB017498.P27018	8.26e-115	forkhead box protein P4, transcript variant X3	FBpp0302969	2.65e-56	Forkhead box P	1.44	0.61	0.98	2.88	2.16	4.18	3.47	5.45	5.5	4.58	4.99	5.04	3.94	6.78	4.86	0.84	3.88	3.27	1.54	1.52	0.95	3.26	2.22	2.46	0.98	1.73	1.59	1	2.25	3.32	1.52	1.06	1.87
AT00240	AT00240-RB	sp|Q2LE08|FXP1B_DANRE	2.84e-55	Forkhead box protein P1-B OS=Danio rerio	AAEL000250-PE	7.73e-156	forkhead box protein (AaegFOXP)	AALFPA_049553.P12576	1.56e-148	forkhead box protein P1-B, transcript variant X2	CQUJHB017498.P27018	8.3e-122	forkhead box protein P4, transcript variant X3	FBpp0302969	5.8e-58	Forkhead box P	0	0	0	0.43	0	0.31	1.5	0.42	0.67	0.78	1.82	0.82	0.75	0.4	0	0	0	0	0.15	0	0.1	0	0	0	0	0	0	0	0	0	0.5	0	0.42
AT00240	AT00240-RC	sp|Q2LE08|FXP1B_DANRE	1.52e-54	Forkhead box protein P1-B OS=Danio rerio	AAEL000250-PE	3e-153	forkhead box protein (AaegFOXP)	AALFPA_049553.P12576	7.81e-145	forkhead box protein P1-B, transcript variant X2	CQUJHB017498.P27018	4.2e-120	forkhead box protein P4, transcript variant X3	FBpp0302969	1.38e-56	Forkhead box P	0	0	0.11	0.49	0.68	0	0	1.17	2.26	0	0	0	0	4.1	1.08	1.12	0	0.4	0	0.4	0	1.29	0.62	0.31	0	0	0	0	0.21	0.39	0	0.81	0
AT00240	AT00240-RD	sp|Q2LE08|FXP1B_DANRE	6.43e-56	Forkhead box protein P1-B OS=Danio rerio	AAEL000250-PF	2.14e-150	forkhead box protein (AaegFOXP)	AALFPA_049553.P12572	7.45e-142	forkhead box protein P1-B, transcript variant X3	CQUJHB017498.P27018	4.47e-119	forkhead box protein P4, transcript variant X3	FBpp0302969	9.2e-59	Forkhead box P	0	0.73	0	1.99	2.17	2.03	0.96	0	0	1.3	0.62	2.04	6.25	1.82	4.27	0.06	1.09	0.5	1.46	1.48	3.12	0	1.79	3.23	1.82	1.69	2.08	3.01	0.59	0.07	0.69	0	1.17
AT00241	AT00241-RA	NA	NA	NA	NA	NA	NA	NA	NA	NA	NA	NA	NA	NA	NA	NA	0	0	0	0	0	0	0	0	0	0	0	0	0	0	0	131.39	206.7	204.17	159.96	187.41	247.63	119.78	148.34	156.5	61.06	116.89	140.13	31.46	25.87	37.74	30.08	7.07	37.4
AT00242	AT00242-RA	NA	NA	NA	NA	NA	NA	NA	NA	NA	NA	NA	NA	NA	NA	NA	10.79	14.5	12.33	13.27	21.12	14.98	0	0	0	0	0	0	0.61	0	1.27	0.56	0.45	0.29	2	0.49	1.5	0.58	0	0	0	0	0.54	0.72	0.23	1.59	2.67	4.06	2.19
AT00243	AT00243-RA	NA	NA	NA	AAEL023112-PA	5.61e-17	unspecified product	AALFPA_072591.P43803	1.23e-15	uncharacterized LOC115259625	CQUJHB015275.P23704	2.35e-16	uncharacterized LOC6051868	NA	NA	NA	0.75	0.85	0.72	3.18	3.21	1.27	0	0.59	1.47	6.28	6.48	9.67	2.68	1.81	0.74	138.71	377.82	311.25	146.09	117.12	177.19	80.37	49.24	46.06	34.01	32.57	72.2	13.81	14.84	20.32	52.21	39.05	68.81
AT00244	AT00244-RA	NA	NA	NA	AAEL023112-PA	1.11e-14	unspecified product	AALFPA_072785.P44097	3.37e-13	uncharacterized LOC115259590	CQUJHB015275.P23704	8.43e-15	uncharacterized LOC6051868	NA	NA	NA	0	0	0	0	0	0	0	0.14	0	0	0	0.52	0	0	0	1.26	4.38	0.58	0	0.32	0	0	0.73	1.23	0	0	1.44	0	0.77	0.25	14.85	2.01	0.18
AT00245	AT00245-RA	sp|P11181|ODB2_BOVIN	1.6e-152	Lipoamide acyltransferase component of branched-chain alpha-keto acid dehydrogenase complex, mitochondrial OS=Bos taurus	AAEL009766-PA	0	lipoamide acyltransferase component of branched-chain alpha-keto acid dehydrogenase	AALFPA_046890.P8716	0	lipoamide acyltransferase component of branched-chain alpha-keto acid dehydrogenase complex, mitochondrial	CQUJHB017308.P26721	0	lipoamide acyltransferase component of branched-chain alpha-keto acid dehydrogenase complex, mitochondrial	FBpp0073781	0	Dihydrolipoamide branched chain transacylase E2	63.49	56.64	60.74	26.51	27.7	23.46	7.06	8.69	5.49	5.15	5.67	6.99	6.29	11.25	8.56	60.92	35.12	38.14	40.04	42.7	33.51	185.31	183.61	164.37	59.33	60.4	59.08	38.47	40.01	41.69	39.69	40.06	43.94
AT00246	AT00246-RA	NA	NA	NA	NA	NA	NA	NA	NA	NA	NA	NA	NA	NA	NA	NA	24.77	22.59	21.73	10.32	12.99	8.82	22.79	34.35	16.48	19.85	20.57	16.23	35.39	16.47	32.41	19.6	15.09	10.09	22.48	30.31	27.97	33.9	34.63	25.45	36.89	25.93	29.44	25.78	34.21	29.28	24.13	37.97	21.11
AT00246	AT00246-RB	sp|P54352|EAS_DROME	1.72e-112	Ethanolamine kinase OS=Drosophila melanogaster	AAEL009765-PA	1.04e-177	choline/ethanolamine kinase	AALFPA_051689.P15549	0	ethanolamine kinase	CQUJHB004087.P6354	4.07e-164	ethanolamine kinase	FBpp0310123	1.01e-113	easily shocked	0	1.07	1.1	0	0	0	0	0.52	0	0	0	0	1.83	0	0	0	0	1.67	0	0	0	0	0	0	0	0	0	3.74	0	0	0	0	3.27
AT00246	AT00246-RC	sp|P54352|EAS_DROME	4.56e-122	Ethanolamine kinase OS=Drosophila melanogaster	AAEL009765-PA	0	choline/ethanolamine kinase	AALFPA_051689.P15549	0	ethanolamine kinase	CQUJHB004087.P6354	0	ethanolamine kinase	FBpp0310123	1.08e-127	easily shocked	0	0	0	0	0	0	0	0	0	0	0	0	0	21.78	0	0	0.09	1.68	0	0	0	0	0	0	0	0	0	0	0	0	0	0	0.52
AT00247	AT00247-RA	sp|Q8K2J9|BTBD6_MOUSE	1.07e-26	BTB/POZ domain-containing protein 6 OS=Mus musculus	AAEL009769-PA	0	unspecified product	AALFPA_049090.P11931	8.78e-173	kelch-like protein 40b, transcript variant X2	CQUJHB015843.P24562	0	BTB/POZ domain-containing protein 6, transcript variant X2	FBpp0082876	5.73e-30	lute	4.22	4.6	4.34	8.78	9.32	7.38	4.26	2.82	5.06	2.97	3.06	4.58	6.68	3.12	3.94	4.28	3.79	4.08	5.48	4.72	4.1	4.54	4.96	5.48	2.53	2.11	4.5	3.04	4.25	4.48	3.68	4.6	4.39
AT00248	AT00248-RA	sp|Q8K2J9|BTBD6_MOUSE	2.77e-22	BTB/POZ domain-containing protein 6 OS=Mus musculus	AAEL009767-PA	0	unspecified product	AALFPA_072225.P43297	0	kelch-like protein 40b, transcript variant X1	CQUJHB015843.P24563	0	BTB/POZ domain-containing protein 6, transcript variant X2	FBpp0082876	2.35e-23	lute	6.61	6.15	6.41	5.59	4.77	5.86	5.5	4.93	7.57	5.89	4.25	5.21	10.41	6.11	7.96	14.21	8.26	11.07	13.59	13.04	9.85	13.94	14.51	14.25	19.43	20.45	17.34	12.18	16.01	13.79	12.18	14.42	15.13
AT00249	AT00249-RA	NA	NA	NA	NA	NA	NA	NA	NA	NA	NA	NA	NA	NA	NA	NA	113.9	115.11	113.02	95.67	106.37	108.38	18.22	18.31	41.69	30.53	26.96	7.05	49.84	80	39.38	3.42	84.16	89.36	31.59	69.22	21.58	194.23	48.51	39.26	83.63	92.21	90.89	116.33	90.09	116.94	73.38	77.33	49.38
AT00249	AT00249-RB	sp|Q9VJG0|XPP_DROME	0	Xaa-Pro aminopeptidase ApepP OS=Drosophila melanogaster	AAEL009764-PA	0	xaa-pro aminopeptidase	AALFPA_069323.P39366	0	xaa-Pro aminopeptidase ApepP-like, transcript variant X1	CQUJHB018456.P28478	0	xaa-Pro aminopeptidase ApepP, transcript variant X1	FBpp0293470	0	Aminopeptidase P	0	0.05	0	0	0.05	0	12.38	14.58	0.03	14.19	5.58	27.03	17.63	6.31	45.69	47.9	0	0	41.38	13.66	62.29	0	8.29	23.32	10.76	0	0	0	0	0	0	0	27.7
AT00250	AT00250-RA	sp|Q9VRM7|CP307_DROME	9.48e-172	Cytochrome P450 307a1 OS=Drosophila melanogaster	AAEL009762-PB	0	cytochrome P450	AALFPA_059463.P26047	0	cytochrome P450 307a1-like	CQUJHB013249.P20601	0	cytochrome P450 307a1	FBpp0312220	9.36e-173	spook	0.35	7.77	0	0	0	0	3.56	0.47	1.76	0	0	0.57	0	0.83	0.21	0	0.03	0.46	0.69	0.76	0.41	2.44	3.08	0.34	2.15	0.66	2.27	0	0.19	0	0.9	0.25	0.35
AT00250	AT00250-RB	sp|Q9VRM7|CP307_DROME	1.67e-168	Cytochrome P450 307a1 OS=Drosophila melanogaster	AAEL009762-PB	0	cytochrome P450	AALFPA_059463.P26047	0	cytochrome P450 307a1-like	CQUJHB013249.P20601	0	cytochrome P450 307a1	FBpp0312220	1.65e-169	spook	0	0	0	0	0	0	0	0	0	0	0	0	0	0	0	0	0	0	0	0	0	0	0	0	0	0	0	0	0	0	0	0	0
AT00250	AT00250-RC	NA	NA	NA	NA	NA	NA	NA	NA	NA	NA	NA	NA	NA	NA	NA	18.19	16.46	22.55	24.46	16.67	21.22	2.07	0.55	5.41	4.79	0.59	1.08	0	0	0	1.01	0.54	0.59	1.09	2.4	1	1	0.33	1.15	0	0.73	0.81	2.12	1.54	2.2	2.49	1.59	0.94
AT00250	AT00250-RD	sp|Q9VRM7|CP307_DROME	1.49e-36	Cytochrome P450 307a1 OS=Drosophila melanogaster	AAEL009762-PB	5.5e-93	cytochrome P450	AALFPA_059463.P26047	3.67e-86	cytochrome P450 307a1-like	CQUJHB013249.P20601	5.98e-65	cytochrome P450 307a1	FBpp0289444	7.52e-38	spookier	0	0	0	0	0	0	5.65	0.2	0	0	0	0	0	0	0	0	0	0	0.05	0	0.62	0	0	2.57	0	0	2.26	0.49	0	0	0	0	0
AT00251	AT00251-RA	sp|Q1JUZ1|NVD_DROME	8.99e-125	Cholesterol 7-desaturase nvd OS=Drosophila melanogaster	AAEL011203-PA	0	unspecified product	AALFPA_058284.P24440	0	cholesterol 7-desaturase-like	CQUJHB009449.P14594	0	cholesterol 7-desaturase nvd	FBpp0112384	8.88e-126	neverland	18.98	17.14	17.11	4.19	6.67	3.29	0.87	0.7	2.75	0.98	0.46	1.77	3.09	3.76	4.72	1.32	2.12	1.09	3.19	4.16	5.45	0.96	0.8	0.39	7.52	1.07	3.01	2.72	1.84	1.87	8.76	28.76	10.72
AT00252	AT00252-RA	NA	NA	NA	NA	NA	NA	NA	NA	NA	NA	NA	NA	NA	NA	NA	12.93	8.97	9.19	12.47	9.89	14.63	7.76	9.21	8.59	4.91	6.09	1.46	18.7	20.76	22.04	10.45	12.05	13.97	3.55	11.83	6.19	10.89	13.71	11.08	10.68	10.58	9.74	8.62	12.06	9.7	14.22	14.63	13.58
AT00252	AT00252-RB	sp|Q9VRR2|S53A1_DROME	0	Solute carrier family 53 member 1 OS=Drosophila melanogaster	AAEL011204-PA	0	xenotropic and polytropic murine leukemia virus receptor xpr1	AALFPA_080949.P55134	0	xenotropic and polytropic retrovirus receptor 1, transcript variant X2	CQUJHB004828.P7460	0	xenotropic and polytropic retrovirus receptor 1, transcript variant X2	FBpp0309976	0	unspecified product	0	0	0	0	0	0	0	0.53	0	0	0	0	0	0	0	0	0	0	0	0	0	0	0	0	0	0	0	0	0	0	0	0	0
AT00252	AT00252-RC	sp|Q9VRR2|S53A1_DROME	0	Solute carrier family 53 member 1 OS=Drosophila melanogaster	AAEL011204-PA	0	xenotropic and polytropic murine leukemia virus receptor xpr1	AALFPA_080949.P55134	0	xenotropic and polytropic retrovirus receptor 1, transcript variant X2	CQUJHB004828.P7460	0	xenotropic and polytropic retrovirus receptor 1, transcript variant X2	FBpp0309976	0	unspecified product	0	0	0	0	1.38	0	0	0	0	0	0	2.89	0	0	0	1.66	0	0	0	0	0	0	0	0	0	0	0	0	0	1.33	0	0	0
AT00252	AT00252-RD	sp|Q9VRR2|S53A1_DROME	1.93e-70	Solute carrier family 53 member 1 OS=Drosophila melanogaster	AAEL011204-PA	2.62e-122	xenotropic and polytropic murine leukemia virus receptor xpr1	AALFPA_080949.P55134	3.5e-122	xenotropic and polytropic retrovirus receptor 1, transcript variant X2	CQUJHB004828.P7460	3.99e-118	xenotropic and polytropic retrovirus receptor 1, transcript variant X2	FBpp0309976	5.53e-90	unspecified product	6.5	1.98	2	3.27	5.94	4.61	5.47	4.91	0.77	2.58	6.25	1.64	5.65	6.07	7.57	2.76	5.05	4.57	5.74	6.85	8.47	3.63	4.9	10.23	9.32	6.85	4.05	4.88	3.46	2.77	0.13	5.17	5.04
AT00253	AT00253-RA	sp|Q3ZBF3|RM38_BOVIN	2.44e-72	Large ribosomal subunit protein mL38 OS=Bos taurus	AAEL011198-PA	0	mitochondrial ribosomal protein, L38, putative	AALFPA_050900.P14471	0	39S ribosomal protein L38, mitochondrial	CQUJHB000818.P1293	0	39S ribosomal protein L38, mitochondrial	FBpp0073719	3.39e-116	mitochondrial ribosomal protein L38	4.78	0	4.06	1.93	0.7	1.26	6.28	3	14.66	0	0	0	1.23	0.84	6.05	2.17	0	0	1.08	0	0.78	0	1.73	0	0	0	1.33	0	0	0	0	0	0
AT00253	AT00253-RB	sp|Q3ZBF3|RM38_BOVIN	2.6e-68	Large ribosomal subunit protein mL38 OS=Bos taurus	AAEL011198-PA	0	mitochondrial ribosomal protein, L38, putative	AALFPA_065178.P33748	0	uncharacterized protein K02A2.6-like	CQUJHB000818.P1293	7.15e-179	39S ribosomal protein L38, mitochondrial	FBpp0073719	1.3e-111	mitochondrial ribosomal protein L38	0	0	0	0	0	0	0	0	0	0	0.08	0	0	0.27	0	0	0	0	0	0	0	0	0	0	0.1	0	0	0	0	0.18	0	0	0.06
AT00253	AT00253-RC	NA	NA	NA	NA	NA	NA	NA	NA	NA	NA	NA	NA	NA	NA	NA	51.37	47.92	41.81	25.36	24.05	24.45	68.69	49.73	72.89	42.03	37.96	42.71	34.87	31.07	35.48	48.66	39.98	42.2	40.98	46.34	37.64	55.2	54.73	49.86	50.94	41.93	44.78	30.63	32.49	31.96	32.32	32.12	35.72
AT00253	AT00253-RD	sp|Q3ZBF3|RM38_BOVIN	1.07e-67	Large ribosomal subunit protein mL38 OS=Bos taurus	AAEL011198-PA	0	mitochondrial ribosomal protein, L38, putative	AALFPA_065178.P33748	0	uncharacterized protein K02A2.6-like	CQUJHB000818.P1293	1.47e-176	39S ribosomal protein L38, mitochondrial	FBpp0073719	1.28e-110	mitochondrial ribosomal protein L38	0	0	0	0.11	0	0	0	0	0	0	0	0	0	0	0	0	0	0	0	0	0	0	0.19	0	0	0	0	0	0	0	0	0	0
AT00253	AT00253-RE	NA	NA	NA	AAEL011198-PA	1.2e-62	mitochondrial ribosomal protein, L38, putative	AALFPA_061312.P28543	2.18e-63	39S ribosomal protein L38, mitochondrial-like	CQUJHB000818.P1293	3.55e-53	39S ribosomal protein L38, mitochondrial	FBpp0073719	4.02e-46	mitochondrial ribosomal protein L38	42.61	10.8	49	0	23.56	4.08	41.81	11.59	28.83	23.13	41.38	7.15	14.67	21.68	30.27	8.09	17.06	0	41	38.75	24.98	0	7.63	48.76	15.99	37.73	0	0	16.5	7.16	24.9	0	0
AT00254	AT00254-RA	NA	NA	NA	NA	NA	NA	NA	NA	NA	NA	NA	NA	NA	NA	NA	6.18	1.55	2.36	3.23	2.26	3.7	0	3.2	2.83	2.76	6.72	2.04	3.98	7.96	0	2.46	4.83	4.59	0	2.11	8.53	2.46	0	1.6	0	6.75	9.67	2.39	4.97	2.44	5.69	4.59	4.3
AT00255	AT00255-RA	sp|P84185|ACT5C_ANOGA	0	Actin-5C OS=Anopheles gambiae	AAEL011197-PD	0	actin	AALFPA_078598.P51994	0	Putative actin-related protein [Source:UniProtKB/TrEMBL;Acc:A0A023EQZ8]	CQUJHB010956.P16888	0	actin-5C	FBpp0311818	0	Actin 5C	3250.47	3425.78	3498.68	2774.33	2617.49	2915.65	1386.16	1399.22	1226.4	1303.82	986.9	938.21	1146.23	1081.96	1158.45	903.77	1000.66	1065.54	540.4	980.02	636.09	895.5	835.94	771	945.28	965.23	817.48	1317.96	1148.28	1124.61	1877.63	2788.95	2212
AT00256	AT00256-RA	sp|P35816|PDP1_BOVIN	1.12e-113	[Pyruvate dehydrogenase [acetyl-transferring]]-phosphatase 1, mitochondrial OS=Bos taurus	AAEL020319-PA	0	unspecified product	AALFPA_043154.P3648	0	pyruvate dehydrogenase [acetyl-transferring]-phosphatase 1, mitochondrial-like	CQUJHB006181.P9461	0	pyruvate dehydrogenase [acetyl-transferring]-phosphatase 1, mitochondrial	FBpp0298274	6.42e-179	Pyruvate dehydrogenase phosphatase	16.94	13.03	13.23	20.1	19	22.59	11.71	13.12	13.92	15.01	16.19	16.7	16.03	19.36	18.02	21.75	18.37	19.43	18.09	20.14	15.89	22.9	28.19	25.57	30.27	30.02	34.31	30.43	32.71	35.3	27.3	31.74	29.77
AT00257	AT00257-RA	sp|Q9Y113|NELFB_DROME	0	Negative elongation factor B OS=Drosophila melanogaster	AAEL025965-PB	0	unspecified product	AALFPA_054529.P19385	0	negative elongation factor B-like	CQUJHB000875.P1398	0	negative elongation factor B	FBpp0071034	0	NELF-B	12.38	10.65	10.43	17.06	14.68	17.83	9.02	10.15	15.31	12.01	10.38	12.75	15.66	17.39	17.94	20.77	11.1	13.72	15.33	17.1	11.93	16.52	16.78	18.78	16.84	15.76	17.17	16.94	18.19	18.88	16.42	18.72	22.07
AT00258	AT00258-RA	sp|P48555|RALA_DROME	1.41e-73	Ras-related protein Ral-a OS=Drosophila melanogaster	AAEL014749-PA	1.14e-97	ral	AALFPA_055239.P20313	1.38e-97	Putative ras-related protein [Source:UniProtKB/TrEMBL;Acc:A0A023EJD7]	CQUJHB017475.P26988	4.16e-96	ras-related protein Ral-a, transcript variant X2	FBpp0070557	1.11e-86	Ras-like protein A	2.3	1.28	2.29	1.95	1.63	1.07	1.69	1.84	1.84	1.52	1.83	2.04	1.31	1.98	2.06	1.8	0.84	1.73	1.84	2	1.34	1.86	3.33	1.56	4.22	2.75	3.14	3.16	2.34	2.52	1.72	3.72	2.53
AT00258	AT00258-RB	sp|P48555|RALA_DROME	3.04e-75	Ras-related protein Ral-a OS=Drosophila melanogaster	AAEL014749-PA	8.47e-98	ral	AALFPA_055239.P20313	1.03e-97	Putative ras-related protein [Source:UniProtKB/TrEMBL;Acc:A0A023EJD7]	CQUJHB017475.P26988	5.91e-93	ras-related protein Ral-a, transcript variant X2	FBpp0070557	2.01e-85	Ras-like protein A	0	0	0	0	0	0	0	0	0	0.35	0	0	0	0	0	0	0	0	0	0.19	0	0	0	0.19	0	0	0	0	0.14	0	0	0.06	0.26
AT00258	AT00258-RC	NA	NA	NA	NA	NA	NA	NA	NA	NA	NA	NA	NA	NA	NA	NA	52.75	51.16	50.89	56.22	57.15	54.89	68.98	68.3	81.87	75.83	61.04	51.81	49.15	51.76	51.99	46.18	44.19	43.88	31.26	40.22	28.82	62.02	70.03	50.56	52.55	46.72	47.75	51.73	49.52	54.46	53.92	74.79	63.04
AT00259	AT00259-RA	NA	NA	NA	NA	NA	NA	NA	NA	NA	NA	NA	NA	NA	NA	NA	0	0	0	0	0	0	0	0	0	0	0	0	0	0	0	0	0	0	0	0	0	0	0	0	0	0	0	0	0	0	0	0	0
AT00260	AT00260-RA	sp|Q9U405|GRAU_DROME	5.74e-37	Transcription factor grauzone OS=Drosophila melanogaster	AAEL013796-PA	3.27e-109	unspecified product	AALFPA_066103.P35117	4.73e-106	transcription factor grauzone-like	CQUJHB004301.P6666	1.46e-106	transcription factor grauzone	FBpp0072245	2.58e-44	unspecified product	0	0	0	0	0	0	0	0	0	0	0	0	0	0	0	0	0	0	0	0	0	0	0	0	0	0	0	0	0	0	0	0	0
AT00260	AT00260-RB	sp|Q9U405|GRAU_DROME	3.31e-37	Transcription factor grauzone OS=Drosophila melanogaster	AAEL013796-PA	3.36e-121	unspecified product	AALFPA_066103.P35117	1.17e-116	transcription factor grauzone-like	CQUJHB004301.P6666	2.4e-117	transcription factor grauzone	FBpp0072245	8.69e-45	unspecified product	1.81	1.62	1.51	3.42	2.97	2.87	2.83	2.32	2.03	2.99	2.36	2.92	5.31	4.28	6.87	12.91	6.59	7.4	8.64	8.26	6.41	9.83	9.58	8.66	15.22	14.2	12.28	10.44	10.08	9.47	8.24	10.57	11.92
AT00261	AT00261-RA	sp|Q9VDA0|FANCM_DROME	4.39e-10	DEAD-box ATP-dependent DNA helicase Fancm OS=Drosophila melanogaster	AAEL013822-PA	3.32e-107	unspecified product	AALFPA_050561.P13988	3.29e-111	Fanconi anemia group M protein-like	CQUJHB018208.P28104	2.06e-71	ATP-dependent DNA helicase mph1	FBpp0306724	4.34e-11	Fanconi anemia group M helicase	4.63	5.61	3.48	2.05	3.87	3.42	8.33	6.43	6.39	0	1.53	1.13	14.38	12.94	15.73	27.59	7.49	17.81	45.8	26.26	24.85	41.94	37.07	22.16	40.21	27.04	37.47	58.26	24.6	30.2	19.61	12.62	23.92
AT00261	AT00261-RB	sp|Q9VDA0|FANCM_DROME	6.24e-49	DEAD-box ATP-dependent DNA helicase Fancm OS=Drosophila melanogaster	AAEL013822-PA	0	unspecified product	AALFPA_050561.P13988	0	Fanconi anemia group M protein-like	CQUJHB018208.P28104	0	ATP-dependent DNA helicase mph1	FBpp0306724	6.16e-50	Fanconi anemia group M helicase	0.64	0.72	0.66	0.61	0.13	0.35	0.08	1.18	0.42	0.18	0.24	1.21	3.17	4.62	5.47	54.02	23.06	30.93	32.67	35.6	27.02	36.8	46.45	50.31	57.47	58.63	47.41	62.3	64.51	61.05	27.78	31.69	39.16
AT00262	AT00262-RA	NA	NA	NA	NA	NA	NA	NA	NA	NA	NA	NA	NA	NA	NA	NA	0	0	0	0	0	0	0	0	0	4.12	0	0	0	0	0	0	0	0	0	0	0	0	0	0	0	0	0	0	0	0	0	0	0
AT00263	AT00263-RA	sp|Q9U405|GRAU_DROME	1.85e-37	Transcription factor grauzone OS=Drosophila melanogaster	AAEL013796-PA	3.45e-122	unspecified product	AALFPA_066103.P35117	9.08e-119	transcription factor grauzone-like	CQUJHB004301.P6666	4.02e-119	transcription factor grauzone	FBpp0086401	7.79e-47	unspecified product	1.26	1.28	1.35	3.99	1.13	1.41	1.87	1.51	1.81	1.6	1.92	1.87	4.3	2.83	2.59	2.38	1.86	1.23	1.29	2.11	0.56	1.79	1.6	2.12	0.69	1.6	1.92	1.21	1.79	0.73	1.51	0.95	2.18
AT00264	AT00264-RA	sp|Q9VIT2|PMVK_DROME	1.27e-64	Phosphomevalonate kinase OS=Drosophila melanogaster	AAEL013814-PA	1.86e-98	phosphomevalonate kinase, putative	AALFPA_076165.P48536	4.78e-106	probable phosphomevalonate kinase	CQUJHB001626.P2518	1.88e-95	probable phosphomevalonate kinase	FBpp0080807	1.25e-65	Phosphomevalonate kinase	18.18	15.41	14.6	5.76	7.22	11.12	8.88	6.99	5.9	16.61	18.56	11.41	7.95	8.9	4.97	4.43	6.87	4.9	8.35	16.33	8.73	23.81	26.65	31.78	7.13	8.17	17.78	14.05	15.02	18.53	14.17	25.3	18.4
AT00265	AT00265-RA	NA	NA	NA	NA	NA	NA	NA	NA	NA	NA	NA	NA	NA	NA	NA	0	0	0.25	0	0	0	0	0	0.44	0	0	0	0	0	0	0	0	0	0	0	0	0.4	0	0	0	0.31	0	0	0	0.35	0	0.31	0
AT00265	AT00265-RB	sp|M9PBE2|HAKAI_DROME	1.72e-86	E3 ubiquitin-protein ligase Hakai OS=Drosophila melanogaster	AAEL013816-PA	3.17e-178	unspecified product	AALFPA_062657.P30297	0	RING-type E3 ubiquitin transferase [Source:UniProtKB/TrEMBL;Acc:A0A182H8J1]	CQUJHB016429.P25386	7.6e-150	E3 ubiquitin-protein ligase Hakai	FBpp0080804	3.83e-88	Hakai	21.98	19.56	19.94	16.35	18.48	19.08	8.75	14.85	16.5	15.55	10.97	14.34	17.89	21.38	16.98	41.95	22.23	33.56	32.74	43.35	37.79	49.49	54	53.92	52.95	42.81	49.98	45.69	50.04	53.44	35.26	39.12	45.74
AT00266	AT00266-RA	sp|Q8K4Z5|SF3A1_MOUSE	0	Splicing factor 3A subunit 1 OS=Mus musculus	AAEL013818-PA	0	spliceosome associated protein	AALFPA_047458.P9512	0	splicing factor 3A subunit 1-like	CQUJHB001781.P2724	0	splicing factor 3A subunit 1	FBpp0082817	0	Splicing factor 3a subunit 1	0	0	0	0	0.21	0.66	0	0.96	0	0.19	0.32	0.59	0	0	0	0	0.08	0.41	0.48	0	0	0	0	0	0	0.08	0	0	0	0.05	0.27	0	0
AT00266	AT00266-RB	sp|Q8K4Z5|SF3A1_MOUSE	0	Splicing factor 3A subunit 1 OS=Mus musculus	AAEL013818-PA	0	spliceosome associated protein	AALFPA_047458.P9512	0	splicing factor 3A subunit 1-like	CQUJHB001781.P2724	0	splicing factor 3A subunit 1	FBpp0082817	0	Splicing factor 3a subunit 1	0	0	0.04	0	0	0	0	0	0	0	0.12	0	0	0	0	0	0	0	0	0	0	0	0	0	0	0	0	0	0	0	0	0	0
AT00266	AT00266-RC	NA	NA	NA	NA	NA	NA	NA	NA	NA	NA	NA	NA	NA	NA	NA	20.78	20.42	20.64	17.25	18.49	20.9	9.8	9.8	12.84	11.74	9.71	9.64	16.81	16.98	18.9	24.21	13.68	18.35	11.84	16.64	11.75	18.74	14.86	14.52	18.58	16.31	14.59	16.01	18.35	17.18	19.35	22.01	21.2
AT00266	AT00266-RD	NA	NA	NA	NA	NA	NA	NA	NA	NA	NA	NA	NA	NA	NA	NA	1.62	0	0.99	0	0	0	1.1	0.45	0	2.15	3.38	1.19	0	0	0.73	1.98	2.86	1.8	0	4.23	0.73	0.98	0	0	0	0	0	0.7	0	0.39	0.84	0	0
AT00266	AT00266-RE	sp|Q5NVK7|SPOP_PONAB	1.1e-37	Speckle-type POZ protein OS=Pongo abelii	AAEL020002-PC	6.28e-39	unspecified product	AALFPA_069458.P39536	5.54e-39	protein roadkill-like, transcript variant X2	CQUJHB017679.P27296	2.25e-40	protein roadkill, transcript variant X7	FBpp0290847	3.3e-36	roadkill	0.09	0	0.09	0.43	0.11	0.2	0.29	0	0	0	0.55	0.29	0.34	0	0	8.17	7.2	10.45	0.71	0	0.1	0	0.4	0	0	0.23	0.31	0.27	0	0	0	0.95	0.72
AT00266	AT00266-RF	sp|Q5NVK7|SPOP_PONAB	2.75e-34	Speckle-type POZ protein OS=Pongo abelii	AAEL020002-PC	1.16e-35	unspecified product	AALFPA_069458.P39536	8.7e-36	protein roadkill-like, transcript variant X2	CQUJHB017679.P27296	5.15e-37	protein roadkill, transcript variant X7	FBpp0290847	2.95e-33	roadkill	0	0	0	0	0	0	0	0	0	0.4	0	0	0	0.48	0	1.39	4.86	3.66	0.69	0.52	0.99	0.86	0	0.58	0	0	0	0	0	0.14	0.24	0	0.54
AT00267	AT00267-RA	sp|O75191|XYLB_HUMAN	6.09e-152	Xylulose kinase OS=Homo sapiens	AAEL010206-PA	0	xylulose kinase	AALFPA_068969.P38910	0	xylulose kinase-like	CQUJHB017535.P27076	0	xylulose kinase	FBpp0082813	0	unspecified product	46.79	57.14	61.96	76.13	78.32	55.58	9.8	14.32	19.05	8.95	8.12	10.99	93.87	66.94	78.42	31.25	68.77	67.84	11.97	20.7	18.9	18.36	18.54	15.98	40.53	81.12	104.35	35.53	34.99	41.37	69.67	34.47	53.6
AT00268	AT00268-RA	sp|Q8R1P4|ATG10_MOUSE	1.66e-26	Ubiquitin-like-conjugating enzyme ATG10 OS=Mus musculus	AAEL021061-PA	6.8e-92	unspecified product	AALFPA_050207.P13528	5.81e-95	Autophagy_act_C domain-containing protein [Source:UniProtKB/TrEMBL;Acc:A0A182GPK4]	CQUJHB000943.P1489	4.76e-70	ubiquitin-like-conjugating enzyme ATG10	FBpp0309509	9.09e-38	Autophagy-related 10	23.74	29.05	29.83	30	36.39	46.19	14.86	13.68	18.85	17.27	21.37	21.87	25.81	21.59	26.64	48.42	22.19	21.25	33.47	44.29	32.93	32.53	34.41	42.95	47.8	44.29	38.01	37.94	37.12	44.3	21.43	22.39	31.78
AT00269	AT00269-RA	NA	NA	NA	NA	NA	NA	NA	NA	NA	NA	NA	NA	NA	NA	NA	0	0.65	0.28	0.99	0	2.29	1.27	1.96	3.32	2.78	2.06	0.88	3.4	1.37	0	1.27	1.25	2.61	0	2.2	0	3.25	3.25	0	2.57	1.1	0.61	0	2.29	4.04	2.09	3.68	1.22
AT00270	AT00270-RA	NA	NA	NA	AAEL027002-PL	4.28e-58	unspecified product	NA	NA	NA	CQUJHB004460.P6904	1.03e-41	guanine nucleotide-releasing factor 2, transcript variant X9	NA	NA	NA	0	0	0	0	0	0	0	0	0	0	0	0	0	2.29	0	0	0	0	0.56	0	0	0	0	0	0	0	0	0	0	0	0	0	0
AT00270	AT00270-RB	sp|O77086|C3G_DROME	3e-10	Guanine nucleotide-releasing factor 2 OS=Drosophila melanogaster	AAEL027002-PC	6.39e-105	unspecified product	AALFPA_074280.P46079	2.01e-46	guanine nucleotide-releasing factor 2-like, transcript variant X2	CQUJHB004460.P6902	4.37e-81	guanine nucleotide-releasing factor 2, transcript variant X9	FBpp0309086	2.46e-11	C3G guanyl-nucleotide exchange factor	2.63	4.76	2.48	5.74	6.22	4.66	6.18	13.81	15.73	3.69	6.48	4.7	6.76	2.44	0.26	5.76	2	1.99	0	1.25	0.7	0	0	0.55	1.14	0	4.91	0.84	1.34	2.83	4.52	2.48	1.19
AT00270	AT00270-RC	sp|O77086|C3G_DROME	1.49e-10	Guanine nucleotide-releasing factor 2 OS=Drosophila melanogaster	AAEL027002-PC	2.61e-37	unspecified product	AALFPA_074280.P46079	9.51e-47	guanine nucleotide-releasing factor 2-like, transcript variant X2	CQUJHB004460.P6904	9.31e-33	guanine nucleotide-releasing factor 2, transcript variant X9	FBpp0309086	1.23e-11	C3G guanyl-nucleotide exchange factor	0	0	0.13	1.45	1.24	3.3	0	0	0	0	0	0	0	2.19	7.47	2.97	0.59	4.57	0	0.99	0.34	2.75	1.53	0	5.47	2.42	0	0.57	3.61	2.97	0	3.51	3.36
AT00270	AT00270-RD	NA	NA	NA	NA	NA	NA	NA	NA	NA	NA	NA	NA	NA	NA	NA	1.96	2.63	2.09	3.29	6.36	5.15	6.02	7.8	10.66	10.78	4.82	5.93	6.64	4.04	7.34	3.43	2.39	4.37	0.23	1.77	0.66	3.86	1.38	1.01	1.7	2.06	4.76	0.63	3.06	4.6	4.5	0.95	2.89
AT00270	AT00270-RE	sp|O77086|C3G_DROME	2.21e-71	Guanine nucleotide-releasing factor 2 OS=Drosophila melanogaster	AAEL027002-PS	0	unspecified product	AALFPA_048220.P10621	0	guanine nucleotide-releasing factor 2-like, transcript variant X4	CQUJHB004460.P6901	0	guanine nucleotide-releasing factor 2, transcript variant X9	FBpp0306981	8.29e-73	C3G guanyl-nucleotide exchange factor	0.48	0	0.24	0.72	0.52	0.27	3.22	0.67	1.28	2.57	2.1	0.66	1.71	1.3	3.29	0.27	0.12	1.03	0	0.64	0.78	0	0.93	0.49	0.46	0.68	0	0	1.84	0.24	1.06	0.31	1.11
AT00270	AT00270-RF	sp|O77086|C3G_DROME	8.71e-71	Guanine nucleotide-releasing factor 2 OS=Drosophila melanogaster	AAEL027002-PK	0	unspecified product	AALFPA_048220.P10613	0	guanine nucleotide-releasing factor 2-like, transcript variant X10	CQUJHB004460.P6903	0	guanine nucleotide-releasing factor 2, transcript variant X9	FBpp0306981	2.21e-72	C3G guanyl-nucleotide exchange factor	0	0	0	0	0	0.53	0	0	0	0	0.41	0	0	0	0	0	0.17	0	0	0	0	0	0	0	0	0	0	0	0	0	0	0.57	1.23
AT00270	AT00270-RG	NA	NA	NA	NA	NA	NA	NA	NA	NA	NA	NA	NA	NA	NA	NA	6.47	7.4	7.07	11.55	11.76	14.08	13.04	12.16	16.99	8.38	10.73	13.13	21.67	22.46	18.32	18.35	13.81	16.81	3.06	8.92	2.98	3.54	7.52	7.24	14.21	17.19	12.05	12.6	14.45	10.56	20.09	19.16	18.15
AT00270	AT00270-RH	sp|O77086|C3G_DROME	4.24e-13	Guanine nucleotide-releasing factor 2 OS=Drosophila melanogaster	AAEL027002-PF	1.4e-111	unspecified product	AALFPA_048220.P10621	5.32e-113	guanine nucleotide-releasing factor 2-like, transcript variant X4	CQUJHB004460.P6901	3.34e-100	guanine nucleotide-releasing factor 2, transcript variant X9	FBpp0306981	3.62e-14	C3G guanyl-nucleotide exchange factor	0	1.9	0.96	0.98	1.1	0	3.21	2.14	0	3.43	3.09	1.77	1.74	2.28	0.42	0	0	5.72	1.01	1.4	2.74	6.84	2.76	0.57	0	1.58	0	0	0.31	0	0.33	2.61	2.07
AT00270	AT00270-RI	sp|O77086|C3G_DROME	1.28e-154	Guanine nucleotide-releasing factor 2 OS=Drosophila melanogaster	AAEL027002-PJ	0	unspecified product	AALFPA_074280.P46083	0	guanine nucleotide-releasing factor 2-like, transcript variant X5	CQUJHB004460.P6901	0	guanine nucleotide-releasing factor 2, transcript variant X9	FBpp0306981	9.41e-159	C3G guanyl-nucleotide exchange factor	6.36	5.5	7.49	13.21	13.93	11.02	23.04	17.93	17.33	20.04	19.2	20.48	25.35	23.4	24.22	15.75	18.24	16.67	10.2	13.47	10.74	16.19	14.67	11.37	15.84	14.84	12.38	14.2	16.93	8.45	15.93	13.57	22.43
AT00270	AT00270-RJ	sp|O77086|C3G_DROME	4.64e-132	Guanine nucleotide-releasing factor 2 OS=Drosophila melanogaster	AAEL027002-PS	0	unspecified product	AALFPA_048220.P10618	0	guanine nucleotide-releasing factor 2-like, transcript variant X8	CQUJHB004460.P6901	0	guanine nucleotide-releasing factor 2, transcript variant X9	FBpp0306981	1.1e-135	C3G guanyl-nucleotide exchange factor	0	0	0	0	0	0	0	0	0.14	0	0	0	0	0	0	0	0.09	0	0.14	0	0	0	0	0	0	0	0	0	0	0	0	0	0
AT00270	AT00270-RK	NA	NA	NA	NA	NA	NA	NA	NA	NA	NA	NA	NA	NA	NA	NA	0	0	0	0	0	0	0	0	0	0	0	0	3.79	2.6	0	0.77	0	4.42	0.57	0	7.49	0	0.81	0	0	0	0	2.28	0	0	1.35	0	0
AT00271	AT00271-RA	NA	NA	NA	NA	NA	NA	NA	NA	NA	NA	NA	NA	NA	NA	NA	0.65	0	0	1.88	0	0	0.95	0.24	0	0.9	0	0.5	1.15	0.78	1.58	0	0.57	0	0	0.31	0	0.74	0	1.06	1.95	0.84	1.37	0	0	0	0	0.32	0
AT00272	AT00272-RA	sp|Q16EE5|U729_AEDAE	1.61e-42	UPF0729 protein AAEL015238 OS=Aedes aegypti	AAEL015238-PA	1.58e-43	UPF0729 protein AAEL015238 [Source:UniProtKB/Swiss-Prot;Acc:Q16EE5]	AALFPA_076026.P48385	1.53e-39	UPF0729 protein AAEL015238	CQUJHB002445.P3676	5.3e-42	UPF0729 protein AAEL015238	FBpp0311752	6.72e-36	unspecified product	15.91	33.12	32.75	24.3	36.95	32.75	34.27	26.82	36.5	59.39	44.85	62.19	38.11	35.51	31.26	15.16	47.97	47.77	38.87	21.9	48.59	37.94	39.82	29.96	32.66	33.38	54.93	68.82	43.07	44.03	36.22	56.46	68.43
AT00273	AT00273-RA	sp|Q0V8F1|CORO7_BOVIN	1.05e-127	Coronin-7 OS=Bos taurus	AAEL009249-PA	0	Coronin [Source:UniProtKB/TrEMBL;Acc:A0A1S4FM51]	AALFPA_040789.P419	0	coronin-7, transcript variant X1	CQUJHB007146.P10988	0	coronin-7, transcript variant X3	FBpp0300548	0	pod1 coronin	0	0	0	0	0	0	0	0	0	0	0	0	0	0	0	0	0	0	0	0	0	0	0.35	0	0	0	0	0	0	0	0	0	0
AT00273	AT00273-RB	sp|Q0V8F1|CORO7_BOVIN	8.91e-128	Coronin-7 OS=Bos taurus	AAEL009249-PB	0	Coronin [Source:UniProtKB/TrEMBL;Acc:A0A1S4FM51]	AALFPA_040789.P418	0	coronin-7, transcript variant X2	CQUJHB007146.P10991	0	coronin-7, transcript variant X3	FBpp0111869	0	pod1 coronin	0	0	0	0	0	0	0	0	0	0	0	0	0	0	0	0	0	0	0.54	0	0	0	0.23	0	0	0	0	0	0	0	0	0	0.47
AT00273	AT00273-RC	sp|Q0V8F1|CORO7_BOVIN	4.3e-127	Coronin-7 OS=Bos taurus	AAEL009249-PB	0	Coronin [Source:UniProtKB/TrEMBL;Acc:A0A1S4FM51]	AALFPA_040789.P418	0	coronin-7, transcript variant X2	CQUJHB007146.P10991	0	coronin-7, transcript variant X3	FBpp0111869	0	pod1 coronin	0	0	0	0	0	0	0	0	0	0	0	0	0	0	0	0	0	0	0.1	0	0	0	0	0	0	0	0	0	0	0	0	0	0
AT00273	AT00273-RD	NA	NA	NA	NA	NA	NA	NA	NA	NA	NA	NA	NA	NA	NA	NA	6.59	2.5	3.92	7.82	3.95	3.5	0.26	1.96	1.25	2.37	3.74	2.19	4.25	6.3	4.53	1.3	1.56	2.03	0	0.99	2.16	2.72	1.37	2.94	0.6	2.22	2.11	0	1.48	2.12	4.11	9.71	7.18
AT00273	AT00273-RE	NA	NA	NA	NA	NA	NA	NA	NA	NA	NA	NA	NA	NA	NA	NA	6.71	7.88	8.86	16.45	16.39	24.27	8.38	7.51	11.26	7.38	4.76	7.32	10.71	6.54	5.85	5.07	4.44	7.76	0	1.94	0	1.78	3.58	0.54	3.4	5.76	5.06	5	7.23	3.47	12.1	11.75	10.43
AT00273	AT00273-RF	NA	NA	NA	NA	NA	NA	NA	NA	NA	NA	NA	NA	NA	NA	NA	1.94	3.11	3	7.44	9.78	11.02	9.96	4.71	11.26	5.96	5.07	5.47	3.11	2.52	4.52	2.54	0.33	0.32	0	0.85	0	0.32	0	0.24	0.19	1.7	0.41	1.24	0.83	0.65	1.33	0.61	0
AT00273	AT00273-RG	NA	NA	NA	NA	NA	NA	NA	NA	NA	NA	NA	NA	NA	NA	NA	0	0	0.38	0	0	0	0	1.74	1.04	0	0.86	0	0.69	0	0	0.46	0.1	0	0.61	1.97	0	0	0	0	2.93	0	0	1.29	0	1.22	0	0	0
AT00273	AT00273-RH	sp|Q9VCU7|VRET_DROME	2.29e-26	Protein vreteno OS=Drosophila melanogaster	AAEL020359-PB	0	unspecified product	AALFPA_042443.P2684	0	protein vreteno	CQUJHB015204.P23578	0	uncharacterized LOC6046915	FBpp0083716	2.26e-27	vreteno	3.33	1.14	3.23	2.49	4.39	2.23	1.2	1.41	0.65	0.69	1.37	2.12	5.82	6.54	7.8	20.21	8.68	11.29	35.49	20.43	17.91	25.15	27.51	25.06	21.71	12.28	16.42	15.01	26.98	19.56	11.62	12.71	25.69
AT00273	AT00273-RI	NA	NA	NA	NA	NA	NA	NA	NA	NA	NA	NA	NA	NA	NA	NA	3.06	2.29	1.03	0.67	1.74	2.07	1.82	1.35	3.68	0.86	0.34	0.33	5.23	2.81	5.06	37.73	13.21	19.12	11.02	15.33	7.95	14.94	20.01	12.6	28.85	26.91	19.7	36.23	29.8	24.46	13.18	26.15	25.47
AT00273	AT00273-RJ	NA	NA	NA	AAEL020359-PC	5.04e-116	unspecified product	AALFPA_042443.P2684	1.29e-116	protein vreteno	CQUJHB015204.P23578	1.24e-85	uncharacterized LOC6046915	NA	NA	NA	0.88	0.64	1.54	1.87	0	2.32	0	1.1	0	1.18	0.26	1.9	0.96	7	0	0.02	3.99	5.82	4.43	7.32	8.61	5.72	2.98	6.76	0	3.33	3.98	7.34	17.49	8.02	11.83	9.53	18.76
AT00274	AT00274-RA	NA	NA	NA	NA	NA	NA	NA	NA	NA	NA	NA	NA	NA	NA	NA	0	0	0	6.21	11.28	0	0	0	0	0	0	0	6.1	0	15.69	0	9.83	0	0	0	0	0	0	0	0	0	0	0	0	6.79	0	0	11.12
AT00275	AT00275-RA	sp|Q24206|BRC4_DROME	1.09e-34	Broad-complex core protein isoform 6 OS=Drosophila melanogaster	AAEL009250-PG	0	unspecified product	AALFPA_048055.P10366	0	broad-complex core protein isoforms 1/2/3/4/5-like, transcript variant X1	CQUJHB000227.P373	0	broad-complex core protein isoforms 1/2/3/4/5, transcript variant X2	FBpp0111521	1.17e-61	unspecified product	1.98	3.09	2.74	4.41	5.83	4.67	4.25	2.7	4.89	1.34	2.98	1.78	10.42	8.46	10.42	5.23	4.76	5.26	2.57	6.05	2.37	4.76	5.85	3.3	5.8	5.5	4.03	5.75	7.01	7.21	5.34	6.6	7.95
AT00275	AT00275-RB	NA	NA	NA	NA	NA	NA	NA	NA	NA	NA	NA	NA	NA	NA	NA	3.83	1.87	4.07	2.59	2.55	3.27	2.51	4.35	3.16	1.86	0.49	1.76	9.75	8.41	9.77	4.11	7.31	9.85	2.07	3.41	4.08	1.88	3.75	1.71	1.65	3.1	3.62	1.68	4.72	1.86	9.96	7.82	9.97
AT00275	AT00275-RC	NA	NA	NA	AAEL009250-PD	1.96e-75	unspecified product	AALFPA_048055.P10368	1.48e-78	broad-complex core protein isoforms 1/2/3/4/5-like, transcript variant X4	CQUJHB000227.P374	4.88e-76	broad-complex core protein isoforms 1/2/3/4/5, transcript variant X2	FBpp0111521	2.91e-47	unspecified product	3	2.18	0	3.75	6.4	4.38	1.85	0.44	1.98	0.66	0.04	0.37	7.74	3.25	8.16	3.76	5.26	3.26	2.32	4.72	2.42	0.96	2.11	5.01	4.29	1.77	1.67	3.89	4.69	5.77	2.53	0.69	3.89
AT00276	AT00276-RA	sp|P70478|APC_RAT	2.07e-129	Adenomatous polyposis coli protein OS=Rattus norvegicus	AAEL020203-PA	0	unspecified product	AALFPA_078425.P51720	0	serine-rich adhesin for platelets-like	CQUJHB015036.P23315	0	adenomatous polyposis coli homolog	FBpp0307743	0	APC-like	19.04	16.02	16.66	19.7	21.51	20.71	21.36	19.62	24.68	16.33	16.15	17.28	29.93	29.54	26.59	26.11	20.9	29.26	6.12	16.79	7.79	13.61	15.79	11.76	19.08	24.81	19.65	20.51	27.41	21.97	31.72	37.24	36.24
AT00277	AT00277-RA	NA	NA	NA	AAEL001319-PB	6.89e-58	unspecified product	AALFPA_065620.P34423	2.28e-61	cuticle protein 2-like	CQUJHB000322.P535	1.36e-35	histidine-rich protein PFHRP-II	FBpp0083327	8.77e-21	Cuticular protein 92F	0	0	0	0	0	0	0	0	0	0	0	0	0	0	0	0	0	0	0.29	0	0	0	0	0	0	0	0	0	1.32	0	0	0	0
AT00277	AT00277-RB	NA	NA	NA	AAEL001319-PB	3.78e-61	unspecified product	AALFPA_065620.P34423	1.19e-63	cuticle protein 2-like	CQUJHB000322.P535	1.64e-37	histidine-rich protein PFHRP-II	FBpp0083327	1.25e-20	Cuticular protein 92F	826.86	294.94	501.45	170.35	76.27	157.91	5405.65	5777.53	4744.78	4670.23	4118.73	4427.64	27.17	46.64	41.66	9.32	84.48	21.53	4.85	7.74	7.46	9.39	9.95	8	12.07	11.06	16.18	1.92	2.86	4.72	6.39	2.44	3.07
AT00278	AT00278-RA	NA	NA	NA	AAEL022556-PA	9.8e-67	unspecified product	AALFPA_047351.P9360	1.75e-65	cuticle protein 5-like	CQUJHB000322.P535	1.47e-37	histidine-rich protein PFHRP-II	FBpp0083327	1.5e-21	Cuticular protein 92F	0	0	0	0	0	0	0	124.4	0	0	0	0	0	2.27	0	0	0	3.7	0	1.3	0.68	0	0	1.16	0.27	3.81	0.86	0	0.48	1.66	0.85	1.07	0.29
AT00278	AT00278-RB	NA	NA	NA	AAEL022556-PA	3.55e-75	unspecified product	AALFPA_047351.P9360	7.24e-74	cuticle protein 5-like	CQUJHB000322.P535	9.57e-38	histidine-rich protein PFHRP-II	FBpp0083327	1.16e-21	Cuticular protein 92F	26.34	7.64	8.99	112.49	38.4	130.74	2277.16	2440.59	3029.86	1773.79	1522.8	1777.4	0.29	0	0	2.37	0	0	0	0	0	1.36	1.62	0	0	0	0	0	0	0	0	0	0
AT00279	AT00279-RA	sp|Q9HB90|RRAGC_HUMAN	1.61e-167	Ras-related GTP-binding protein C OS=Homo sapiens	AAEL005197-PA	0	unspecified product	AALFPA_072266.P43342	0	Putative small gtpase involved in nuclear protein import [Source:UniProtKB/TrEMBL;Acc:A0A023ERA1]	CQUJHB012436.P19267	0	ras-related GTP-binding protein C	FBpp0087883	2.39e-177	Ras-related GTP binding C/D	0	0	0	0	0	0	0	0.17	0	0	0	0	1	0.56	0.09	9.2	5.05	3.83	4.08	6.44	5.5	5.99	4.84	5.33	6.77	8.02	5.22	8.5	9.1	6.81	10.11	12.04	8.88
AT00280	AT00280-RA	NA	NA	NA	AAEL022556-PA	1.21e-72	unspecified product	AALFPA_047351.P9360	7.23e-69	cuticle protein 5-like	CQUJHB000322.P535	1.89e-38	histidine-rich protein PFHRP-II	FBpp0083327	9.98e-21	Cuticular protein 92F	275.92	69.29	123.82	142.1	39.06	136.49	4442.81	4932.99	4418.23	3385.8	3286.37	3492.77	21.78	31.6	25.32	31.89	43.33	33.03	21.01	22.74	18.89	14.93	21.31	24.66	25.69	23.55	45.14	10.13	14.29	11.94	19.28	15.76	20.39
AT00281	AT00281-RA	sp|Q6P8B3|SPOP_XENTR	1.91e-34	Speckle-type POZ protein OS=Xenopus tropicalis	AAEL020002-PC	1.71e-36	unspecified product	AALFPA_069458.P39536	1.41e-36	protein roadkill-like, transcript variant X2	CQUJHB017679.P27296	2.34e-37	protein roadkill, transcript variant X7	FBpp0290847	6.48e-36	roadkill	0	0	0	0	0	0	0	0.08	0	0	0	0	0.33	0.89	1.03	20.18	8.9	9.05	17.47	14.21	9.72	18.08	20.51	17.03	22.54	20.43	16.47	28.89	25.87	22.44	13.89	18.22	22.78
AT00282	AT00282-RA	sp|P82120|CUO7_BLACR	8.79e-11	Cuticle protein 7 OS=Blaberus craniifer	AAEL015119-PB	1.64e-149	cuticle protein, putative	AALFPA_069290.P39327	4.95e-145	pupal cuticle protein Edg-84A-like	CQUJHB000322.P535	3.08e-113	histidine-rich protein PFHRP-II	FBpp0083327	1.51e-50	Cuticular protein 92F	17.97	5.23	5.41	23.69	7.3	18	697.4	692.36	2745.47	598.92	1112.59	1997.98	0.37	0	0.42	0.87	1.87	2.01	1.95	1.24	0.42	2.15	0.77	0.21	3.15	2.89	2.56	0.29	0.48	0.73	3.85	0.1	0.55
AT00283	AT00283-RA	NA	NA	NA	NA	NA	NA	NA	NA	NA	NA	NA	NA	NA	NA	NA	0	0	0	0.02	0	0.1	1.2	0.6	5.26	1.27	0.94	13.25	0	0.18	0	0.08	0.14	0.1	0	0.03	0.02	0.22	0.14	0.31	0.17	0.3	1.35	0.38	0.11	0.27	0.09	0.04	0.1
AT00284	AT00284-RA	sp|B0WC46|TRET1_CULQU	2.68e-21	Facilitated trehalose transporter Tret1 OS=Culex quinquefasciatus	AAEL020619-PC	0	unspecified product	AALFPA_067556.P37055	0	facilitated trehalose transporter Tret1-like	CQUJHB014175.P21984	0	facilitated trehalose transporter Tret1	FBpp0112109	4.01e-23	unspecified product	38.68	31.99	34.22	49.11	57.34	55.56	6.66	25.18	2.61	5.73	5.39	4.16	42	40.93	48.3	14.35	10.78	15.36	9.77	12.45	8.95	0.63	2.39	2.36	4.41	7.5	4.04	1.45	2.36	1.82	43.68	27.14	33.52
AT00285	AT00285-RA	NA	NA	NA	NA	NA	NA	NA	NA	NA	NA	NA	NA	NA	NA	NA	0	0	0	0	0	0	0	0	0	0	0	0	0	0	0	0	0	0	0	0	0	0	0	2.26	0	0	0	0	0	1.32	0	0	1.82
AT00286	AT00286-RA	NA	NA	NA	AAEL014000-PA	0	unspecified product	AALFPA_048634.P11201	0	uncharacterized LOC109428483	CQUJHB008400.P12953	0	uncharacterized LOC6049927	NA	NA	NA	2.35	1.56	1.24	3.6	3.37	2.88	2.54	1.71	3.02	2.34	3.11	1.51	4.64	5.06	7.03	14.88	7.19	10.26	16.54	15.3	14.21	17.77	18.4	18.31	24.94	18.7	18.19	20.65	19.68	22.81	9.85	12.68	14.92
AT00287	AT00287-RA	NA	NA	NA	NA	NA	NA	NA	NA	NA	CQUJHB012384.P19157	5.35e-17	uncharacterized LOC6049926	FBpp0306647	5.42e-13	unspecified product	34.59	31.28	38.37	23.36	21.16	36.8	34.37	45.21	48.28	43.66	71.62	88.34	35.92	74.63	56.36	91.07	38.67	39.11	57.71	50.75	77.9	58.84	38.27	14.94	57.75	88.6	24.19	29.55	19.49	47.94	45.14	18.81	32.36
AT00288	AT00288-RA	sp|Q4V7Q6|ULK3_XENLA	1.6e-127	Serine/threonine-protein kinase ULK3 OS=Xenopus laevis	AAEL022443-PA	0	unspecified product	AALFPA_044942.P5978	0	serine/threonine-protein kinase ULK3	CQUJHB005518.P8486	0	serine/threonine-protein kinase ULK3	FBpp0081533	0	Another Drosophila Unc-51-like kinase	4.66	5.89	5.4	12.2	10.48	10.81	6.85	7.49	7.2	7.35	8.48	10.62	14.76	15.93	15.51	15.83	10.4	14.12	19.03	16.55	14.69	18.08	19.52	16.44	19.07	17.38	14.28	15.32	15.81	14.07	13.13	11.06	15.02
AT00289	AT00289-RA	NA	NA	NA	AAEL014000-PA	1.02e-174	unspecified product	AALFPA_048634.P11201	2.5e-161	uncharacterized LOC109428483	CQUJHB008400.P12953	7.42e-148	uncharacterized LOC6049927	NA	NA	NA	2.25	2.2	2.38	3.36	2.35	3.56	1.43	0.43	2.51	3.18	2.03	2.06	1.4	2.94	2.78	0.9	2.02	0	1.18	1.36	1.26	1.36	2.56	0.65	1.61	2.08	1.6	1.71	1.32	1.58	1.21	2.1	2.1
AT00289	AT00289-RB	NA	NA	NA	AAEL014000-PA	1.27e-169	unspecified product	AALFPA_048634.P11201	1.99e-156	uncharacterized LOC109428483	CQUJHB008400.P12953	1.12e-142	uncharacterized LOC6049927	NA	NA	NA	0	0	0	0	0.84	0	0	0	0	0	0	0	0	0	1.14	0	0	0.51	0	0	0	0	0	0.29	0	0	0	0	0	0	0	0	0
AT00290	AT00290-RA	sp|Q0P483|S2542_DANRE	1.72e-105	Mitochondrial coenzyme A transporter SLC25A42 OS=Danio rerio	AAEL024179-PC	0	unspecified product	AALFPA_054618.P19489	0	mitochondrial coenzyme A transporter SLC25A42	CQUJHB004749.P7345	0	mitochondrial coenzyme A transporter SLC25A42, transcript variant X2	FBpp0310687	1.69e-152	Dephosphocoenzyme A carrier	20.88	15.89	16.93	14.1	15.94	15.11	18.4	17.01	24.32	15.98	13.75	16.4	109.51	96.01	99.72	40.48	45.1	45.39	24.56	40.6	26.81	41.83	40.19	36.98	42.57	48.27	39.42	36.26	41.27	39.41	37.17	38.12	46.68
AT00290	AT00290-RB	sp|Q0P483|S2542_DANRE	2.86e-99	Mitochondrial coenzyme A transporter SLC25A42 OS=Danio rerio	AAEL024179-PC	0	unspecified product	AALFPA_054618.P19489	0	mitochondrial coenzyme A transporter SLC25A42	CQUJHB004749.P7345	0	mitochondrial coenzyme A transporter SLC25A42, transcript variant X2	FBpp0310687	1.52e-145	Dephosphocoenzyme A carrier	0	0	0	0	0	0	0	0	0	0	0	0	0	0	0	0	0	0	0	0	0	0	0	0	0	0	0	0	0	0	0	0	0
AT00290	AT00290-RC	sp|Q0P483|S2542_DANRE	8.68e-106	Mitochondrial coenzyme A transporter SLC25A42 OS=Danio rerio	AAEL024179-PC	0	unspecified product	AALFPA_054618.P19489	0	mitochondrial coenzyme A transporter SLC25A42	CQUJHB004749.P7345	0	mitochondrial coenzyme A transporter SLC25A42, transcript variant X2	FBpp0310687	3.03e-151	Dephosphocoenzyme A carrier	0	0	0	0	0	0	0	0	0	0	0	0	0	0	0	0	0	0	0	0	0	0	0	0	0	0	0	0	0	0	0	0	0
AT00291	AT00291-RA	sp|Q9VFP2|RDX_DROME	3.86e-49	Protein roadkill OS=Drosophila melanogaster	AAEL020002-PC	1.03e-54	unspecified product	AALFPA_069458.P39536	3.74e-55	protein roadkill-like, transcript variant X2	CQUJHB017679.P27296	9.28e-56	protein roadkill, transcript variant X7	FBpp0290847	2.81e-53	roadkill	0	0	0.18	0.11	0.12	0.1	0.3	0.62	1.09	0.28	0	0	3.42	3.12	2.71	4.8	1.28	1.7	1.72	1.92	2.57	2.71	2.85	1.62	2.34	2.05	1.81	1.04	1.75	0.71	0.72	0.39	2.34
AT00292	AT00292-RA	sp|Q7QDU4|STAT_ANOGA	0	Signal transducer and transcription activator OS=Anopheles gambiae	AAEL020559-PF	0	JAKSTAT pathway signalling transcription factor	AALFPA_077833.P50934	0	signal transducer and transcription activator, transcript variant X1	CQUJHB009490.P14671	0	signal transducer and transcription activator, transcript variant X1	FBpp0088487	1.13e-133	Signal-transducer and activator of transcription protein at 92E	0	0	0	0	0	0	0	0	0	0	0	0	0	0	0	0	0	0	0	0	0	0	0	0	0.18	0	0	0	0	0	0	0	0
AT00292	AT00292-RB	sp|Q7QDU4|STAT_ANOGA	0	Signal transducer and transcription activator OS=Anopheles gambiae	AAEL020559-PF	0	JAKSTAT pathway signalling transcription factor	AALFPA_077833.P50934	0	signal transducer and transcription activator, transcript variant X1	CQUJHB009490.P14671	0	signal transducer and transcription activator, transcript variant X1	FBpp0306652	6.25e-135	Signal-transducer and activator of transcription protein at 92E	25.95	16.83	22.83	14.72	28.65	19.68	10.1	9.11	12.02	7.13	8.07	12.96	40.33	50.49	44.93	30.02	44.16	41.8	22.37	25.79	24.31	25.6	27.09	26.98	34.48	39.06	41.44	32.15	34.42	31.89	62.77	49.86	55.87
AT00292	AT00292-RC	NA	NA	NA	NA	NA	NA	NA	NA	NA	NA	NA	NA	NA	NA	NA	1.82	0.92	0.35	7.45	0.3	2.1	0	0.47	0	0	1.26	0	11.05	0.02	0	2.15	5.85	1.89	1.33	7.78	2.7	0	2.27	4.8	0	5.04	6.94	2.57	5.75	6.8	8.92	10.47	4.61
AT00292	AT00292-RD	NA	NA	NA	NA	NA	NA	NA	NA	NA	NA	NA	NA	NA	NA	NA	2.57	6.34	0	15.08	3.48	10.32	8.19	7.56	6.14	9	5.99	0.1	16.96	10.05	3.05	47.67	4.38	20.95	4.07	13.82	4.21	10.47	8.93	7.68	5.87	18.02	10.67	13.19	11.23	12.2	23.02	28.36	25.84
AT00292	AT00292-RE	NA	NA	NA	NA	NA	NA	NA	NA	NA	NA	NA	NA	NA	NA	NA	0.39	0	2.95	0	4.52	0	0.61	1.74	3.63	0	0	3.23	0	3.81	11.47	0	4.56	0.06	0	0	0	1.76	0	0	9.71	2.36	0	3.62	0	0.08	0	0.68	0
AT00292	AT00292-RF	NA	NA	NA	NA	NA	NA	NA	NA	NA	NA	NA	NA	NA	NA	NA	0	0	0	0	0	0	0	0	0	0	0	0	0	0	0	0	0	0.01	0	0	0	0.26	0	0	5.13	0.05	0	0.6	0	0.3	0	1.45	0
AT00292	AT00292-RG	NA	NA	NA	NA	NA	NA	NA	NA	NA	NA	NA	NA	NA	NA	NA	0	0	0	0	0	0	0	0	0	0.95	0	0	0	0	0	5.55	0	1.27	2.86	0.73	1.48	1.99	3.75	3.52	0	0.44	3.06	2.76	7.79	4.18	0	2.69	3.91
AT00292	AT00292-RH	NA	NA	NA	AAEL022298-PA	1.54e-55	unspecified product	AALFPA_056591.P22209	0	uncharacterized LOC115264169	CQUJHB010832.P16663	2.9e-33	uncharacterized LOC6032483	NA	NA	NA	0.94	0.1	0.38	0.1	0.3	0.18	0.65	0.62	0.32	1.2	0.74	0.93	3.56	1.97	1.83	0.36	2.29	1.18	0.19	0.24	0.14	0	0.36	0.61	0	1.45	0.46	0.08	0.24	0.34	1.59	1.11	1.01
AT00293	AT00293-RA	NA	NA	NA	NA	NA	NA	NA	NA	NA	NA	NA	NA	NA	NA	NA	10.71	14.12	11.68	21.45	25.94	25.8	20.47	17.86	22.57	17.71	17.16	16.43	27.1	37.74	33.87	30.01	16.71	21.51	30.25	28.95	31.29	26.74	26.13	34.09	28.81	22.63	29.82	26.91	28.11	31.53	21.06	14.11	22.21
AT00293	AT00293-RB	sp|Q7T293|SDE2_DANRE	1.11e-31	Splicing regulator SDE2 OS=Danio rerio	AAEL013265-PA	7.98e-114	Sde2_N_Ubi domain-containing protein [Source:UniProtKB/TrEMBL;Acc:A0A1S4FYI9]	AALFPA_053158.P17527	2.29e-107	replication stress response regulator SDE2-like	CQUJHB007056.P10835	1.3e-12	uncharacterized LOC119765942	FBpp0302813	2.87e-47	unspecified product	0	0	0	0	0	0	0	0	0	0	0	0	0	0	0	0	0	0	0	0	0	0	0	0	0	0	0	0	0	0	0	0	0
AT00294	AT00294-RA	sp|O15431|COPT1_HUMAN	6.08e-08	High affinity copper uptake protein 1 OS=Homo sapiens	AAEL013263-PA	2.21e-48	high affinity copper transporter, putative	AALFPA_057411.P23277	3.77e-49	Copper transporter [Source:UniProtKB/TrEMBL;Acc:A0A182G6A2]	CQUJHB007593.P11651	7.36e-08	high affinity copper uptake protein 1, transcript variant X1	FBpp0081325	5.13e-15	Copper transporter 1B	0	0	0	0	0	0	0	0	0	0	0	0	2.48	0	0	0	0	0	0	0	0	0	0	0	0	0	0	0	0	0	0	0	0
AT00294	AT00294-RB	sp|O15431|COPT1_HUMAN	1.35e-26	High affinity copper uptake protein 1 OS=Homo sapiens	AAEL013263-PA	1.99e-99	high affinity copper transporter, putative	AALFPA_057411.P23277	6.19e-100	Copper transporter [Source:UniProtKB/TrEMBL;Acc:A0A182G6A2]	CQUJHB007593.P11651	1.14e-20	high affinity copper uptake protein 1, transcript variant X1	FBpp0081325	3.05e-35	Copper transporter 1B	44.85	30.58	26.53	11.69	17.61	18.96	2.97	12	18.12	16.07	3.35	1.77	3.74	8.72	17.85	10.91	16.28	22.27	10.14	5.3	7.59	10.43	2.26	2.13	8.67	6.39	3.63	37.01	35.49	26.64	21.42	37.03	48.07
AT00294	AT00294-RC	sp|Q8WNR0|COPT1_PIG	3.37e-14	High affinity copper uptake protein 1 OS=Sus scrofa	AAEL013263-PA	1.27e-42	high affinity copper transporter, putative	AALFPA_068356.P38086	2.09e-42	high affinity copper uptake protein 1-like	CQUJHB007593.P11651	6.89e-17	high affinity copper uptake protein 1, transcript variant X1	FBpp0081325	4.79e-18	Copper transporter 1B	26.62	19.45	30.25	0.05	25.84	26.21	4.02	0	0.85	16.92	5.9	0	0	0	0	0	0	6.49	0	0	0	35.48	0	0	28.69	4.39	0	0	2.56	33.31	51.03	0.97	0
AT00295	AT00295-RA	sp|P23757|POXM_DROME	1.02e-88	Paired box pox-meso protein OS=Drosophila melanogaster	AAEL028002-PB	0	unspecified product	AALFPA_043231.P3750	0	paired box protein Pax-1-like	CQUJHB018387.P28368	2.5e-60	protein gooseberry	FBpp0110325	1.01e-89	Pox meso	0.21	0.72	0.29	0.61	0.13	1.8	2.11	4.17	3.55	1.65	2.32	0	3.32	6.62	1.17	0.23	1.3	0.49	0.57	0.49	0	0.47	0	0.22	0	0	0.23	0	0.2	0.25	1.44	0.96	1.49
AT00295	AT00295-RB	sp|P23757|POXM_DROME	4.44e-88	Paired box pox-meso protein OS=Drosophila melanogaster	AAEL028002-PB	0	unspecified product	AALFPA_043231.P3750	0	paired box protein Pax-1-like	CQUJHB018387.P28368	2.49e-60	protein gooseberry	FBpp0110325	4.39e-89	Pox meso	0	0	0	0	0	0	0	0	0	0	0	1.8	0	0	1.1	0	0	0	0	0	0	0	0	0	0	0.64	0	0	0	0	0	0	0
AT00296	AT00296-RA	NA	NA	NA	AAEL023718-PA	6.52e-75	unspecified product	AALFPA_059687.P26344	6.44e-72	uncharacterized LOC109402455	CQUJHB004228.P6560	2.2e-28	uncharacterized LOC6035050, transcript variant X2	NA	NA	NA	0	0	0	0	0	0	0	0	0	0	0	0	0	0	0	0	0	0	0	0	0	0	0	0	0	0	0	0	0	0	0	0	0
AT00296	AT00296-RB	NA	NA	NA	AAEL023718-PA	2.43e-87	unspecified product	AALFPA_059687.P26344	9.57e-83	uncharacterized LOC109402455	CQUJHB004228.P6560	1.83e-31	uncharacterized LOC6035050, transcript variant X2	NA	NA	NA	0	0	0	0	0	0	0	0.06	0	0	0	0	0	0	0	4.56	3.4	3.7	2.21	3.12	3.71	4.41	2.45	5.95	8.29	5.33	5.05	2.69	3.49	4.32	4.39	6.1	4.56
AT00297	AT00297-RA	sp|Q9VH78|ALG12_DROME	0	Probable Dol-P-Man:Man(7)GlcNAc(2)-PP-Dol alpha-1,6-mannosyltransferase OS=Drosophila melanogaster	AAEL013078-PF	0	glycosyltransferase	AALFPA_060779.P27854	0	probable Dol-P-Man:Man(7)GlcNAc(2)-PP-Dol alpha-1,6-mannosyltransferase	CQUJHB018405.P28397	1.29e-13	GPI mannosyltransferase 3	FBpp0081608	0	Alg12 alpha-1,6-mannosyltransferase	0.6	0.78	0.51	0.15	0.59	1.15	0.45	0.21	0.36	0.43	0.65	1.06	0.54	0.36	0.55	0.35	0.53	0.94	0.05	0.64	0.55	1.33	0.24	0.08	0.24	0.66	0.81	1.33	0.32	0.74	0.82	0.72	0.48
AT00297	AT00297-RB	sp|Q9VH78|ALG12_DROME	0	Probable Dol-P-Man:Man(7)GlcNAc(2)-PP-Dol alpha-1,6-mannosyltransferase OS=Drosophila melanogaster	AAEL013078-PF	0	glycosyltransferase	AALFPA_060779.P27854	0	probable Dol-P-Man:Man(7)GlcNAc(2)-PP-Dol alpha-1,6-mannosyltransferase	CQUJHB018405.P28397	1.21e-14	GPI mannosyltransferase 3	FBpp0081608	0	Alg12 alpha-1,6-mannosyltransferase	18.04	18.37	20.34	20.62	18.32	15.67	14.13	11.97	17.31	19.06	16.41	15.83	22.54	27.28	22.59	27.27	19.21	21.4	23.16	25.38	25.64	38.84	41.08	42.23	31.84	33.26	31.35	25.03	25.4	28.96	23.29	24.19	24.76
AT00298	AT00298-RA	sp|P0DMQ5|INAM2_HUMAN	1.09e-07	Putative transmembrane protein INAFM2 OS=Homo sapiens	AAEL013077-PC	4.74e-113	unspecified product	AALFPA_076763.P49395	3.04e-113	uncharacterized LOC109428474, transcript variant X3	NA	NA	NA	FBpp0290482	6.69e-31	inaF-D	1.61	1.59	1.52	4.61	2.59	2.06	15.66	17.08	18.21	14.88	21.48	13.38	12.22	15.29	23.72	2.83	13.32	22.56	4.51	5.7	5	6.08	4.66	2.97	7.2	11.87	6.24	6.43	7.86	3.78	16.96	9.79	6.69
AT00299	AT00299-RA	NA	NA	NA	NA	NA	NA	NA	NA	NA	NA	NA	NA	NA	NA	NA	0	0	0.92	3.83	0	0	0	0.62	0	0	0	0	1.96	6.64	24.25	16.57	6.33	6.2	10.15	0	3.42	0	10.54	0	2.51	0	0	31.59	1.9	18.22	7.81	0	3.98
AT00299	AT00299-RB	NA	NA	NA	NA	NA	NA	NA	NA	NA	NA	NA	NA	NA	NA	NA	0	0	0.68	0.24	0	0.79	0.29	0.19	0.46	1.35	0	0	0	0	0.24	0	1.38	1.27	0	0.55	0	0	1.11	0.88	0.89	0	0.21	1.15	0.42	3.25	1.13	0.38	0.69
AT00299	AT00299-RC	sp|Q17015|CU01_ANOGA	8.8e-35	Cuticle protein OS=Anopheles gambiae	AAEL002092-PA	6.75e-79	cuticle protein, putative	AALFPA_041427.P1288	2.19e-75	larval cuticle protein A2B-like	CQUJHB002448.P3679	3.26e-63	larval cuticle protein A2B	FBpp0081193	1.19e-34	Ccp84Af	0	0	0	0	0	4.63	2683.93	2541.62	567.76	2715.52	2561.52	1828.23	0	1.04	1.14	0.32	0.51	0	0.68	0	0	0.66	0.66	0	0	0	0.92	0.27	0	0	0.91	0.57	0
AT00300	AT00300-RA	NA	NA	NA	NA	NA	NA	NA	NA	NA	NA	NA	NA	NA	NA	NA	0	0	0	0	0	0	0	0	0	0.24	0	0	0	0	0	0.92	0.89	0	0	0.32	0	0	0.75	0	0.51	1.28	1.47	3.13	5.83	5.32	0.36	0	0.18
AT00301	AT00301-RA	NA	NA	NA	AAEL023718-PA	9.36e-134	unspecified product	AALFPA_059687.P26344	1.58e-129	uncharacterized LOC109402455	CQUJHB004228.P6564	9.77e-61	uncharacterized LOC6035050, transcript variant X2	NA	NA	NA	2.28	2.37	3.59	0.88	2	2.24	2.94	3.22	2.85	2.88	3.4	4.02	3.02	2.78	4.32	1.76	2.65	4.07	0.77	1.43	1.26	0.59	2.28	2.63	0.77	1.6	1.44	0.58	0.91	1.19	1.93	1.26	1.68
AT00302	AT00302-RA	sp|Q7ZVN5|SRP54_DANRE	0	Signal recognition particle subunit SRP54 OS=Danio rerio	AAEL013076-PB	0	signal recognition particle 54 kda protein	AALFPA_076580.P49108	0	Signal recognition particle 54 kDa protein [Source:UniProtKB/TrEMBL;Acc:A0A182H825]	CQUJHB004916.P7563	0	signal recognition particle 54 kDa protein	FBpp0076872	0	Signal recognition particle 54k	75.28	73.84	69.21	53.11	53.45	58.69	55.59	61	70.76	57.36	49	50.62	64.46	67.8	62.91	47.59	43.4	45.88	36.98	54.89	45.76	92.53	82.01	86.11	54.45	48.04	61.17	66.74	61.32	67.33	58.27	60.92	53.6
AT00303	AT00303-RA	sp|P54397|FKB39_DROME	2.41e-66	39 kDa FK506-binding nuclear protein OS=Drosophila melanogaster	AAEL013075-PB	1.58e-170	unspecified product	AALFPA_072519.P43693	8.11e-170	46 kDa FK506-binding nuclear protein-like	CQUJHB011914.P18405	4.32e-154	46 kDa FK506-binding nuclear protein	FBpp0082574	2.38e-67	FK506-binding protein 39kD	289.66	182.07	170	94.74	98.22	95.37	29.03	37.28	45.66	31.14	26.61	28.44	54.66	58.88	62.69	355.43	225.34	272.3	288.87	332.08	252.29	432.29	447.1	411.02	381.71	361.29	286.27	497.2	511.94	543.13	296.03	393.68	452.36
AT00304	AT00304-RA	NA	NA	NA	NA	NA	NA	NA	NA	NA	NA	NA	NA	NA	NA	NA	0	0	0	0.34	0	0	0	0	0	0	0	0	0	0	0	0.16	0	0.38	0	0	0	0	0	0	0	0.55	0	0	0	0	0	0	0
AT00305	AT00305-RA	NA	NA	NA	NA	NA	NA	NA	NA	NA	NA	NA	NA	NA	NA	NA	4.7	2.13	3.67	7.6	8.52	7.7	6.16	4.8	0.31	8.25	0	6.47	7.81	5.34	0	4.09	4.01	3.25	0.01	1.97	0	1.46	0	0.22	0	1.47	1.97	2.54	0	3.41	6.07	11.47	6.88
AT00305	AT00305-RB	NA	NA	NA	NA	NA	NA	NA	NA	NA	NA	NA	NA	NA	NA	NA	1.47	3.04	2.17	5.65	3.59	7.6	0	4.16	8.05	4.38	0	3.83	2.06	3.44	0	1.65	1.81	2.82	0.12	0.18	0.23	0.73	0	0.93	0.38	0	1.04	1.26	0	2.53	8.86	12.72	5.71
AT00305	AT00305-RC	sp|O57415|RREB1_CHICK	8.66e-44	Ras-responsive element-binding protein 1 OS=Gallus gallus	AAEL020033-PA	0	unspecified product	AALFPA_063317.P31202	1.03e-20	zinc finger protein 420, transcript variant X42	CQUJHB010564.P16259	0	uncharacterized LOC6051582	FBpp0099653	5.88e-80	pebbled	0	0	0	0	0	0	2.86	0	5.29	0.12	2.63	0	0	0	3.84	0	0	0.53	0.21	0.76	0.01	0	1.55	0	3.43	3.34	0	1.05	2.07	0	0	0.9	0
AT00305	AT00305-RD	sp|O57415|RREB1_CHICK	8.67e-44	Ras-responsive element-binding protein 1 OS=Gallus gallus	AAEL020033-PC	0	unspecified product	AALFPA_063317.P31202	1.05e-20	zinc finger protein 420, transcript variant X42	CQUJHB010564.P16259	0	uncharacterized LOC6051582	FBpp0099653	5.41e-80	pebbled	0.03	0	0	0	0	0	1.87	0.15	4.83	0	6.27	0	0	0	5.67	0	0	0	0.01	0	0.52	0	1.35	0.01	0	0	0	0.2	2.66	0	0	1.55	0
AT00305	AT00305-RE	sp|Q9V3X4|BSCL2_DROME	6.94e-57	Seipin OS=Drosophila melanogaster	AAEL002129-PA	3.53e-106	unspecified product	AALFPA_046629.P8359	1.59e-111	seipin	CQUJHB002613.P3917	2.04e-101	seipin	FBpp0070426	6.85e-58	Seipin	8.36	1.22	14.15	0	11.82	5.67	0	0	0	0.36	1.05	0	1.14	9.53	4.49	18.67	4.4	1.21	8.07	13.69	0	1.82	0	0	0	0	0.11	7.02	1.21	0	8.08	5.52	1.74
AT00306	AT00306-RA	sp|P70353|NFYC_MOUSE	2.86e-61	Nuclear transcription factor Y subunit gamma OS=Mus musculus	AAEL028129-PB	7.39e-138	Putative nuclear transcription factor y subunit gamma [Source:UniProtKB/TrEMBL;Acc:A0A0P6K0W4]	AALFPA_066780.P36029	2.62e-161	nuclear transcription factor Y subunit gamma-like	CQUJHB007443.P11433	2.46e-128	nuclear transcription factor Y subunit gamma	FBpp0070935	9.61e-50	Nuclear factor Y-box C	5.43	6.33	5.13	4.11	6.36	4.62	3.83	2.58	3.73	2	2.55	2.87	6.71	9.37	5.99	15.05	6.52	8.18	4.63	5.68	3.94	5.13	9.35	4.63	14.63	10.9	9.24	13.97	10.36	11.67	10.09	8.71	12.17
AT00306	AT00306-RB	sp|Q62725|NFYC_RAT	8.49e-60	Nuclear transcription factor Y subunit gamma OS=Rattus norvegicus	AAEL028129-PB	2.25e-128	Putative nuclear transcription factor y subunit gamma [Source:UniProtKB/TrEMBL;Acc:A0A0P6K0W4]	AALFPA_066780.P36029	6.45e-146	nuclear transcription factor Y subunit gamma-like	CQUJHB007443.P11433	4.01e-119	nuclear transcription factor Y subunit gamma	FBpp0070935	5.72e-50	Nuclear factor Y-box C	0	0	0	0.47	0	0	0	0	0	0	0	0	0	0	0	0	0	0	0	0	0	0	0	0	0	0	0	0	0	0	0	0	0
AT00307	AT00307-RA	sp|Q91WD2|TRPV6_MOUSE	3.51e-54	Transient receptor potential cation channel subfamily V member 6 OS=Mus musculus	AAEL020482-PA	0	unspecified product	AALFPA_070673.P41227	0	uncharacterized LOC109428468	CQUJHB002199.P3334	0	uncharacterized LOC6047241	FBpp0070930	0	inactive	0.39	0.51	0.4	4.44	2.02	3.85	24.73	20.98	18.39	8.84	9.54	6.99	23.62	26.7	21.85	1.57	2.36	2.34	2.09	3.08	2.53	2.82	2.12	1.87	3.05	1.94	2.99	1.52	1.74	1.59	1.63	1.17	1.26
AT00308	AT00308-RA	NA	NA	NA	AAEL019733-PA	0	unspecified product	AALFPA_078061.P51261	3.22e-179	uncharacterized LOC109428467, transcript variant X3	CQUJHB016253.P25158	9.07e-96	uncharacterized LOC6054180	NA	NA	NA	2.15	2.91	5.31	4.45	5.17	3.65	14.48	14.01	21.87	12.13	9.54	10.33	6.41	8.36	3.39	16.3	12.77	15.97	10.88	13.26	9.51	16.92	13.72	15.53	13.27	15.25	15.62	13.63	16.3	15.71	13.16	13.79	19.72
AT00308	AT00308-RB	NA	NA	NA	AAEL019733-PC	0	unspecified product	AALFPA_078061.P51257	1.25e-178	uncharacterized LOC109428467, transcript variant X2	CQUJHB016253.P25158	4.55e-94	uncharacterized LOC6054180	NA	NA	NA	0	1.25	0	0	0.17	0	0	0.36	0	0	0.49	0	1.35	0	1.82	0.74	0.2	0.35	1.61	0.28	1.03	0.68	0	1.8	4.78	0	0	0	0	0	0	0	0
AT00308	AT00308-RC	NA	NA	NA	NA	NA	NA	NA	NA	NA	NA	NA	NA	NA	NA	NA	0.86	2.72	3.2	4.89	6.48	5.01	8.21	9.27	14.91	9.86	8.65	6.09	5.81	7.13	5.74	15.24	9.81	15.43	3.42	6.83	3.21	6.4	8.27	5.63	6.78	13.35	7.78	8.25	11.97	8.76	12.75	12.24	15.56
AT00308	AT00308-RD	sp|Q5T5U3|RHG21_HUMAN	8.64e-59	Rho GTPase-activating protein 21 OS=Homo sapiens	AAEL019733-PE	0	unspecified product	AALFPA_078061.P51260	0	uncharacterized LOC109428467, transcript variant X5	CQUJHB016253.P25158	0	uncharacterized LOC6054180	FBpp0290752	3.15e-85	Rho GTPase activating protein at 19D	1.24	1.87	2.67	2.16	0.97	4.24	4.51	6.49	10.95	5.96	2.76	7.88	2.06	3.47	5.49	12.36	1.26	5.5	1.67	5.9	0.68	4.54	2.44	2.31	4.12	5.35	4.56	3.8	4.7	4.84	2.71	4.13	5.08
AT00308	AT00308-RE	sp|Q5T5U3|RHG21_HUMAN	1.04e-57	Rho GTPase-activating protein 21 OS=Homo sapiens	AAEL019733-PD	0	unspecified product	AALFPA_078061.P51257	0	uncharacterized LOC109428467, transcript variant X2	CQUJHB016253.P25158	0	uncharacterized LOC6054180	FBpp0311266	1.15e-83	Rho GTPase activating protein at 19D	0	0	0	0	0	0	0.55	0	0	0	0.4	0	1.08	0	0	0	0	0.21	0	0	0.14	0	0	0.18	0	0	0	0	0	0	0.43	0	0
AT00308	AT00308-RF	NA	NA	NA	AAEL019733-PD	2.45e-52	unspecified product	AALFPA_078061.P51260	6.44e-52	uncharacterized LOC109428467, transcript variant X5	CQUJHB016253.P25158	4.6e-13	uncharacterized LOC6054180	NA	NA	NA	0.55	0.6	0.5	0	0.64	0	3.03	2.74	4.46	2.46	0	1.56	0.28	0.66	0	0.37	0	0	0	0	0	0.22	0	0	0	0.89	2.48	0	0	0.23	0	1.44	0
AT00308	AT00308-RG	sp|Q6DFV3|RHG21_MOUSE	8.27e-27	Rho GTPase-activating protein 21 OS=Mus musculus	AAEL019733-PC	0	unspecified product	AALFPA_078061.P51258	0	uncharacterized LOC109428467, transcript variant X1	CQUJHB016253.P25158	0	uncharacterized LOC6054180	FBpp0309351	3.55e-21	Rho GTPase activating protein at 19D	0	0	0	0	0	0	0	0	0	0	0	0	0	0	0	0	0	0	0	0	0.03	0	0	0	0	0	0	0	0	0	0	0	0
AT00308	AT00308-RH	sp|Q6DFV3|RHG21_MOUSE	7.11e-27	Rho GTPase-activating protein 21 OS=Mus musculus	AAEL019733-PC	0	unspecified product	AALFPA_078061.P51258	0	uncharacterized LOC109428467, transcript variant X1	CQUJHB016253.P25158	0	uncharacterized LOC6054180	FBpp0077012	3.1e-21	Rho GTPase activating protein at 19D	0	0	0	0	0	0	0	0	0	0	0	0	0	0	0	0	0	0	0	0	0	0	0	0	0	0	0	0	0	0	0	0	0
AT00308	AT00308-RI	NA	NA	NA	NA	NA	NA	NA	NA	NA	NA	NA	NA	NA	NA	NA	0	0	0	0	0	0	0	4.05	0	0	0	1.34	2.47	0	3.28	13.67	0	0	0	0	0	0	0	0	0	0	0	0	0	4.83	0	0	0
AT00308	AT00308-RJ	sp|Q9VH90|TRBID_DROME	0	Ubiquitin thioesterase trabid OS=Drosophila melanogaster	AAEL002091-PG	0	unspecified product	AALFPA_060740.P27807	0	ubiquitin thioesterase trabid, transcript variant X11	CQUJHB009531.P14722	0	ubiquitin thioesterase trabid	FBpp0081569	0	trabid	0	0	0	0	0	0	0	0	0	0	0	0	0	0	0	0	0	0	0	0	0	0	0	0	0	0	0	0	0	0	0	0	0
AT00309	AT00309-RA	NA	NA	NA	NA	NA	NA	NA	NA	NA	CQUJHB005255.P8062	2.61e-43	uncharacterized LOC6045876	FBpp0082625	3.3e-08	unspecified product	0	0	0	0	0	0	1	5.75	1.17	0	0	0	8.52	10.22	15.98	0	0	0	0	0	0	0	0	0	0	0	0	0	0	0	0	0	0
AT00310	AT00310-RA	NA	NA	NA	NA	NA	NA	NA	NA	NA	NA	NA	NA	NA	NA	NA	0	0	0	0	0	0	0	0	0	0	0	0	0	0	0	0	0	0	0	0	0	0	0	0	0	0	0	0	0	0	0	0	0
AT00311	AT00311-RA	sp|P45843|SCRT_DROME	0	Protein scarlet OS=Drosophila melanogaster	AAEL021570-PA	0	unspecified product	AALFPA_071673.P42546	0	protein scarlet-like	CQUJHB009327.P14360	0	protein scarlet	FBpp0075149	0	scarlet	2.69	2.05	2.61	5.85	4.37	6.67	2.23	1.75	3.75	1.77	0.82	0.82	0.77	0.21	0.54	0.17	0	0.23	0.27	0.22	0.03	0.31	0	0.33	0	0.05	0.18	0.08	0.15	0	0	0.08	0
AT00311	AT00311-RB	sp|P45843|SCRT_DROME	0	Protein scarlet OS=Drosophila melanogaster	AAEL021570-PA	0	unspecified product	AALFPA_071673.P42546	0	protein scarlet-like	CQUJHB009327.P14360	0	protein scarlet	FBpp0075149	0	scarlet	0	0	0	0	0	0	0	0	0	0	0	0	0	0.16	0	0	0.08	0	0	0	0	0	0	0	0	0	0	0	0	0	0	0	0
AT00312	AT00312-RA	sp|Q9VAQ7|SLU7_DROME	0	Pre-mRNA-splicing factor Slu7 OS=Drosophila melanogaster	AAEL023617-PA	0	unspecified product	AALFPA_048723.P11357	0	pre-mRNA-splicing factor Slu7-like	CQUJHB005244.P8051	0	pre-mRNA-splicing factor Slu7	FBpp0084787	0	Slu7	7.96	9.06	9.09	16.42	17.55	19.83	10.81	10.59	13.32	8.76	11.66	10.05	30.05	29.17	23.4	26.88	20.93	22.52	21.76	28.02	19.69	25.13	27.31	25.84	22.87	22.99	24.86	25.81	26.53	26.29	19.39	16.8	22.33
AT00313	AT00313-RA	NA	NA	NA	NA	NA	NA	NA	NA	NA	NA	NA	NA	NA	NA	NA	1.17	2.54	1.5	2.2	1.61	0.89	4.14	7.74	6.93	9.27	3.87	4.77	0	3.58	2.33	1.47	1.49	3.75	0.24	1.12	0.23	0.18	1.74	0.26	1.19	0	0.99	0.68	1.99	0.8	1.18	3.14	3.15
AT00313	AT00313-RB	NA	NA	NA	NA	NA	NA	NA	NA	NA	NA	NA	NA	NA	NA	NA	1.57	1.93	0.94	3.96	4.42	5.72	15.19	8.47	8.01	6.37	6.89	5.08	17.67	12.65	14.86	5.45	5.53	8.24	0.75	5.6	2.4	1.52	0.67	1.39	5.3	5.37	0.96	2.08	4.15	3.17	3.69	6.82	4.46
AT00313	AT00313-RC	NA	NA	NA	NA	NA	NA	NA	NA	NA	NA	NA	NA	NA	NA	NA	3.13	5.22	1.73	3.99	5.98	9.19	4.84	0.84	3.59	4.78	3.76	3.09	0.89	1.16	2.22	3.34	2.92	2.21	1.17	1.71	1.56	4.7	1	0.39	3.5	4.83	1.11	0.6	1.86	3.75	1.72	2.3	3.45
AT00313	AT00313-RD	NA	NA	NA	AAEL007658-PL	1.93e-38	partitioning defective 3, par-3	AALFPA_049945.P13137	2.55e-38	partitioning defective 3 homolog, transcript variant X11	CQUJHB011027.P17028	1.01e-37	partitioning defective 3 homolog, transcript variant X3	FBpp0110299	5.7e-19	bazooka	2.08	0	0	0	4.38	0	5.13	3.53	26.1	15.93	5.52	2.84	4.45	0	17.03	5.95	3.71	0	0	0	0	0	0	0	0	3.54	0	0	0	0	0	0	8.51
AT00313	AT00313-RE	sp|Q8TEW0|PARD3_HUMAN	9.16e-54	Partitioning defective 3 homolog OS=Homo sapiens	AAEL007658-PR	0	partitioning defective 3, par-3	AALFPA_055465.P20640	0	partitioning defective 3 homolog, transcript variant X4	CQUJHB011027.P17027	0	partitioning defective 3 homolog, transcript variant X3	FBpp0310322	0	bazooka	7.84	4.1	9.72	11.65	9.75	10.31	21.83	28.8	31.27	24.55	21.5	20.04	22.41	22.78	15.66	10.95	5.48	5.84	3.31	0	1.18	2.69	6.87	4.73	2.29	3.45	8.2	7.24	8.53	3.82	13.05	9.12	7.68
AT00314	AT00314-RA	sp|Q54SV3|ALN1_DICDI	2.16e-133	Probable allantoinase 1 OS=Dictyostelium discoideum	AAEL007653-PA	0	allantoinase	AALFPA_077646.P50647	0	allantoinase-like	CQUJHB000580.P922	0	allantoinase	FBpp0309961	5.76e-150	unspecified product	77.99	87.55	83.14	320.13	237.46	216.77	1.53	3.12	3.36	6.18	6.72	6.25	4.2	3.28	9.71	21.49	17.47	26.16	17.76	21.22	11.5	2.05	2.78	2.11	5.19	5.08	5.58	3.85	6.97	5.05	2.15	3.76	3.04
AT00315	AT00315-RA	sp|Q6NZ13|NBL1_DANRE	4e-25	Neuroblastoma suppressor of tumorigenicity 1 OS=Danio rerio	AAEL007659-PA	0	unspecified product	AALFPA_080378.P54342	0	uncharacterized LOC109415715	CQUJHB018195.P28088	0	uncharacterized LOC6035145, transcript variant X1	NA	NA	NA	39.85	48.36	39.57	53.91	45.47	53.78	114.79	133.89	138.64	81.14	80.41	76.56	130.48	134.6	124.05	56.6	43.85	33.52	27.42	39	38.64	43.31	59.3	51.29	44.61	48.6	57.27	33.8	38.84	40.79	46.25	37.47	43.56
AT00316	AT00316-RA	sp|Q9VWW0|CREBB_DROME	2.82e-38	Cyclic AMP response element-binding protein B OS=Drosophila melanogaster	AAEL017515-PI	0	unspecified product	AALFPA_066736.P35966	0	cyclic AMP response element-binding protein B-like, transcript variant X1	CQUJHB007259.P11179	4.15e-72	uncharacterized LOC6035143, transcript variant X4	FBpp0311927	7.09e-60	Cyclic-AMP response element binding protein B	22.8	31.2	24.97	20.81	23.65	21.41	20.19	18.55	16.67	12.82	15.33	19.51	44.82	28.1	37.61	28.89	24.29	25.88	8.59	19.67	12.86	12.98	17.51	16.62	13.02	20.06	18.93	18.78	23.75	19.98	27	28.28	29.07
AT00316	AT00316-RB	NA	NA	NA	NA	NA	NA	NA	NA	NA	NA	NA	NA	NA	NA	NA	4.49	0.72	2.33	11.92	6.28	7.05	2.84	2.97	13.48	7.7	3.37	4.11	2.47	0.74	2.7	0.47	0.66	2.69	0	1.22	0.15	0	0.39	0	0	1.75	0.86	2.24	0.47	0	0	1.2	0.76
AT00316	AT00316-RC	sp|Q9VWW0|CREBB_DROME	6.5e-42	Cyclic AMP response element-binding protein B OS=Drosophila melanogaster	AAEL017515-PD	7.26e-173	unspecified product	AALFPA_066736.P35967	3.58e-171	cyclic AMP response element-binding protein B-like, transcript variant X3	CQUJHB007259.P11179	1.92e-63	uncharacterized LOC6035143, transcript variant X4	FBpp0311927	2.19e-54	Cyclic-AMP response element binding protein B	0.75	0.2	0.59	0.54	0.2	0.17	0.25	0.62	0.62	0.92	0.46	0.47	2.45	1.32	4.37	1.17	1.13	0.58	0.15	0.24	1.1	1.32	0.69	1.23	0.69	0.71	1.54	0	0.51	0.79	0.33	0.91	0.82
AT00317	AT00317-RA	sp|Q68FJ6|PK1IP_XENLA	1.6e-46	p21-activated protein kinase-interacting protein 1-like OS=Xenopus laevis	AAEL007656-PA	0	receptor for activated C kinase, putative	AALFPA_078573.P51952	0	p21-activated protein kinase-interacting protein 1-like	CQUJHB000903.P1441	0	p21-activated protein kinase-interacting protein 1-like	FBpp0073835	2.57e-65	unspecified product	17.03	8.31	8.59	7.45	5.86	5.62	3.5	3.12	4.93	2.74	4.23	3.78	7.31	8.12	6.34	26.91	16.69	18.52	24.02	24.31	17.37	25.81	26.32	28.15	23.71	20.94	20.57	20.17	17.45	20.15	15.93	13.87	19.6
AT00318	AT00318-RA	sp|Q3ZBH0|TCPB_BOVIN	0	T-complex protein 1 subunit beta OS=Bos taurus	AAEL007650-PA	0	Chaperonin [Source:UniProtKB/TrEMBL;Acc:A0A1S4FHA0]	AALFPA_041698.P1646	0	T-complex protein 1 subunit beta-like	CQUJHB013256.P20618	0	T-complex protein 1 subunit beta	FBpp0071226	0	Chaperonin containing TCP1 subunit 2	170.24	138.7	143.71	123.54	134.68	141.79	59.75	65.34	91.6	64.2	54.38	65.05	55.27	59.43	63.19	130.25	98.25	110.02	85.62	98.58	67.95	98.45	117.31	104.16	92.67	90.23	78.59	82.2	78.36	70.16	92.03	105.31	95.55
AT00319	AT00319-RA	sp|Q9W0I6|SAC1_DROME	0	Phosphatidylinositol-3-phosphatase SAC1 OS=Drosophila melanogaster	AAEL007660-PA	0	suppressor of actin (sac)	AALFPA_058431.P24630	0	phosphatidylinositide phosphatase SAC1	CQUJHB004960.P7628	0	phosphatidylinositol-3-phosphatase SAC1	FBpp0292309	0	Sac1 phosphatase	30.69	30.81	30.35	29.13	27.34	27.77	19.75	18.31	25.37	18.44	14.93	16.42	43.56	42.75	39.4	32.29	30.69	32.81	18.52	28.68	20.43	32.95	34.94	38.37	30.51	33.66	27.11	29.42	26.03	29.55	27.65	28.03	31.2
AT00320	AT00320-RA	sp|Q9W391|KPBA_DROME	0	Probable phosphorylase b kinase regulatory subunit alpha OS=Drosophila melanogaster	AAEL007651-PA	0	phosphorylase b kinase	AALFPA_042897.P3312	0	probable phosphorylase b kinase regulatory subunit alpha, transcript variant X4	CQUJHB016181.P25037	0	probable phosphorylase b kinase regulatory subunit alpha, transcript variant X1	FBpp0113087	0	unspecified product	0	0	0	0	0	0	0	0	0	0	0	0	0	0	0	0	0	0	0	0	0	0	0	0	0	0	0	0	0	0	0	0	0
AT00320	AT00320-RB	sp|Q9W391|KPBA_DROME	0	Probable phosphorylase b kinase regulatory subunit alpha OS=Drosophila melanogaster	AAEL007651-PD	0	phosphorylase b kinase	AALFPA_042897.P3311	0	probable phosphorylase b kinase regulatory subunit alpha, transcript variant X5	CQUJHB016181.P25038	0	probable phosphorylase b kinase regulatory subunit alpha, transcript variant X1	FBpp0301190	0	unspecified product	0	0	0	0	0	0	0	0	0	0	0	0	0	0	0	0	0	0	0	0	0	0	0	0	0	0	0	0	0	0	0	0	0
AT00320	AT00320-RC	sp|Q9W391|KPBA_DROME	0	Probable phosphorylase b kinase regulatory subunit alpha OS=Drosophila melanogaster	AAEL007651-PA	0	phosphorylase b kinase	AALFPA_042897.P3312	0	probable phosphorylase b kinase regulatory subunit alpha, transcript variant X4	CQUJHB016181.P25037	0	probable phosphorylase b kinase regulatory subunit alpha, transcript variant X1	FBpp0071286	0	unspecified product	0	0	0	0	0	0	0	0	0	0	0	0	0	0	0	0	0	0	0	0	0	0	0	0	0	0.22	0	0	0	0	0	0	0
AT00320	AT00320-RD	NA	NA	NA	NA	NA	NA	NA	NA	NA	NA	NA	NA	NA	NA	NA	12.65	13.48	14.37	13.8	9.37	6.21	3.24	0.8	3.67	6.39	4.13	0	13.56	14.4	7.73	1.79	8.3	2.8	0.1	2.51	1.39	3.7	5.3	1.53	3.51	5.39	1.45	1.09	0.08	0.61	10.96	4.32	6.67
AT00320	AT00320-RE	NA	NA	NA	NA	NA	NA	NA	NA	NA	NA	NA	NA	NA	NA	NA	4.81	1.59	6.9	21.03	18.25	10.17	29.13	34.09	30.7	32.55	19.91	20.13	34.95	25.53	28.02	14.29	15.51	19.99	4.65	7.68	3.58	4.73	7.08	4.86	10.26	10.24	7.85	4.19	7.17	2.89	9.98	9.04	8.04
AT00320	AT00320-RF	NA	NA	NA	NA	NA	NA	NA	NA	NA	NA	NA	NA	NA	NA	NA	2.17	6.24	4.36	8.3	9.58	12.34	10.5	10.67	8.06	1.04	6.63	9.59	14.93	8.28	17.85	8.84	0.93	8.53	0.9	3	2.48	3.19	1.79	2.32	3.85	4.98	7.43	7.99	9.42	6.84	7.22	13.36	7.54
AT00320	AT00320-RG	NA	NA	NA	NA	NA	NA	NA	NA	NA	NA	NA	NA	NA	NA	NA	2.23	4.14	0.02	1.14	2.9	7.31	0.62	4.8	5.05	0.03	0	4.08	0	1.52	0	2.48	0	0.45	0.71	0	0	0.59	0	0	0.11	0.5	2.62	3.2	2.67	4.8	0.16	0.67	0.08
AT00320	AT00320-RH	sp|Q9W391|KPBA_DROME	4.56e-91	Probable phosphorylase b kinase regulatory subunit alpha OS=Drosophila melanogaster	AAEL007651-PD	0	phosphorylase b kinase	AALFPA_042897.P3311	0	probable phosphorylase b kinase regulatory subunit alpha, transcript variant X5	CQUJHB016181.P25038	5.61e-163	probable phosphorylase b kinase regulatory subunit alpha, transcript variant X1	FBpp0301190	5.36e-105	unspecified product	9.87	6.43	10.24	12.31	12.26	12.02	7.84	13.41	6.36	12.26	19.49	13.51	13.19	22.92	24.64	23.38	15.27	19.93	11.15	6.35	6.15	2.3	4.05	5.12	0	11.15	7.16	5.69	7.28	11.42	5.5	9.24	16.88
AT00320	AT00320-RI	sp|P04146|COPIA_DROME	4.66e-14	Copia protein OS=Drosophila melanogaster	NA	NA	NA	AALFPA_077307.P50200	3.77e-10	uncharacterized protein K02A2.6-like	CQUJHB014856.P23025	6.09e-10	uncharacterized protein K02A2.6-like	NA	NA	NA	0	5.35	0	0	1.01	1.64	1.26	0.98	0	2.49	2.6	1.37	4.34	1.09	9.27	0	4.16	0	2.38	0	0	0	0	0	0	0	4.71	0	3.66	0.42	1.95	0.89	0
AT00320	AT00320-RJ	sp|Q9W391|KPBA_DROME	0	Probable phosphorylase b kinase regulatory subunit alpha OS=Drosophila melanogaster	AAEL007651-PB	0	phosphorylase b kinase	AALFPA_042032.P2123	0	probable phosphorylase b kinase regulatory subunit alpha, transcript variant X1	CQUJHB016181.P25039	0	probable phosphorylase b kinase regulatory subunit alpha, transcript variant X1	FBpp0301189	0	unspecified product	20.12	17.12	21.13	21.59	28.83	26.15	38.95	28.67	24.19	45.51	35.59	43.5	55.44	55.5	51.41	23.7	37.81	26.31	19.17	26.25	25.27	27.23	23.31	26.05	25.72	26.68	30.15	17.11	23.05	19.63	18.35	23.53	26.08
AT00321	AT00321-RA	sp|D8PJU0|VELB_SCHCM	2.18e-06	Velvet complex subunit B OS=Schizophyllum commune (strain H4-8 / FGSC 9210)	AAEL007648-PA	1.14e-55	unspecified product	AALFPA_050651.P14147	6.87e-54	flocculation protein FLO11-like	CQUJHB012774.P19823	6.02e-45	headcase protein	NA	NA	NA	18.69	4.44	3.58	0.08	0.16	0	0.19	0.15	0.13	0.05	0.05	0.2	0	0	0	0	0	0	0	0	0	0	0	0	0	0	0	0	0	0	0	0	0
AT00321	AT00321-RB	NA	NA	NA	NA	NA	NA	NA	NA	NA	NA	NA	NA	NA	NA	NA	383.34	83.36	75.09	0.34	1.37	0.15	0	0	0.09	0.04	0	0.06	0.33	0.3	0.07	0	0.06	0	0.05	0.25	0	0	0	0.04	0	0.04	0	0.2	0	0	0	0.03	0
AT00321	AT00321-RC	sp|Q4WTV7|INO80_ASPFU	3.76e-07	Chromatin-remodeling ATPase INO80 OS=Aspergillus fumigatus (strain ATCC MYA-4609 / CBS 101355 / FGSC A1100 / Af293)	AAEL017987-PF	2.54e-28	unspecified product	AALFPA_076226.P48634	1.97e-42	proline-rich extensin-like protein EPR1, transcript variant X1	CQUJHB002520.P3786	3.1e-06	titin, transcript variant X2	FBpp0070613	1.51e-09	unspecified product	0	0	0	1.2	0.93	0.69	6.23	9.97	3.49	0	0.62	0	0	0	0	0	0	0	0	0	0	0	0	0.12	0	0	0	0	0	0	0	0	0
AT00321	AT00321-RD	NA	NA	NA	NA	NA	NA	NA	NA	NA	NA	NA	NA	NA	NA	NA	480.03	18.49	16.7	68.27	93.37	103.36	133.21	293.75	148.65	305.02	296.29	263.68	5.53	1.62	3.25	6.86	8.2	7.2	1.33	5.23	3.43	2.26	3.96	4.92	4.17	3.67	9.56	1.86	3.16	2.28	4.49	1.85	4.31
AT00322	AT00322-RA	NA	NA	NA	AAEL007652-PA	6.76e-170	unspecified product	AALFPA_076769.P49403	1.32e-165	uncharacterized LOC115256394	CQUJHB014685.P22773	6.33e-125	uncharacterized LOC6044315	NA	NA	NA	3.83	3.47	4.95	4.67	5.34	6.18	3.79	2.75	5.21	3.51	3.06	3.59	4.93	6.18	9.59	14.8	7.31	5.84	4.52	7.98	9.75	11.05	9.42	9.17	16.4	11.47	11.32	15.21	19.18	16.27	8.47	18.59	20.24
AT00323	AT00323-RA	sp|A4IG66|TM201_DANRE	2.29e-32	Transmembrane protein 201 OS=Danio rerio	AAEL005281-PA	0	unspecified product	AALFPA_063173.P30965	0	Ima1_N domain-containing protein [Source:UniProtKB/TrEMBL;Acc:A0A182GAD7]	CQUJHB013185.P20508	2.55e-135	uncharacterized LOC6035092	FBpp0085719	1.2e-47	unspecified product	0.27	0	0	0	0	0	0	0	0	0.57	0	0	1.11	0	1.63	0	0	0	0	0	0	0	0.81	0	0	0.59	0	1.53	0	0	0.64	0	0
AT00323	AT00323-RB	sp|A4IG66|TM201_DANRE	2.1e-31	Transmembrane protein 201 OS=Danio rerio	AAEL005281-PA	0	unspecified product	AALFPA_063173.P30965	0	Ima1_N domain-containing protein [Source:UniProtKB/TrEMBL;Acc:A0A182GAD7]	CQUJHB013185.P20508	0	uncharacterized LOC6035092	FBpp0085719	5.42e-46	unspecified product	9.41	5.35	5.01	4.54	6.93	6.04	1.77	2.98	4.24	2.09	1.91	2.2	2.29	3.25	2.54	15.14	8.99	12.56	8.72	12.3	6.98	19.07	16.59	14.08	22.84	23.15	18.65	30.61	31.72	27.31	19.93	25.27	21.98
AT00324	AT00324-RA	sp|Q80UN9|MOD5_MOUSE	5.19e-49	tRNA dimethylallyltransferase OS=Mus musculus	AAEL019446-PA	8.22e-172	unspecified product	AALFPA_049413.P12378	1.34e-173	tRNA dimethylallyltransferase-like	CQUJHB017357.P26795	9e-136	tRNA dimethylallyltransferase, transcript variant X1	FBpp0292532	6.01e-84	unspecified product	0.05	4.32	4.57	0	2.56	1.85	0	0.48	0.94	1.03	2.51	0.77	1.1	1.33	5.31	8.01	4.47	5.87	11.41	2.91	8.18	4.55	8.56	10.98	3.22	9.02	2.31	3.52	2.21	0	4.12	1.95	2.72
AT00324	AT00324-RB	sp|Q80UN9|MOD5_MOUSE	1.61e-48	tRNA dimethylallyltransferase OS=Mus musculus	AAEL019446-PA	2.08e-172	unspecified product	AALFPA_049413.P12378	4.05e-174	tRNA dimethylallyltransferase-like	CQUJHB017357.P26795	5.58e-136	tRNA dimethylallyltransferase, transcript variant X1	FBpp0292532	6.16e-86	unspecified product	0	0	0	0	0	0	0	0	0	0	0	0	0	0	0	0	0	0	0	0	0	0	0	0	0	0	0	0	0	0	0	0	0
AT00324	AT00324-RC	NA	NA	NA	NA	NA	NA	NA	NA	NA	NA	NA	NA	NA	NA	NA	9.67	5.02	5.58	5.19	4.71	2.58	2.04	1.26	2.22	1.21	0.47	1.8	3.98	4.16	5.66	12.4	5.81	7.24	4.82	5.41	4.04	7.16	8.24	6.28	9.51	7.09	7.99	5.36	5.19	6.98	4.42	4.85	8.21
AT00324	AT00324-RD	NA	NA	NA	AAEL019446-PA	2.64e-44	unspecified product	AALFPA_059514.P26111	5.28e-45	tRNA dimethylallyltransferase-like	CQUJHB017357.P26794	1.32e-33	tRNA dimethylallyltransferase, transcript variant X1	FBpp0292532	4.1e-09	unspecified product	0	0	0	0	0	0	0	0	0	0	0	0	0	0	0	0	0	0	0	0	0	0	0	0	0	0	0	0	0	0	0	0	0
AT00324	AT00324-RE	sp|Q80UN9|MOD5_MOUSE	1.49e-17	tRNA dimethylallyltransferase OS=Mus musculus	AAEL019446-PA	6.43e-81	unspecified product	AALFPA_059514.P26111	1.93e-80	tRNA dimethylallyltransferase-like	CQUJHB017357.P26795	1.1e-64	tRNA dimethylallyltransferase, transcript variant X1	FBpp0292532	2.23e-32	unspecified product	0	0	1.74	0	0.88	0	0.43	0	1.02	0	0	0.05	1.98	6.87	0	0	0	0	0	0	0	0	0	0	0	0	0	0.16	0.19	0	0	0	0
AT00324	AT00324-RF	sp|B8E281|MIAA_DICTD	1.44e-25	tRNA dimethylallyltransferase OS=Dictyoglomus turgidum (strain DSM 6724 / Z-1310)	AAEL019446-PA	3.03e-54	unspecified product	AALFPA_059514.P26111	8.32e-51	tRNA dimethylallyltransferase-like	CQUJHB017357.P26795	2.44e-42	tRNA dimethylallyltransferase, transcript variant X1	FBpp0292532	2.54e-37	unspecified product	1.58	1.38	3.69	0.95	0.79	0.92	0	1.38	1.31	0.23	0.24	0	1.11	1.77	3.89	1.8	2.84	2.92	1.05	1.15	0.94	0.73	1.44	0	2.92	2.15	2.35	0.95	0.81	1.28	0.35	0.83	0.9
AT00324	AT00324-RG	NA	NA	NA	NA	NA	NA	NA	NA	NA	NA	NA	NA	NA	NA	NA	0	0	0	0	0	0	0	0	0	0	0	3.14	0	0	1.13	5.86	0	1.46	0	1.45	0.63	0	0	0	0	0	0	0.61	1.46	0	0	0	0
AT00325	AT00325-RA	sp|Q9W4S7|MYC_DROME	1.17e-30	Myc protein OS=Drosophila melanogaster	AAEL012233-PC	4.69e-119	unspecified product	AALFPA_047438.P9487	2.06e-112	myc protein	NA	NA	NA	FBpp0303995	1.15e-31	Myc	13.08	3.22	6.79	25.36	16.94	13	8.39	7.02	12	7.38	3.62	3.03	8.15	5.4	0	34.32	37.54	32.55	40.1	40.41	32.74	20.38	23.51	33.29	14.62	22.85	21.6	14.39	19.36	34.42	7.38	15.89	23.3
AT00325	AT00325-RB	NA	NA	NA	NA	NA	NA	NA	NA	NA	NA	NA	NA	NA	NA	NA	36.66	19.47	20.62	40.24	46.04	50.9	15.26	14.27	24.51	14.73	20.81	19.82	19.07	20.06	22.48	91.9	76.78	92.43	30.8	62.72	33.38	54.65	56.86	56	75.12	76.49	53.45	85.98	108.29	90.15	91.22	90.34	113.7
AT00325	AT00325-RC	NA	NA	NA	NA	NA	NA	NA	NA	NA	NA	NA	NA	NA	NA	NA	0.28	0	0	0	0	0	0	0.43	0	0	0.8	0	0	0	0	0	0.73	0.96	0	0	0.23	0	0.32	0	0	0	0	0.52	0.25	0	0.58	0	0.3
AT00325	AT00325-RD	sp|Q9W4S7|MYC_DROME	1.11e-07	Myc protein OS=Drosophila melanogaster	AAEL012233-PC	0	unspecified product	AALFPA_047438.P9487	0	myc protein	NA	NA	NA	FBpp0303995	1.1e-08	Myc	0.63	0	0	0	0.23	0	0	0	0.48	0	0	0	0	0	0	0	0	0.44	0	0	0.46	0	0.71	0	0	0	0	0	0	0	0	0	0
AT00325	AT00325-RE	sp|Q9W4S7|MYC_DROME	8.13e-08	Myc protein OS=Drosophila melanogaster	AAEL012233-PC	0	unspecified product	AALFPA_047438.P9487	0	myc protein	NA	NA	NA	FBpp0303995	8.03e-09	Myc	2.31	0.63	0	0	0	0.46	4.17	0	0.56	0	0	0.86	0	0	0	0.4	1.48	0.55	0	1.11	1.63	0	0.58	1.47	1.61	0.94	4.91	1.66	0.36	3.1	0	1.59	1.91
AT00326	AT00326-RA	NA	NA	NA	NA	NA	NA	NA	NA	NA	NA	NA	NA	NA	NA	NA	9.87	5.83	1.47	9.85	10.55	15.53	5.37	4.68	3.58	1.92	2	0.71	1.1	0.55	0.89	11.28	16.45	28.5	1.13	6.97	5.25	3.27	2.24	3.67	2.35	15.72	13.03	10.53	13.46	25.42	13.63	25.05	22.02
AT00327	AT00327-RA	sp|Q9VKD7|ZUC_DROME	4.43e-13	Mitochondrial cardiolipin hydrolase OS=Drosophila melanogaster	AAEL011385-PB	6.85e-164	unspecified product	AALFPA_066045.P35028	0	uncharacterized LOC115260572, transcript variant X1	CQUJHB009718.P15037	0	uncharacterized LOC119769369	FBpp0079900	4.37e-14	zucchini	0	0	0.06	0.06	0.05	0.06	0	0.13	0.2	0.1	0.06	0.13	0	0.02	0.04	0.13	0.07	0.08	0	0.05	0.01	0	0.1	0.15	0.05	0.13	0	0.07	0.25	0.14	0.19	0.1	0.09
AT00327	AT00327-RB	sp|Q9VKD7|ZUC_DROME	1.05e-14	Mitochondrial cardiolipin hydrolase OS=Drosophila melanogaster	AAEL011385-PB	0	unspecified product	AALFPA_052913.P17193	0	mitochondrial cardiolipin hydrolase	CQUJHB015824.P24528	7.1e-96	uncharacterized LOC6042735	FBpp0079900	1.04e-15	zucchini	7.35	5.5	6.41	10.03	8.77	10.41	6.13	8.05	6.53	6.45	6.84	3.41	13.5	8.92	8.39	13.55	8.88	12.5	4.57	11.74	7.16	12.08	10.1	7.53	9.07	13.54	14.35	16.19	20.42	17.24	16.25	22.24	15.18
AT00328	AT00328-RA	sp|Q2TBW2|COQ7_BOVIN	1.42e-71	5-demethoxyubiquinone hydroxylase, mitochondrial OS=Bos taurus	AAEL011379-PG	1.51e-132	coenzyme q10 biosynthesis protein	AALFPA_044479.P5414	2.19e-131	5-demethoxyubiquinone hydroxylase, mitochondrial [Source:UniProtKB/TrEMBL;Acc:A0A023EJB8]	CQUJHB014054.P21804	3.1e-122	5-demethoxyubiquinone hydroxylase, mitochondrial	FBpp0070924	3.11e-87	Coenzyme Q7	34.24	43.19	35.07	49.72	42.96	38.86	41.99	33.47	45.66	47.31	36.7	44.14	74.12	92.53	64.19	40.13	55.31	56.66	81.27	62.53	64.35	63.41	69.01	68.04	82.33	65.73	81.22	44.34	58.46	54.92	67.43	51.73	48.1
AT00329	AT00329-RA	NA	NA	NA	NA	NA	NA	NA	NA	NA	NA	NA	NA	NA	NA	NA	4.64	10.4	7.24	19.36	29.52	28.85	5.09	8.18	9.12	7.06	33.14	35.98	10.15	10.27	13.25	9.58	12.68	12.87	17.5	8.51	24.59	14.48	23.31	9.91	6.31	0	20.15	6.44	4.69	12.98	9.28	3.47	14.87
AT00329	AT00329-RB	NA	NA	NA	NA	NA	NA	NA	NA	NA	NA	NA	NA	NA	NA	NA	9.96	11.05	11.75	20.19	23.85	26.92	19.81	17.39	23.35	27.61	33.34	33.36	8.6	13.46	9.47	10.55	12.69	8.72	11.76	18.8	12.47	15.65	9.43	17.02	13.11	23.15	11.97	13.32	12.29	14.55	11.39	10.27	11.42
AT00329	AT00329-RC	sp|Q9W3W5|WIF1_DROME	6.07e-34	Protein shifted OS=Drosophila melanogaster	AAEL011386-PC	2.89e-44	unspecified product	AALFPA_075845.P48147	2.89e-44	protein shifted, transcript variant X3	CQUJHB012158.P18747	2.21e-44	protein shifted, transcript variant X1	FBpp0309088	5.59e-35	shifted	0	0	0	0	0	0	0	0	2.85	0	0	0	0	0	0	0	0	0	0	0	0	0	0	0	0	0	0	0	1.72	0	0	0	0
AT00329	AT00329-RD	sp|Q9W3W5|WIF1_DROME	8.98e-55	Protein shifted OS=Drosophila melanogaster	AAEL011386-PC	1.34e-135	unspecified product	AALFPA_075845.P48147	6.32e-136	protein shifted, transcript variant X3	CQUJHB012158.P18747	3.61e-125	protein shifted, transcript variant X1	FBpp0070939	8.87e-56	shifted	0	0.77	0	2.89	11.08	11.22	0	2.91	1.13	7.64	4.63	0.2	9.18	0	1.27	4.07	4.68	1.14	0	0	0.7	0	14.87	0	10.32	0	5.86	0	4.11	0	1.87	0.56	2.83
AT00330	AT00330-RA	sp|Q96MG7|NSE3_HUMAN	1.23e-26	Non-structural maintenance of chromosomes element 3 homolog OS=Homo sapiens	AAEL011383-PA	7.37e-142	MAGE-41 protein, putative	AALFPA_075537.P47763	2.53e-148	non-structural maintenance of chromosomes element 3 homolog	CQUJHB002430.P3653	1.08e-121	non-structural maintenance of chromosomes element 3 homolog	FBpp0081124	7.28e-30	MAGE	9.16	8.06	10.01	9.95	14.91	17.15	4.68	2.68	7.05	3.02	5.64	7.94	5.3	9.95	10.62	22.17	13.43	14.2	24.49	19.68	19.39	25.87	16.14	20.95	29.86	23.23	28.43	31.58	29.48	26.24	20.29	19.45	29.91
AT00331	AT00331-RA	sp|Q2KMM2|TPPC1_RAT	2.51e-54	Trafficking protein particle complex subunit 1 OS=Rattus norvegicus	AAEL013369-PA	2.19e-99	unspecified product	AALFPA_074412.P46237	3.17e-98	Trafficking protein particle complex subunit [Source:UniProtKB/TrEMBL;Acc:A0A023EGF8]	CQUJHB013186.P20509	2.02e-98	trafficking protein particle complex subunit 1	FBpp0084936	7.49e-81	Blocked early in transport 5	18.55	21.86	15.07	23.01	19.05	25.41	23.65	8.97	14.43	20.72	17.96	27.48	17.81	21.38	32.91	19.57	22.12	30.86	32.84	27.7	27.36	37.41	26.72	33.1	28.61	25.65	17.44	27.42	22.64	25.14	20.54	15.18	27.62
AT00332	AT00332-RA	sp|Q9VF89|RM09_DROME	3.87e-112	Large ribosomal subunit protein bL9m OS=Drosophila melanogaster	AAEL011390-PA	2.3e-176	mitochondrial ribosomal protein, L9, putative	AALFPA_050901.P14472	5.29e-169	39S ribosomal protein L9, mitochondrial	CQUJHB015219.P23604	1.25e-149	39S ribosomal protein L9, mitochondrial	FBpp0082540	3.82e-113	mitochondrial ribosomal protein L9	43.44	34	39.16	16.37	21.76	21.53	48.54	40.03	56.04	45.45	44.33	49.38	15.39	24.22	30.81	36.55	49.44	45.59	67.19	54.95	55.5	61.42	59.53	75.91	49.29	43.44	48.02	43.65	48.67	48.55	60.42	53.35	59.43
AT00332	AT00332-RB	sp|Q9VF89|RM09_DROME	7.1e-108	Large ribosomal subunit protein bL9m OS=Drosophila melanogaster	AAEL011390-PA	1.76e-161	mitochondrial ribosomal protein, L9, putative	AALFPA_050901.P14472	5.59e-156	39S ribosomal protein L9, mitochondrial	CQUJHB015219.P23604	4.98e-137	39S ribosomal protein L9, mitochondrial	FBpp0082540	7.02e-109	mitochondrial ribosomal protein L9	0	0	0	0	0	0	0	0	0	0	0	0	14.44	3.18	0	0	0	0	0	0	0	0	0	0	0	0	0	0	0	0	0	0	0
AT00333	AT00333-RA	NA	NA	NA	AAEL011377-PA	7.75e-25	unspecified product	AALFPA_077184.P50037	4.27e-25	uncharacterized protein C15orf61 homolog, transcript variant X1	CQUJHB001200.P1876	1.45e-17	uncharacterized protein C15orf61 homolog	FBpp0352247	3.46e-11	unspecified product	0	0	0	0	0.81	0	1.02	0.84	0	4.96	5.36	6.37	0	1.72	1.35	0	0	3.31	0.61	0	0	8.06	0	6.11	0	0	1.49	0	0	1.47	1.54	1.42	0.78
AT00334	AT00334-RA	sp|Q0VG49|CO061_MOUSE	3.01e-32	Uncharacterized protein C15orf61 homolog OS=Mus musculus	AAEL011377-PA	1.96e-65	unspecified product	AALFPA_077184.P50037	3.06e-64	uncharacterized protein C15orf61 homolog, transcript variant X1	CQUJHB001200.P1876	1.11e-56	uncharacterized protein C15orf61 homolog	FBpp0290229	6.53e-48	unspecified product	4.27	8.18	7.28	6.7	3.01	1.22	3.65	5.84	19.07	9.2	3.84	8.02	11.38	0	11.39	13.3	6.31	1.58	8.62	6.42	0	1.85	17.6	3.55	1.52	0	7.32	9.36	7.52	4.45	5.89	10.65	7.3
AT00335	AT00335-RA	sp|Q641Y2|NDUS2_RAT	0	NADH dehydrogenase [ubiquinone] iron-sulfur protein 2, mitochondrial OS=Rattus norvegicus	AAEL011381-PA	0	NADH-ubiquinone oxidoreductase fe-s protein 2 (ndufs2)	AALFPA_060642.P27664	0	NADH-ubiquinone oxidoreductase 49 kDa subunit-like	CQUJHB000929.P1472	0	NADH-ubiquinone oxidoreductase 49 kDa subunit	FBpp0305832	0	NADH dehydrogenase (ubiquinone) 49 kDa subunit	305.43	308.86	305.51	156.63	162.83	143.8	696.03	633.2	637.12	580.23	520.59	576.62	343.44	266.84	268.93	161.97	373.5	349.42	474.34	352.45	350.04	376.36	326.78	282.63	322.93	267.22	338.71	185.69	235.14	193.56	236.7	163.31	150.92
AT00336	AT00336-RA	sp|Q66L58|VAC14_DANRE	0	Protein VAC14 homolog OS=Danio rerio	AAEL011389-PA	0	unspecified product	AALFPA_052958.P17255	0	protein VAC14 homolog	CQUJHB018178.P28060	0	protein VAC14 homolog	FBpp0082148	0	unspecified product	0	0	0	0	0	0	0	0	0	0	0	0	0	0	0	0	0	0.63	0	0	0	0	0	0	0	0	0	0	0	0	0	0	0
AT00336	AT00336-RB	sp|Q66L58|VAC14_DANRE	0	Protein VAC14 homolog OS=Danio rerio	AAEL011389-PA	0	unspecified product	AALFPA_052958.P17255	0	protein VAC14 homolog	CQUJHB018178.P28060	0	protein VAC14 homolog	FBpp0082148	0	unspecified product	7.02	5.4	6.71	7.42	7.27	7.56	3.77	5.78	8.38	4.5	4.04	4.4	10.67	9.63	11.51	8.28	6.99	5.97	5.97	6.8	5.21	6.18	7.73	6.22	8.02	6.88	6.82	4.96	6.25	5.92	7.6	10.99	10.45
AT00337	AT00337-RA	sp|Q5F3X4|U5S1_CHICK	0	116 kDa U5 small nuclear ribonucleoprotein component OS=Gallus gallus	AAEL011382-PB	0	116 kda U5 small nuclear ribonucleoprotein component [Source:UniProtKB/TrEMBL;Acc:Q16Q70]	AALFPA_057281.P23100	0	116 kDa U5 small nuclear ribonucleoprotein component-like	CQUJHB005672.P8738	0	116 kDa U5 small nuclear ribonucleoprotein component	FBpp0084626	0	unspecified product	14.23	14.25	15.62	9.17	10.2	11.1	5.53	5.19	8.63	6.98	6.18	5.96	13.09	11.87	12.55	15.49	9.29	12.9	9.25	11.03	9.42	14.49	15.04	15.78	14.51	11.74	11.62	13.86	15.98	17.1	16.53	13.13	15.91
AT00338	AT00338-RA	sp|Q5U3V9|SNF8_DANRE	3.41e-74	Vacuolar-sorting protein SNF8 OS=Danio rerio	AAEL011388-PA	4.58e-148	Vacuolar-sorting protein SNF8 [Source:UniProtKB/TrEMBL;Acc:A0A1S4FT08]	AALFPA_055798.P21092	1.54e-148	Vacuolar-sorting protein SNF8 [Source:UniProtKB/TrEMBL;Acc:A0A182H2W8]	CQUJHB013347.P20737	3.27e-136	vacuolar-sorting protein SNF8	FBpp0083533	2.69e-111	larsen	0	0	0	0	0	0	0	0	0	0	0	0	0	0	0	0	0	0	0	0	0	0	0	0	15.71	0	0.83	0	0	0	0	0	0
AT00338	AT00338-RB	sp|Q5RJU0|SNF8_XENTR	1.59e-87	Vacuolar-sorting protein SNF8 OS=Xenopus tropicalis	AAEL011388-PA	4.49e-179	Vacuolar-sorting protein SNF8 [Source:UniProtKB/TrEMBL;Acc:A0A1S4FT08]	AALFPA_055798.P21092	4.15e-180	Vacuolar-sorting protein SNF8 [Source:UniProtKB/TrEMBL;Acc:A0A182H2W8]	CQUJHB013347.P20737	5.42e-163	vacuolar-sorting protein SNF8	FBpp0083533	2.77e-134	larsen	23.63	16.42	21.25	37.91	30.26	32.61	15.74	19.95	22.06	23.23	19.09	15.02	30.28	26.48	35.26	21.03	19.37	17.66	20.57	29.6	26.48	20.94	29.6	28.87	20.37	25.59	32.08	29.06	26.09	25.84	29.65	23.09	27.9
AT00339	AT00339-RA	NA	NA	NA	NA	NA	NA	NA	NA	NA	NA	NA	NA	NA	NA	NA	0.6	0.46	0.89	0.97	0.58	0	1.32	0.63	1.49	0.29	0.76	0.99	5.44	6.06	3.53	3.14	1.04	1.17	0	1.18	0.69	2.42	0.97	1.34	0.53	3.36	2.48	0.34	0.79	2.23	2.88	1.47	2.04
AT00339	AT00339-RB	sp|Q8ITC9|PK1R_DROME	1.88e-118	Pyrokinin-1 receptor OS=Drosophila melanogaster	AAEL012796-PC	0	GPCR Growth Hormone Releasing Hormone Family	AALFPA_080190.P54093	0	pyrokinin-1 receptor-like	CQUJHB003176.P4906	0	pyrokinin-1 receptor, transcript variant X2	FBpp0296961	1.86e-119	Pyrokinin 1 receptor	2.62	0.96	1.4	1.27	1.71	1.1	0.75	1.34	3.52	1.74	0.92	2.69	7.59	9.83	9.48	6.37	2.8	4.27	1.48	2.65	1.83	1.92	4.65	3.02	0.8	3.63	2.89	2.12	3.35	3.76	3.68	3.12	3.41
AT00339	AT00339-RC	sp|Q8ITC9|PK1R_DROME	5.43e-117	Pyrokinin-1 receptor OS=Drosophila melanogaster	AAEL012796-PC	0	GPCR Growth Hormone Releasing Hormone Family	AALFPA_080190.P54093	0	pyrokinin-1 receptor-like	CQUJHB003176.P4906	0	pyrokinin-1 receptor, transcript variant X2	FBpp0296961	5.36e-118	Pyrokinin 1 receptor	0	0	0	0	1.45	0	0	0	1.59	0	1.11	0	0	0	0	0	0	0	0	0	0	0	0	0	5.52	0.72	0.9	0	0	0	0	0	0
AT00340	AT00340-RA	NA	NA	NA	NA	NA	NA	NA	NA	NA	NA	NA	NA	NA	NA	NA	0	0.16	0.25	0.05	0	0	0.36	0.09	0.24	0.13	0.14	0.15	0.23	0	0	0.15	0	0.11	0	0	0	0	0	0	0	0.11	0.26	0	0	0	0.1	0.05	0.2
AT00341	AT00341-RA	NA	NA	NA	NA	NA	NA	NA	NA	NA	NA	NA	NA	NA	NA	NA	0	0	0	0	0	0	0	0	0.12	0.14	0	0	0.12	0.72	1.51	2.09	0.26	0.23	0.3	0.18	1.12	0.22	0.21	0.3	0.98	0.6	0.43	0	0.09	0	0.2	0.3	0.21
AT00342	AT00342-RA	sp|Q86Y91|KI18B_HUMAN	1.45e-19	Kinesin-like protein KIF18B OS=Homo sapiens	AAEL014134-PB	7.59e-87	kinesin heavy chain	AALFPA_079740.P53488	6.71e-92	kinesin-like protein KIF18B	CQUJHB002548.P3819	2.08e-65	kinesin-like protein KIF19	FBpp0089282	2.64e-43	Kinesin family member 19A	0	0	0	0	0	0	0	0	0	0	0	0	0	0	0	0	0	0	0	0	0	0	0	0	0	0	0	0	0	0	0	0	0
AT00342	AT00342-RB	sp|Q86Y91|KI18B_HUMAN	4.26e-20	Kinesin-like protein KIF18B OS=Homo sapiens	AAEL014134-PB	1.08e-83	kinesin heavy chain	AALFPA_079740.P53488	8.26e-93	kinesin-like protein KIF18B	CQUJHB002548.P3819	6.46e-64	kinesin-like protein KIF19	FBpp0089282	1.3e-42	Kinesin family member 19A	0	0	0.33	0.2	0.42	0.55	0.8	1.18	0.85	0.75	2.57	1.38	3.81	3.01	1.96	1.53	1.86	1.22	0	0.67	0.44	0.4	0.19	0.93	3	0.67	1.72	0.34	2.76	2.88	2.13	2.47	0.95
AT00343	AT00343-RA	sp|Q99PT9|KIF19_MOUSE	5.25e-106	Kinesin-like protein KIF19 OS=Mus musculus	AAEL014134-PC	0	kinesin heavy chain	AALFPA_079064.P52615	0	kinesin-like protein KIF19, transcript variant X2	CQUJHB008326.P12840	0	uncharacterized LOC119769099	FBpp0089282	0	Kinesin family member 19A	0.11	0.04	0.12	0.28	0.37	0.24	0.71	0.48	1.37	1.21	1.12	1.13	2.61	2.5	2.67	2.02	1.16	1.11	1.03	1.2	1.14	1.42	1.76	1.4	1.67	1.48	1.69	1.03	1.19	1.41	1.39	0.93	1.66
AT00344	AT00344-RA	sp|Q9NYB9|ABI2_HUMAN	2.19e-61	Abl interactor 2 OS=Homo sapiens	AAEL014130-PC	0	unspecified product	AALFPA_073993.P45674	0	abl interactor 2-like	CQUJHB013326.P20710	0	abl interactor 2, transcript variant X2	FBpp0308012	0	Abelson interacting protein	22.85	19.15	17.13	27.61	26.14	29.13	28.6	26.44	32.78	19.56	21.53	16.86	38.51	34.54	32.55	47.89	28.97	32.77	32.28	50.35	25.73	39.17	45.15	40.52	46.35	37.34	35.65	44.26	42.06	39.86	36.69	42.28	51.2
AT00344	AT00344-RB	sp|Q9NYB9|ABI2_HUMAN	2.33e-63	Abl interactor 2 OS=Homo sapiens	AAEL014130-PC	0	unspecified product	AALFPA_048911.P11659	0	abl interactor 2-like	CQUJHB013326.P20711	0	abl interactor 2, transcript variant X2	FBpp0308012	2.75e-117	Abelson interacting protein	0.29	0	0	0	0	0	0	0	0	0	0	0	0	0.84	0	0	0	0	0	0	0	0	0	0	0	0	0	0	2.17	0	0	1.09	0
AT00345	AT00345-RA	sp|P49442|INPP_MOUSE	4.4e-79	Inositol polyphosphate 1-phosphatase OS=Mus musculus	AAEL022538-PA	0	Putative bisphosphate 3'-nucleotidase bpnt1/inositol polyphosphate 1-phosphatase [Source:UniProtKB/TrEMBL;Acc:A0A0P6IYC3]	AALFPA_071941.P42900	0	inositol polyphosphate 1-phosphatase-like	CQUJHB008259.P12729	1.45e-89	inositol polyphosphate 1-phosphatase	FBpp0082328	4.98e-109	Inositol polyphosphate 1-phosphatase	7.54	6	8.72	5.62	4.09	5.27	29.72	25.65	22.9	14.96	20.31	24.4	25.73	17.16	25.39	3.65	17.38	11.91	7.13	13.16	10.4	11.88	16.99	13.82	10.85	17.96	18.53	7.81	9.66	11.33	11.14	7.72	10.36
AT00345	AT00345-RB	sp|P49442|INPP_MOUSE	1.4e-70	Inositol polyphosphate 1-phosphatase OS=Mus musculus	AAEL022538-PA	0	Putative bisphosphate 3'-nucleotidase bpnt1/inositol polyphosphate 1-phosphatase [Source:UniProtKB/TrEMBL;Acc:A0A0P6IYC3]	AALFPA_071941.P42900	0	inositol polyphosphate 1-phosphatase-like	CQUJHB013681.P21206	2.19e-93	MKI67 FHA domain-interacting nucleolar phosphoprotein	FBpp0082328	8.75e-98	Inositol polyphosphate 1-phosphatase	0.07	0	0	0	0.25	0.08	0.51	0.22	0	0	0	0	0	0.22	0.34	0	0	0	0	0.19	0.11	0	0	0	0	0.07	0	0.18	0.06	0.48	0	0.34	0.15
AT00345	AT00345-RC	sp|Q6GL69|MK67I_XENTR	5.79e-26	MKI67 FHA domain-interacting nucleolar phosphoprotein-like OS=Xenopus tropicalis	AAEL012100-PA	1.2e-164	unspecified product	AALFPA_063422.P31361	0	MKI67 FHA domain-interacting nucleolar phosphoprotein-like	CQUJHB013681.P21206	4.52e-110	MKI67 FHA domain-interacting nucleolar phosphoprotein	FBpp0083659	1.84e-34	unspecified product	44.6	22.55	19.31	13.18	15.42	11.92	3.95	5.91	8.55	3.87	5.87	8.26	12.15	8.68	7.55	25.1	25.43	19.74	26.14	27.88	21.85	57.47	50.42	60.56	32.72	24.55	25.65	32.09	21.33	31.01	28.45	27.02	25.89
AT00345	AT00345-RD	NA	NA	NA	NA	NA	NA	NA	NA	NA	NA	NA	NA	NA	NA	NA	0.3	0.46	0.55	0.12	0	0.96	0.93	0.27	0.5	0.14	0.29	1.26	0.36	0.25	0.41	1.07	0.18	0.35	0.31	0.28	0.58	0.56	0.43	0	1.2	0	0.66	0.29	0.09	0.24	0.53	0.3	0.55
AT00346	AT00346-RA	NA	NA	NA	NA	NA	NA	NA	NA	NA	NA	NA	NA	NA	NA	NA	11.06	16.2	14.65	34.28	33.45	37.49	27.84	31.81	26.6	34.68	28.29	26.9	32.6	22.05	22.43	11.74	15.54	19.7	7	11.38	9	15.19	21.34	13.97	15.58	17.49	17.99	19.41	21.45	19.77	40.42	40.01	37.96
AT00346	AT00346-RB	sp|P79171|AMPN_FELCA	3.17e-160	Aminopeptidase N OS=Felis catus	AAEL012099-PC	0	protease m1 zinc metalloprotease	AALFPA_059949.P26700	4.6e-179	aminopeptidase N, transcript variant X3	CQUJHB000005.P11	0	aminopeptidase N, transcript variant X5	FBpp0422662	0	unspecified product	0.87	3.91	4.3	4.53	0	0	0	0	0	0	0	0	0.91	5.83	7.41	5.72	3.76	6.08	1.44	5.13	1.18	0	0.3	2.7	4.78	8.34	4.16	6.59	4.33	0	0	0.88	4.36
AT00346	AT00346-RC	sp|P79171|AMPN_FELCA	3.17e-160	Aminopeptidase N OS=Felis catus	AAEL012099-PC	0	protease m1 zinc metalloprotease	AALFPA_079539.P53240	1.44e-178	aminopeptidase N-like	CQUJHB000005.P13	0	aminopeptidase N, transcript variant X5	FBpp0422662	0	unspecified product	0	0	0	0	0	0	0	0	0	0	0	0	0	0	0	0	0	0	0	0	0	0	0	0	0	0	0	0	0	0	0	0	0
AT00346	AT00346-RD	sp|O57579|AMPN_CHICK	5.12e-08	Aminopeptidase Ey OS=Gallus gallus	AAEL012099-PB	6.85e-79	protease m1 zinc metalloprotease	AALFPA_079539.P53240	2e-09	aminopeptidase N-like	CQUJHB000005.P9	4.21e-73	aminopeptidase N, transcript variant X5	FBpp0422660	2.82e-42	unspecified product	4.61	8.62	3.84	32.18	36.02	58.39	21.36	25.76	30.89	18.89	22.57	30.09	24.2	43.27	47.95	15.61	10.2	17.56	18.59	27.07	24.49	18.08	22.85	27.6	15.56	18.19	24.75	27.01	35.66	18.39	36.04	35.86	57.1
AT00347	AT00347-RA	sp|Q5U2X2|SPAG1_RAT	5.82e-58	Sperm-associated antigen 1 OS=Rattus norvegicus	AAEL012096-PA	0	unspecified product	AALFPA_047276.P9261	0	sperm-associated antigen 1-like	CQUJHB002522.P3792	6.68e-164	sperm-associated antigen 1	FBpp0084440	1.18e-61	Spag1 axonemal dynein assembly factor	0	0.26	0.14	0	0.27	0.65	2.08	2.58	1.9	0	0.33	0.71	5.39	11.9	9.7	0	0.13	0	0.06	0	0	0	0.57	0.08	0	0	0	0	0	0.12	0	0.08	0
AT00348	AT00348-RA	NA	NA	NA	NA	NA	NA	NA	NA	NA	NA	NA	NA	NA	NA	NA	0.9	2.37	3.59	3.4	2.52	3.02	1.66	1.14	2.25	3.56	3.43	3.81	1.27	1.29	0.83	0.52	2.12	1.69	0	0.15	0	0.8	0.09	0.17	0.24	0.89	0.27	0.16	0.76	0.39	3.22	3.26	3.25
AT00349	AT00349-RA	sp|Q16N38|ZFPL1_AEDAE	0	Zinc finger protein-like 1 homolog OS=Aedes aegypti	AAEL012105-PA	0	Zinc finger protein-like 1 homolog [Source:UniProtKB/Swiss-Prot;Acc:Q16N38]	AALFPA_054624.P19495	0	Zinc finger protein-like 1 homolog [Source:UniProtKB/TrEMBL;Acc:A0A023EMM1]	CQUJHB001586.P2460	2.52e-180	zinc finger protein-like 1 homolog	FBpp0083630	5.67e-119	unspecified product	4.73	5.61	8.53	4.7	5.45	5.58	5.56	8.92	13.17	5.81	3.42	4.78	9.46	9.33	9.01	18.34	11.49	16.42	13.89	17.24	10.52	18.24	19.2	25.16	29.26	22.06	17.49	24.2	21.96	19.73	17.7	19	17.3
AT00350	AT00350-RA	sp|P48601|PRS4_DROME	0	26S proteasome regulatory subunit 4 OS=Drosophila melanogaster	AAEL012095-PA	0	26S protease regulatory subunit	AALFPA_077308.P50201	0	26S proteasome regulatory subunit 4-like	CQUJHB012793.P19866	0	26S proteasome regulatory subunit 4	FBpp0311982	0	Regulatory particle triple-A ATPase 2	115.6	112.22	109.33	173.45	179.93	204.03	208.16	236.35	220.5	202.98	171.72	173.08	85.34	79.18	96.04	83.04	64.07	64.41	63.66	84.2	62.63	120.52	95.95	93.67	64.5	72.47	65.91	76	69	78.46	105.53	103.96	99.64
AT00351	AT00351-RA	sp|P25724|NANOS_DROME	1.49e-20	Protein nanos OS=Drosophila melanogaster	AAEL012107-PA	5.49e-84	nanos	AALFPA_047137.P9061	1.57e-88	uncharacterized LOC115254181, transcript variant X2	CQUJHB013080.P20313	6.79e-46	uncharacterized LOC6044344	FBpp0307025	1.45e-21	nanos	0.46	0	0	0.35	0.18	0	0.23	0.91	0.37	0	0.22	0	4.18	1.47	4.15	70.58	30.68	35.59	47.16	51.38	52	84.2	79.06	72.04	103.23	106.63	85.95	142.24	136.13	144.14	70.1	92.62	113.65
AT00352	AT00352-RA	NA	NA	NA	NA	NA	NA	NA	NA	NA	NA	NA	NA	NA	NA	NA	38.04	37.14	41.49	16.48	13.68	21.49	75.69	74.98	96.12	31.52	55.78	49.62	27.85	32.99	28.18	7.75	7.95	5.04	6.55	4.29	6.74	8.46	10.87	9.59	3.11	2.84	8.34	2.19	6.01	2.64	2.63	2.41	5.43
AT00352	AT00352-RB	sp|Q68FR8|TBA3_RAT	0	Tubulin alpha-3 chain OS=Rattus norvegicus	AAEL012101-PB	0	tubulin alpha chain	AALFPA_068662.P38500	0	Tubulin alpha chain [Source:UniProtKB/TrEMBL;Acc:A0A182G9P4]	CQUJHB004934.P7584	0	tubulin alpha-2 chain	FBpp0081565	0	alpha-Tubulin at 85E	0	0	0	0	0	0	0	0	0	0	0	0	0	0	0	0	0	0	0	0	0	0	0	0	0	0	0	0	0	0	0	0	0
AT00352	AT00352-RC	sp|P68370|TBA1A_RAT	0	Tubulin alpha-1A chain OS=Rattus norvegicus	AAEL012101-PB	0	tubulin alpha chain	AALFPA_068662.P38500	0	Tubulin alpha chain [Source:UniProtKB/TrEMBL;Acc:A0A182G9P4]	CQUJHB004934.P7584	0	tubulin alpha-2 chain	FBpp0081565	0	alpha-Tubulin at 85E	11.66	15.59	10.19	6.36	7.24	3.92	0	0	0	16.7	0	3.02	2.15	0.69	14.5	2.12	0	2.37	0	3.86	0.9	1.99	0	0	0	2.71	0	1.92	0	3.99	1.18	0.98	0
AT00353	AT00353-RA	NA	NA	NA	NA	NA	NA	NA	NA	NA	NA	NA	NA	NA	NA	NA	36.42	32.02	28.98	19.9	21.06	20.81	96.62	93.23	86.43	86.53	96.9	86.18	55.71	41.23	48.92	4.44	54.3	37.58	37.58	59.04	41.1	40.01	40.16	29.78	37.46	35.51	35.81	31.59	34.2	34.95	57.45	38.84	41.8
AT00354	AT00354-RA	NA	NA	NA	NA	NA	NA	NA	NA	NA	NA	NA	NA	NA	NA	NA	0	0	0	0	0	0	0	0	0	0	0	0	0	0	0	0	0	0	0	0	0	0	0	0	0	0	0	0	0	0	0	0	0
AT00354	AT00354-RB	NA	NA	NA	NA	NA	NA	NA	NA	NA	NA	NA	NA	NA	NA	NA	3.58	4.34	2.85	2.41	1.49	2.2	8.04	9.26	6.75	2.66	4.21	4.26	11.72	10.64	11.59	2.01	4.92	4.23	4.23	7.17	4.48	10.08	11.28	9.03	6.7	6.5	6.95	4.53	4.61	4.62	4.52	3.42	3.71
AT00355	AT00355-RA	sp|Q66IM5|NATD1_XENTR	5.81e-16	Protein NATD1 OS=Xenopus tropicalis	NA	NA	NA	NA	NA	NA	CQUJHB014650.P22728	3.16e-48	protein NATD1	NA	NA	NA	17.13	11.77	11.39	6.14	5.68	11.26	9.19	17.71	17.41	5.95	5.19	5.5	24.98	29.29	22.94	0	6.55	9.1	6.14	4.62	4.66	7.17	8.49	1.75	7.53	7.4	4.48	7.07	0.59	7.7	17.71	4.25	10.08
AT00356	AT00356-RA	sp|Q7Z4L5|TT21B_HUMAN	0	Tetratricopeptide repeat protein 21B OS=Homo sapiens	AAEL012104-PC	0	unspecified product	AALFPA_063510.P31483	0	tetratricopeptide repeat protein 21B-like	CQUJHB005001.P7699	0	tetratricopeptide repeat protein 21B	NA	NA	NA	2.08	2.57	2.41	2.55	2.97	4.13	3.38	2.64	3.56	1.51	2.12	2.58	3.04	3.59	1.45	1.21	1.09	1.47	1.06	0.86	1.09	0.81	1.59	1.09	2.24	1.18	1.61	2.04	1.58	1.76	1.91	0.67	1.66
AT00356	AT00356-RB	sp|Q7Z4L5|TT21B_HUMAN	1.35e-41	Tetratricopeptide repeat protein 21B OS=Homo sapiens	AAEL012104-PC	3.04e-118	unspecified product	AALFPA_063510.P31483	3.56e-96	tetratricopeptide repeat protein 21B-like	CQUJHB005001.P7699	4.07e-110	tetratricopeptide repeat protein 21B	NA	NA	NA	0	1.39	0.62	0	0	0	0	0.89	0	0.83	0	0	0	0	0.46	0	0	1.91	0	0	0	0	1.94	0	0	0	0	0	0.37	0	0.32	0	0
AT00357	AT00357-RA	NA	NA	NA	NA	NA	NA	NA	NA	NA	NA	NA	NA	NA	NA	NA	1.12	0.88	0.5	1.12	1.24	1.77	4.71	4.34	4.29	4.46	3.64	4.73	7.1	6.23	3.79	5.02	8.41	6.79	8.02	9.54	6.39	7.54	8.5	7.51	7.59	9.61	6.41	6.75	6.07	6.25	9.53	7.81	7.05
AT00358	AT00358-RA	NA	NA	NA	NA	NA	NA	NA	NA	NA	NA	NA	NA	NA	NA	NA	0	0	0.05	0.12	0	0.06	0.34	0.36	0.14	0	0	0	103.62	82.84	84.33	46.86	77.76	66.56	68.86	68.25	63.06	79.05	84.27	70.25	77.65	71.97	68.85	37.11	55.71	36.98	33.91	22.98	22.7
AT00359	AT00359-RA	NA	NA	NA	NA	NA	NA	NA	NA	NA	NA	NA	NA	NA	NA	NA	0.17	0.47	0.85	0.74	1.1	0.46	0.65	1.04	1.52	0.74	0.64	1.12	0.22	0.77	0.37	0.16	0.12	0.65	0	0	0.02	0	0	0	0.08	0.06	0.22	0	0.07	0.08	0.6	0.23	0.51
AT00360	AT00360-RA	sp|P08181|CSK2A_DROME	0	Casein kinase II subunit alpha OS=Drosophila melanogaster	AAEL012094-PA	0	casein kinase ii, alpha chain (cmgc group iv)	AALFPA_067705.P37259	0	Casein kinase 2a [Source:UniProtKB/TrEMBL;Acc:H9AZT4]	CQUJHB012576.P19501	0	casein kinase II subunit alpha	FBpp0311360	0	casein kinase IIalpha	129.9	112.33	107.86	108.28	114.92	123.15	99.21	99.05	120.08	93.03	79.74	91.18	98.15	100.66	92.62	129.84	111.93	112.9	107.2	113.3	94.26	118.02	114.89	115.92	127.67	114.82	102.8	120.08	115.36	111.57	121.32	132.06	134.06
AT00361	AT00361-RA	NA	NA	NA	NA	NA	NA	NA	NA	NA	NA	NA	NA	NA	NA	NA	0	0	0	0	0	0	0	0	0	0	0	0	0	0	0	0	0	0	0	0	0	0	0	0.05	0	0	1.51	0	0	0	0	0	0
AT00361	AT00361-RB	NA	NA	NA	NA	NA	NA	NA	NA	NA	NA	NA	NA	NA	NA	NA	1.65	1.28	0.55	1.22	0.49	1.77	6.8	6.94	6.72	4	5.92	4.11	2.6	1.32	2.76	0.27	0.94	1.19	0	0.33	0.08	0.22	0.43	0.34	0	1.25	0.15	0.25	0.15	0.39	1.34	0.41	1.11
AT00362	AT00362-RA	NA	NA	NA	NA	NA	NA	NA	NA	NA	NA	NA	NA	NA	NA	NA	0	1.2	0	1.91	0	0.58	0	0	0	0	1.04	0	0	0	0	0	0.92	0	0	0	0	0	0	0	0.42	0.74	0	1.68	1.93	0	0.34	0	0.49
AT00362	AT00362-RB	sp|Q9VNG1|GGNB2_DROME	4.81e-161	Gametogenetin-binding protein 2-like OS=Drosophila melanogaster	AAEL012102-PB	0	unspecified product	AALFPA_053723.P18283	0	gametogenetin-binding protein 2-like	CQUJHB010395.P15987	0	gametogenetin-binding protein 2-like	FBpp0078379	4.75e-162	unspecified product	6.64	6.01	5.77	5.76	10.04	7.27	6.95	7.65	10.61	4.57	4.26	3.77	8.18	7.54	9.69	1.94	3.72	5.42	2.7	2.28	2.62	1.87	7.32	2.99	2.53	1.76	2.78	1.48	2.66	2.13	4.47	4.07	2.42
AT00362	AT00362-RC	sp|Q9VNG1|GGNB2_DROME	2.52e-102	Gametogenetin-binding protein 2-like OS=Drosophila melanogaster	AAEL012102-PB	0	unspecified product	AALFPA_053723.P18283	0	gametogenetin-binding protein 2-like	CQUJHB010395.P15987	3.13e-154	gametogenetin-binding protein 2-like	FBpp0078379	2.49e-103	unspecified product	3.25	4.11	3.06	5.66	2.64	7.65	2.04	2	0	5.21	3.76	4.39	1.1	2.51	1.89	4.12	5.39	2.78	3.39	4.76	2.43	7.46	1.23	5.09	5.76	5.57	7.12	1.4	1.49	2.73	3.95	5.29	7.17
AT00363	AT00363-RA	sp|P26262|KLKB1_MOUSE	1.14e-07	Plasma kallikrein OS=Mus musculus	AAEL001031-PA	4.08e-180	unspecified product	AALFPA_056938.P22653	3.64e-180	uncharacterized LOC109398744	CQUJHB004246.P6584	7.97e-138	putative serine protease 47	FBpp0300317	4.4e-07	Notopleural	11.82	8.68	10.68	6.04	7.82	5.21	60.07	48.85	26.49	45.32	44.02	49.97	76.25	78.94	85.97	7.04	34.05	25.38	48.75	46.66	54.79	28.92	36.99	44.37	38.27	38.38	46.22	14.41	24.05	21.57	23.85	12.04	22.64
AT00364	AT00364-RA	sp|Q641Z2|PTN9_RAT	1.01e-32	Tyrosine-protein phosphatase non-receptor type 9 OS=Rattus norvegicus	AAEL001046-PB	0	phosphatase fragment	AALFPA_072195.P43256	0	mucin-4-like, transcript variant X7	CQUJHB011171.P17247	0	uncharacterized LOC6052405, transcript variant X4	FBpp0289067	4.12e-154	unspecified product	6.09	5.85	4.18	5.64	8.48	4.5	20.2	20.15	25.41	17.87	19.69	13.2	13.74	17.28	10.61	5.95	6.69	10.74	0.61	3.52	1.12	3.04	2.17	2.54	4.67	6.17	4.55	3.2	3.58	1.65	9.1	10.05	8.89
AT00364	AT00364-RB	sp|Q641Z2|PTN9_RAT	1.02e-32	Tyrosine-protein phosphatase non-receptor type 9 OS=Rattus norvegicus	AAEL001046-PC	0	phosphatase fragment	AALFPA_072195.P43258	0	mucin-4-like, transcript variant X2	CQUJHB011171.P17252	0	uncharacterized LOC6052405, transcript variant X4	FBpp0289067	3.19e-153	unspecified product	7.88	20.19	21.98	1.82	2.01	3.24	16.24	7.01	9.68	17.01	1.64	4.25	0	0	2.26	0	1.54	0.64	0	0	0	0	0	0	0	0.51	1.02	0.31	0.79	1.72	3.69	0.49	3.63
AT00364	AT00364-RC	sp|Q641Z2|PTN9_RAT	9.18e-33	Tyrosine-protein phosphatase non-receptor type 9 OS=Rattus norvegicus	AAEL001046-PC	0	phosphatase fragment	AALFPA_072195.P43258	0	mucin-4-like, transcript variant X2	CQUJHB011171.P17252	0	uncharacterized LOC6052405, transcript variant X4	FBpp0289067	1.61e-154	unspecified product	4.63	7.61	4.99	3.52	1.02	5.61	11.01	11.55	15.35	11.92	12.61	13.19	6.66	5.92	9.5	2.94	3.08	1.68	0.32	0.75	0.4	1.18	1.7	0.58	0.67	3.46	3.45	3.96	4.63	3.56	6.74	4.99	5.68
AT00365	AT00365-RA	NA	NA	NA	NA	NA	NA	NA	NA	NA	NA	NA	NA	NA	NA	NA	2.26	0	0	2.27	2.17	3.01	4.59	0	6.37	0	0	0	0	6.28	0	0	0	2.69	0	0.89	0	2.58	0	0	13.18	0.81	0	0.31	0	0	0	4.49	0
AT00365	AT00365-RB	sp|Q9H1U9|S2551_HUMAN	1.57e-31	Mitochondrial nicotinamide adenine dinucleotide transporter SLC25A51 OS=Homo sapiens	AAEL001024-PB	4.43e-87	mitochondrial carrier protein	AALFPA_061607.P28922	8.39e-88	solute carrier family 25 member 51, transcript variant X1	CQUJHB011984.P18497	9.76e-86	mitochondrial nicotinamide adenine dinucleotide transporter SLC25A51	FBpp0084926	1.33e-51	unspecified product	2.75	0	0	0	0	0	0	2.94	0	0	0	0.3	0	0	0	0	0	0	0	0	0	0	0	2.64	0	0	0	0	0	0	0	0.76	0
AT00365	AT00365-RC	sp|Q9H1U9|S2551_HUMAN	4.04e-30	Mitochondrial nicotinamide adenine dinucleotide transporter SLC25A51 OS=Homo sapiens	AAEL001024-PB	5.63e-85	mitochondrial carrier protein	AALFPA_061607.P28922	1.27e-85	solute carrier family 25 member 51, transcript variant X1	CQUJHB011984.P18497	5.31e-83	mitochondrial nicotinamide adenine dinucleotide transporter SLC25A51	FBpp0084926	1.88e-49	unspecified product	0	0	0	0	0	0.65	0	0.14	0	0.21	0	0	0	0	0	0.31	0	0.31	0	0	0	0	0	0	0	0	0	0	0	0	0	0.26	0
AT00365	AT00365-RD	NA	NA	NA	NA	NA	NA	NA	NA	NA	NA	NA	NA	NA	NA	NA	6.8	7.27	10.52	7.29	3.54	3.6	10.18	13.81	9.39	18.47	15.82	18.54	21.43	19.43	22.67	19.27	15.44	14.73	13.14	13.88	8.84	11.91	14.81	14.36	0	11.22	14.75	18.49	15.24	15.65	10.94	8.5	17.64
AT00365	AT00365-RE	sp|Q5HZI9|S2551_MOUSE	4.73e-40	Mitochondrial nicotinamide adenine dinucleotide transporter SLC25A51 OS=Mus musculus	AAEL001024-PB	6.99e-91	mitochondrial carrier protein	AALFPA_061607.P28922	9.1e-93	solute carrier family 25 member 51, transcript variant X1	CQUJHB011984.P18497	4.38e-91	mitochondrial nicotinamide adenine dinucleotide transporter SLC25A51	FBpp0084926	6e-64	unspecified product	1.2	1.57	0	0	0	0	1.39	0	9.36	0	0	0	0	4.86	1.06	0	6.32	0	0	0	2.39	7.19	1.69	0	0	0.59	0	0	7.44	0	1.27	1.92	0
AT00365	AT00365-RF	sp|Q9V9A8|PHTF_DROME	2.17e-56	Protein phtf OS=Drosophila melanogaster	AAEL012375-PB	0	unspecified product	AALFPA_046573.P8267	0	Phtf-FEM1B_bdg domain-containing protein [Source:UniProtKB/TrEMBL;Acc:A0A182GP33]	NA	NA	NA	FBpp0085459	2.15e-57	phtf	0	0	0	0	0	0	0	0	0	0	0	0	0	0	0	0	0	0	0	0	0	0	0	0	0	0	0	0	0	0	0	0	0
AT00366	AT00366-RA	sp|P50613|CDK7_HUMAN	6.83e-173	Cyclin-dependent kinase 7 OS=Homo sapiens	AAEL001038-PA	0	cak1	AALFPA_065767.P34615	0	Cell division protein kinase 7 [Source:UniProtKB/TrEMBL;Acc:A0A182GNR8]	CQUJHB018143.P28004	0	cyclin-dependent kinase 7	FBpp0070723	9.29e-175	Cyclin-dependent kinase 7	13.12	8.81	11.8	5.5	9.47	10.16	4.37	5.28	6.58	4.28	5.1	6.07	10.35	10.41	12.62	13.58	10.22	12.14	9.92	14.6	11.92	17.23	21.54	19.17	14.2	14.63	12.36	18.91	17.77	14.11	11.08	14.65	10.35
AT00367	AT00367-RA	NA	NA	NA	NA	NA	NA	NA	NA	NA	NA	NA	NA	NA	NA	NA	31.66	38.1	33.49	28.69	35.81	36.82	74.89	82.59	72.09	67.33	44.32	77.11	78.51	81.23	82.15	29.74	47.68	54.37	18.69	39.61	19.41	23.42	32.07	17.68	41.56	36.42	46.48	44.07	38.67	39.66	52.31	55.15	54.8
AT00367	AT00367-RB	sp|Q9DB30|PHKG2_MOUSE	7.9e-136	Phosphorylase b kinase gamma catalytic chain, liver/testis isoform OS=Mus musculus	AAEL019589-PF	0	unspecified product	AALFPA_052005.P15984	0	phosphorylase b kinase gamma catalytic chain, skeletal muscle/heart isoform, transcript variant X4	CQUJHB001957.P2973	0	phosphorylase b kinase gamma catalytic chain, skeletal muscle/heart isoform, transcript variant X4	FBpp0310184	0	Phosphorylase kinase gamma	0	0	0	0	0	0	0	0	1.36	0	0	0	0	0	0	0	0	0.51	0	0	0	0	0	0	0	2.22	0	1.31	0	0	0	0	0
AT00367	AT00367-RC	NA	NA	NA	NA	NA	NA	NA	NA	NA	NA	NA	NA	NA	NA	NA	19.29	21.08	19.88	40.55	40.94	44.4	32.94	33.3	33.19	38.55	41.05	28.89	43.43	47.28	49.21	15.04	21.62	30.83	9.33	10.75	12.31	9.07	15.8	11.55	13.05	11.94	14.8	10.31	10.72	15.82	14.73	12.06	11.13
AT00367	AT00367-RD	sp|Q9DB30|PHKG2_MOUSE	1.03e-147	Phosphorylase b kinase gamma catalytic chain, liver/testis isoform OS=Mus musculus	AAEL019589-PH	0	unspecified product	AALFPA_052005.P15983	0	phosphorylase b kinase gamma catalytic chain, skeletal muscle/heart isoform, transcript variant X2	CQUJHB001957.P2974	0	phosphorylase b kinase gamma catalytic chain, skeletal muscle/heart isoform, transcript variant X4	FBpp0310241	0	Phosphorylase kinase gamma	0.24	1.15	0.19	0	0.3	0.78	2.18	2.12	0.59	0	0	0.64	1.05	0	2.28	0	0.2	0.49	0	0.16	0.69	0.42	0	0	0	0	0.56	0.7	0	2.11	0.26	0	0
AT00368	AT00368-RA	NA	NA	NA	NA	NA	NA	NA	NA	NA	NA	NA	NA	NA	NA	NA	0	0	0	0	0	4.12	0	5.94	8.67	0	0	0	0	0	0	0	0	0	0	0	0	0	0	0	0	0	0	0	0	0	0	0	0
AT00369	AT00369-RA	NA	NA	NA	NA	NA	NA	NA	NA	NA	NA	NA	NA	NA	NA	NA	0	0	0	0	0	0	0.21	0	0	0	0	0	0	0	0	0	0	0.32	0	0	0.56	0	0	0	0	1.36	0.3	1.44	0.38	0.42	0	0	0
AT00370	AT00370-RA	NA	NA	NA	NA	NA	NA	NA	NA	NA	NA	NA	NA	NA	NA	NA	0	0	0	0	0	0	0	0	0	0	0	0	0	0	0	0.52	0	0	0.19	0.11	0.3	0	0.66	0.13	0.73	0.9	0	0.23	0	0.29	0.13	0	0
AT00371	AT00371-RA	sp|Q96AY4|TTC28_HUMAN	0	Tetratricopeptide repeat protein 28 OS=Homo sapiens	AAEL014144-PB	0	rapsynoid	AALFPA_070413.P40861	0	tetratricopeptide repeat protein 28, transcript variant X1	CQUJHB000855.P1364	0	tetratricopeptide repeat protein 28, transcript variant X1	FBpp0300832	0	unspecified product	4.29	5.9	6.02	16.25	16.33	17.81	8.18	6.89	13.81	9.24	8.07	11.97	0.69	1.1	0.6	1.2	0.7	0.99	0.28	0.44	0.3	0.52	0.62	0.57	1.17	1.71	1.55	0.85	1.09	1	1	1.13	1.08
AT00372	AT00372-RA	sp|Q8SX37|CDIPT_DROME	7.86e-08	CDP-diacylglycerol--inositol 3-phosphatidyltransferase OS=Drosophila melanogaster	AAEL014142-PA	9.08e-31	phosphatidylinositol synthase	AALFPA_055667.P20898	3.61e-31	CDP-diacylglycerol--inositol 3-phosphatidyltransferase	CQUJHB017582.P27150	9.79e-29	CDP-diacylglycerol--inositol 3-phosphatidyltransferase	FBpp0073874	7.76e-09	Phosphatidylinositol synthase	0	0	0	0	0	0	0	0	0	0	0.91	0	0	0	0	0	1.21	0	0	0	0	0	0	0	0	0	0	0	0	0	0	0	0
AT00372	AT00372-RB	sp|Q8SX37|CDIPT_DROME	9.67e-09	CDP-diacylglycerol--inositol 3-phosphatidyltransferase OS=Drosophila melanogaster	AAEL014142-PA	1.51e-30	phosphatidylinositol synthase	AALFPA_055667.P20898	4.5e-31	CDP-diacylglycerol--inositol 3-phosphatidyltransferase	CQUJHB017582.P27150	8.63e-29	CDP-diacylglycerol--inositol 3-phosphatidyltransferase	FBpp0073874	9.55e-10	Phosphatidylinositol synthase	0	0	0	0	0	0	0	0	0	0	0	0	0	0	0	0	0	0	0	0	0	0	0	0	0	0	0	0	0	0	0	0	0
AT00372	AT00372-RC	NA	NA	NA	NA	NA	NA	NA	NA	NA	NA	NA	NA	NA	NA	NA	27.2	21.75	22.56	21.97	18.21	21.66	34.47	37.21	34.11	37.75	26.25	33.33	45.63	42.01	46.58	24.33	38.66	31.12	10.33	23.23	15.72	17.48	19.13	14.25	16.64	22.45	28.2	23.8	18.71	24.24	33.6	33.87	28.79
AT00372	AT00372-RD	sp|Q8SX37|CDIPT_DROME	2.67e-82	CDP-diacylglycerol--inositol 3-phosphatidyltransferase OS=Drosophila melanogaster	AAEL014142-PA	3.42e-125	phosphatidylinositol synthase	AALFPA_055667.P20898	3.2e-123	CDP-diacylglycerol--inositol 3-phosphatidyltransferase	CQUJHB017582.P27150	8.74e-120	CDP-diacylglycerol--inositol 3-phosphatidyltransferase	FBpp0073874	2.64e-83	Phosphatidylinositol synthase	0	0	0	0	0	0	0	0	0	0	0	0	0	0	0	0	0	0	0	0	0	0	0	0	0	0	0	0	0	0	0	0	0
AT00373	AT00373-RA	NA	NA	NA	AAEL025141-PA	3.37e-136	unspecified product	AALFPA_061859.P29224	2.13e-140	uncharacterized LOC109427320, transcript variant X1	CQUJHB003425.P5248	1.03e-61	uncharacterized LOC6047496, transcript variant X1	NA	NA	NA	0	0.11	0	0	0.03	0	1.13	3.09	1.85	0.12	0.13	0.27	9.48	20.51	12.09	1.41	1.76	2.37	1.9	1.75	1.92	2.98	0	1.33	1.13	0.24	0.4	0.66	0.64	0.09	0.99	0.74	1.41
AT00373	AT00373-RB	sp|Q28G88|FEZF2_XENTR	9.92e-34	Fez family zinc finger protein 2 OS=Xenopus tropicalis	AAEL025141-PA	9.37e-132	unspecified product	AALFPA_061859.P29224	2.86e-136	uncharacterized LOC109427320, transcript variant X1	CQUJHB003425.P5248	1.96e-58	uncharacterized LOC6047496, transcript variant X1	FBpp0303235	8.65e-33	earmuff	0	0.2	0	0.3	0.09	0	0.93	2.31	2.93	0	0	0	5.96	10.61	7.86	1.48	0.39	0.75	0.12	0.75	0	0.78	0.99	0.1	0	0.68	0.09	0.65	0.18	0.59	0.33	1.05	0.2
AT00373	AT00373-RC	NA	NA	NA	NA	NA	NA	NA	NA	NA	NA	NA	NA	NA	NA	NA	0	0	0	0	0	0	0	4.18	1.79	0	0	0	0	0	0	4.08	6.43	0	0	0	0	0	0	9.62	0	0	0	0	0	0	0	2.76	0
AT00374	AT00374-RA	NA	NA	NA	AAEL018126-PH	3.86e-09	unspecified product	AALFPA_043307.P3861	5.3e-07	serine-rich adhesin for platelets, transcript variant X1	NA	NA	NA	NA	NA	NA	0	0.59	0	0	0	0.39	0	0	0.72	0	0	0	0.56	0	0	0	0.42	0	0	0	0	0	0	0	0	0	0	0	0	0	0	0	0
AT00374	AT00374-RB	NA	NA	NA	AAEL018126-PH	4.1e-09	unspecified product	AALFPA_043307.P3861	1.17e-06	serine-rich adhesin for platelets, transcript variant X1	NA	NA	NA	NA	NA	NA	0	0	0	0	0	0	0	0	0	0	0	0	0	0	0	0	0	0	0	0	0	0.28	0	0	0	0	0	0	0	0	0	0	0
AT00374	AT00374-RC	NA	NA	NA	NA	NA	NA	NA	NA	NA	NA	NA	NA	NA	NA	NA	2.89	2.46	5.86	3.27	5.95	5.19	5.33	9.37	8.44	9.02	2.64	5.96	5.59	5.36	7.12	20.67	9.1	17.61	1.28	4.63	1.07	4.87	2.82	3.41	9.09	8.85	7.36	7.84	9.62	6.86	17.5	18.81	18.51
AT00374	AT00374-RD	NA	NA	NA	AAEL023571-PA	4.05e-20	unspecified product	AALFPA_056629.P22266	2.78e-10	uncharacterized protein K02A2.6-like	CQUJHB010208.P15742	2.6e-22	uncharacterized protein K02A2.6-like	NA	NA	NA	0	0.28	0	0	0	0	0	0.14	0	0	0	0	0	0	0	0	0	0	0.32	0	0	0	0	0.28	0	0	0.36	0	0.13	0	0	0	0
AT00374	AT00374-RE	NA	NA	NA	AAEL023588-PA	1.56e-09	unspecified product	NA	NA	NA	CQUJHB010208.P15742	3.22e-23	uncharacterized protein K02A2.6-like	NA	NA	NA	3.01	3.24	3.47	2.57	6.64	6.41	1.36	1.05	2.73	3.79	2.61	3.73	10.58	4.32	4.25	1.93	2.56	4.65	6.16	4.92	5.55	4.83	8.88	6.18	1.94	2.42	1.48	4.27	7.14	7.09	2.5	3.89	2.81
AT00374	AT00374-RF	NA	NA	NA	NA	NA	NA	NA	NA	NA	NA	NA	NA	NA	NA	NA	0	2.43	0	2.98	1.31	1.12	0.72	1.18	0	1	3	0.07	0	0	2.26	0	1.15	0	0	0	0.79	1.3	0	0.5	0	0	0	0	2.77	1.23	1.96	0	0
AT00374	AT00374-RG	NA	NA	NA	AAEL018126-PA	6.24e-24	unspecified product	AALFPA_043307.P3859	1.37e-32	serine-rich adhesin for platelets, transcript variant X6	CQUJHB006508.P10000	4.38e-25	mucin-19, transcript variant X4	NA	NA	NA	0	0.13	0	0	0	0	0	0	0	0	0	0.14	0	0	0	0.23	0	0	0	0	1.15	0	0	0	0	0	0	0	0	0	0	0	0
AT00374	AT00374-RH	NA	NA	NA	AAEL018126-PN	0	unspecified product	AALFPA_043307.P3859	0	serine-rich adhesin for platelets, transcript variant X6	CQUJHB006508.P9997	4.3e-134	mucin-19, transcript variant X4	NA	NA	NA	2.63	0	3	4.05	1.44	5.96	4.24	1.02	1.92	0	1.39	1.24	1.53	8.85	1.42	5.34	5.54	1.15	0.42	0.48	0.79	0	5.07	3.04	6.03	3.51	0	0	0	8.12	2.4	2.82	8.07
AT00374	AT00374-RI	sp|C6KTB8|PK4_PLAF7	9.44e-09	Eukaryotic translation initiation factor 2-alpha kinase PK4 OS=Plasmodium falciparum (isolate 3D7)	AAEL018126-PN	0	unspecified product	AALFPA_043307.P3861	0	serine-rich adhesin for platelets, transcript variant X1	CQUJHB006508.P9997	2.47e-129	mucin-19, transcript variant X4	NA	NA	NA	0	0	0	0	0	0	0	0	0	0	0	0	0	0	0	0	0	0	0	0	0	0	0	0	0	0	0	0	0	0	0	0	0
AT00374	AT00374-RJ	NA	NA	NA	AAEL018126-PH	0	unspecified product	AALFPA_043307.P3861	0	serine-rich adhesin for platelets, transcript variant X1	CQUJHB006508.P10000	3.52e-129	mucin-19, transcript variant X4	FBpp0293715	7.99e-22	twenty-four	1.42	3.37	3.47	1.77	4.25	4.39	5.05	5.52	15.21	4.52	2.82	0.22	4.4	0	0.89	16.62	10.42	22.32	1.63	9.2	1.77	7.55	4.61	2.11	2.03	17.44	12.07	15.26	18.53	7.02	14.74	22.84	7.07
AT00374	AT00374-RK	NA	NA	NA	AAEL018126-PA	0	unspecified product	AALFPA_043307.P3859	0	serine-rich adhesin for platelets, transcript variant X6	CQUJHB006508.P10000	0	mucin-19, transcript variant X4	FBpp0311757	9.67e-16	twenty-four	4.94	4.47	6.59	5.08	5.28	6.11	7.55	5.67	4.88	5.93	5.6	8.81	5.91	12.81	6.93	30.68	12.32	14.64	13.16	17.35	12.9	17.52	18.28	14.92	25.96	19.61	11.3	19.55	11.06	25.24	14.91	24.98	32.2
AT00375	AT00375-RA	sp|P80317|TCPZ_MOUSE	0	T-complex protein 1 subunit zeta OS=Mus musculus	AAEL006946-PA	0	chaperonin	AALFPA_059255.P25776	0	Putative chaperonin [Source:UniProtKB/TrEMBL;Acc:A0A023ETN8]	CQUJHB014816.P22964	0	T-complex protein 1 subunit zeta	FBpp0073902	0	Chaperonin containing TCP1 subunit 6	145.58	117.44	119.29	117.78	127.59	125.47	55.21	59.86	83.6	56.75	47.91	64	76.44	77.63	75.3	136.97	99.26	118.56	94.37	98.72	83.59	98.62	116.48	99.99	100.45	100.38	93.24	83.74	77.51	76.42	88.35	91.97	93.52
AT00376	AT00376-RA	sp|Q9VE50|GOSR1_DROME	4.88e-110	Golgi SNAP receptor complex member 1 OS=Drosophila melanogaster	AAEL006945-PD	4.53e-159	golgi SNAP receptor complex member, putative	AALFPA_078044.P51237	4.18e-158	Golgi SNAP receptor complex member 1 [Source:UniProtKB/TrEMBL;Acc:A0A023EMP0]	CQUJHB001217.P1906	1.03e-144	Golgi SNAP receptor complex member 1	FBpp0083076	4.82e-111	Golgi SNARE, 28 kDa	14.16	14.33	12.84	18.02	13.72	16.52	14.86	14.69	13.69	10.13	11.65	15.04	29.23	25.68	27.82	24.74	14.59	14.33	18.33	25.3	19.23	22.67	23.9	30.8	21.55	27	29.51	32.96	28.82	20.89	23.28	27.35	25.97
AT00377	AT00377-RA	NA	NA	NA	NA	NA	NA	NA	NA	NA	NA	NA	NA	NA	NA	NA	13.8	0	0.16	3.5	0	5.46	118	83.9	104.9	9.77	11.07	42.46	0	0.41	0	0.18	0.74	0.2	0	0.32	0.14	0.57	0	0	0	0.42	0.18	1.61	0.78	2.53	0	0	0.37
AT00378	AT00378-RA	NA	NA	NA	AAEL027675-PA	4.04e-28	unspecified product	AALFPA_064327.P32626	1.64e-26	larval/pupal cuticle protein H1C-like	CQUJHB011991.P18504	3.12e-21	extensin-1-like	NA	NA	NA	48.64	1.62	0	204.25	2.41	132.04	4110.47	4363.81	3631.58	4255.93	4688.95	3696.6	0	2.61	5.92	0	0	0	0	0	0	0	0	0	0	0	0	0	0	0	0	0	0
AT00378	AT00378-RB	NA	NA	NA	NA	NA	NA	NA	NA	NA	NA	NA	NA	NA	NA	NA	46.2	2.99	1.59	184.09	2.3	159.06	5747.79	9430.57	4659.59	4952.41	5505.68	3636.88	1.27	0	0	0	0	0	0	0	0	0	0	0	0	0	0	0.93	0	0	0	1.05	0
AT00378	AT00378-RC	NA	NA	NA	AAEL027675-PA	4.03e-38	unspecified product	AALFPA_064327.P32626	5.62e-37	larval/pupal cuticle protein H1C-like	CQUJHB011991.P18504	3.98e-31	extensin-1-like	NA	NA	NA	0	0	0	0	0	0	0	0	0	0	3.22	6.64	0	0	0	0	0	0	0	0	0	0	0	0	0	0	0	0	0	0	0	0	0
AT00379	AT00379-RA	sp|Q9QZ04|MAGL2_MOUSE	4.2e-09	MAGE-like protein 2 OS=Mus musculus	AAEL026080-PA	1.15e-13	unspecified product	AALFPA_075496.P47712	1.57e-15	tetra-peptide repeat homeobox protein 1-like	CQUJHB002520.P3789	2.62e-13	titin, transcript variant X2	FBpp0080135	1.04e-15	unspecified product	0	0	0	0	0	0	179.99	55.23	2681.39	160.47	505.56	1274.15	0.89	2.34	0.11	0	0	0	0.24	0.3	0.35	0	0	0	0	0	0	0.2	0	0	0	0	0
AT00380	AT00380-RA	NA	NA	NA	NA	NA	NA	NA	NA	NA	NA	NA	NA	NA	NA	NA	0	0	0	0	0	0	0	0	0	0	0	0	6.23	15.15	13.45	1.76	3.14	0.86	0	2.66	0	0	0	1.64	0	1.35	2.5	1.19	1.84	0	1.86	2.53	2.28
AT00380	AT00380-RB	NA	NA	NA	NA	NA	NA	NA	NA	NA	NA	NA	NA	NA	NA	NA	0	0	0	0	0	0	0	0	0	0	0	0	0	0.35	0	0	0	0	0	0	0	0	0	0	0	0	0	0	0	0	0	0	0
AT00380	AT00380-RC	sp|Q17A88|SNMP1_AEDAE	0	Sensory neuron membrane protein 1 OS=Aedes aegypti	AAEL005374-PC	0	Class B Scavenger Receptor (CD36 domain)	AALFPA_072987.P44339	0	sensory neuron membrane protein 1	CQUJHB011832.P18287	0	sensory neuron membrane protein 1	FBpp0306056	6.8e-165	Sensory neuron membrane protein 1	0	0	0	0	0	0	0	0	0.03	0	0	0	0	0	0	0.05	0.04	0	0	0	0.05	0	0	0	0	0	0	0	0	0	0	0	0
AT00380	AT00380-RD	sp|Q17A88|SNMP1_AEDAE	0	Sensory neuron membrane protein 1 OS=Aedes aegypti	AAEL005374-PC	0	Class B Scavenger Receptor (CD36 domain)	AALFPA_072987.P44339	0	sensory neuron membrane protein 1	CQUJHB011832.P18287	0	sensory neuron membrane protein 1	FBpp0306056	1.84e-170	Sensory neuron membrane protein 1	0.18	0	0.22	0.27	0.14	0.13	0	0.33	0.28	0.34	0.18	0.19	4.06	0	0	4.38	0	1.88	2.19	0	2.6	1.91	3.69	0	2.26	3.22	1.13	0	0.78	2.59	0.29	0	1.8
AT00381	AT00381-RA	sp|Q17A88|SNMP1_AEDAE	0	Sensory neuron membrane protein 1 OS=Aedes aegypti	AAEL005374-PC	0	Class B Scavenger Receptor (CD36 domain)	AALFPA_072987.P44339	0	sensory neuron membrane protein 1	CQUJHB011832.P18287	0	sensory neuron membrane protein 1	FBpp0306056	4.5e-173	Sensory neuron membrane protein 1	0	0	0	0.16	0	0.16	0.44	0.09	0.12	0	0	0	15.41	16.63	16.59	18	10.56	8.9	7.73	10.12	5.45	9.96	13.23	10.01	8.7	10.81	11.84	5.66	5.77	7.09	5.64	4.39	9.95
AT00381	AT00381-RB	sp|Q7QC49|SNMP1_ANOGA	2.84e-42	Sensory neuron membrane protein 1 OS=Anopheles gambiae	AAEL005374-PC	3.31e-42	Class B Scavenger Receptor (CD36 domain)	AALFPA_054060.P18709	3.89e-45	sensory neuron membrane protein 1-like	CQUJHB011832.P18287	4.74e-37	sensory neuron membrane protein 1	FBpp0306056	7.93e-22	Sensory neuron membrane protein 1	0	0	0.28	0	0	0	0	0	0	0	0	0	13.32	8.43	9.6	18.09	7.29	5.16	7.08	3.27	15.67	6.58	13.13	10.78	10.05	8.12	7.36	1.35	4.98	6.56	4.03	1.78	1.14
AT00382	AT00382-RA	sp|Q9XT55|UDB19_MACFA	1.35e-67	UDP-glucuronosyltransferase 2B19 OS=Macaca fascicularis	AAEL005375-PB	0	glucosyl/glucuronosyl transferases	AALFPA_072064.P43064	0	2-hydroxyacylsphingosine 1-beta-galactosyltransferase-like, transcript variant X2	CQUJHB013948.P21638	0	UDP-glucosyltransferase 2, transcript variant X7	FBpp0085403	3.03e-147	UDP-glycosyltransferase family 50 member B3	0.31	1.52	0	2.03	0	4.32	25.05	41.83	24.68	41.46	26.21	32.16	0.87	0	1.54	0	2.11	2.44	0	0	0.86	0.12	0	0.36	1	0.55	1.22	1.27	1.78	0	0	0	0
AT00382	AT00382-RB	NA	NA	NA	NA	NA	NA	NA	NA	NA	NA	NA	NA	NA	NA	NA	4.51	0.85	1.95	7.15	7.66	6.85	73.2	72.44	47.69	45.8	54.07	41.25	1.89	2.87	1.6	1.69	1.57	1.4	0	1.06	0.77	0	0.86	0.4	0	0.3	0	0.12	0	0.5	0.54	1.48	2.17
AT00382	AT00382-RC	sp|A0A291PQH4|UGT2_DACCO	2.78e-12	UDP-glucosyltransferase 2 OS=Dactylopius coccus	AAEL005375-PB	2.01e-144	glucosyl/glucuronosyl transferases	AALFPA_061319.P28550	1.64e-145	2-hydroxyacylsphingosine 1-beta-galactosyltransferase-like	CQUJHB013948.P21638	6.3e-118	UDP-glucosyltransferase 2, transcript variant X7	FBpp0307246	8.76e-85	UDP-glycosyltransferase family 50 member B3	0.61	0	0	0	0	0	0	2.58	1.56	0	1.18	0	0	2.68	2.29	0	0.41	0	0.26	0.13	0	0.19	0.33	0	1.17	0.55	0.91	0	1.08	0.06	0	0.39	0
AT00383	AT00383-RA	NA	NA	NA	NA	NA	NA	NA	NA	NA	NA	NA	NA	NA	NA	NA	0	0	0	0	0	0	0	0	0	0	0	0	0	0	0	0	0	0	0	0	0	0	0	0	0	0	0	0	0	0	0	0	0
AT00384	AT00384-RA	NA	NA	NA	NA	NA	NA	NA	NA	NA	NA	NA	NA	NA	NA	NA	0	0	0	0	0	0	0	0	0.27	0	0	0	0	0	0	0.74	0.79	0.78	1.24	0.86	0	0.77	0.76	0.24	0	0.29	0.97	0.64	1.23	0	0.24	0.45	0.73
AT00385	AT00385-RA	NA	NA	NA	NA	NA	NA	NA	NA	NA	NA	NA	NA	NA	NA	NA	28.79	20.01	25.08	31.09	30.42	36.5	20.52	12.97	30.75	31.84	25.81	19.77	41.26	22.85	25.67	15.1	28.26	8.01	12.19	26.43	11.74	27.17	24.35	22.98	21.24	21.25	15.56	12.88	13.89	8.73	15.95	31.37	26.29
AT00386	AT00386-RA	sp|P14381|YTX2_XENLA	6.51e-61	Transposon TX1 uncharacterized 149 kDa protein OS=Xenopus laevis	AAEL023945-PA	2.66e-50	unspecified product	AALFPA_041644.P1571	3.72e-76	uncharacterized LOC115268170	CQUJHB017893.P27612	3.29e-60	uncharacterized LOC119765480	FBpp0074164	3.4e-09	unspecified product	0	0	0	0	0	0	1.03	0.88	0.2	0.93	1.49	0.59	0	0	0	0	0.06	0	0	0	0	0	0	0	0	0	0	0	0	0	0	0	0
AT00386	AT00386-RB	NA	NA	NA	NA	NA	NA	NA	NA	NA	NA	NA	NA	NA	NA	NA	1.28	1.78	1.58	0	0	5.29	2911.06	3531.35	369.3	3880.92	5051.09	3825.41	4.62	2.78	0	0	0.3	0.87	0	0.38	0	0.45	0	0	0	0	0	0	0	0	0	0	0
AT00386	AT00386-RC	sp|P14381|YTX2_XENLA	1.27e-61	Transposon TX1 uncharacterized 149 kDa protein OS=Xenopus laevis	AAEL023945-PA	3.04e-51	unspecified product	AALFPA_041644.P1571	5.19e-76	uncharacterized LOC115268170	CQUJHB013417.P20837	3.65e-39	uncharacterized LOC119769172	FBpp0111313	9.77e-11	unspecified product	0	0	0.05	0.02	0.04	0.12	0.08	0	0.01	0.09	0.31	0	0.06	0.07	0.05	0.04	0	0.08	0.01	0.02	0	0	0.04	0	0.22	0	0.06	0	0.03	0.09	0.09	0.05	0.06
AT00387	AT00387-RA	NA	NA	NA	NA	NA	NA	NA	NA	NA	NA	NA	NA	NA	NA	NA	0.53	0	0.24	0	0.2	0	2.12	1.64	0.71	2.07	1.55	0.97	2.07	2.92	2.02	0	0.8	0.52	0.15	0	0.45	0.58	0.21	0	0.55	1.04	0.79	0	0	0.25	0	0	0
AT00387	AT00387-RB	sp|W4VS99|NEP_TRILK	3.88e-73	Neprilysin-1 OS=Trittame loki	AAEL026826-PA	0	unspecified product	AALFPA_054274.P19020	0	neprilysin-like	CQUJHB015083.P23397	0	neprilysin-4	FBpp0304093	0	Neprilysin 5	0	0	0	0	0	0.04	0	0	0	0	0	0	0	0	0.53	0.28	0	0.14	0	0.56	0	0	0	0	0	0	0	0	0	0.16	0	0	0
AT00387	AT00387-RC	sp|O16796|NPL11_CAEEL	2.94e-109	Neprilysin-11 OS=Caenorhabditis elegans	AAEL026826-PA	0	unspecified product	AALFPA_054274.P19020	0	neprilysin-like	CQUJHB015083.P23397	0	neprilysin-4	FBpp0304093	0	Neprilysin 5	0	0	0	0	0	0	0	0	0	0	0	0	0	0	0	0	0	0	0	0	0	0	0	0	0	0	0	0	0	0	0	0	0
AT00387	AT00387-RD	sp|O16796|NPL11_CAEEL	5.88e-103	Neprilysin-11 OS=Caenorhabditis elegans	AAEL026826-PA	0	unspecified product	AALFPA_054274.P19020	0	neprilysin-like	CQUJHB015083.P23397	0	neprilysin-4	FBpp0304093	0	Neprilysin 5	0.08	0.17	0	0.17	0	0	0.21	0.14	0.39	0	0.05	1.27	0	0	0	0.88	0	0	0.27	0.09	0.4	0	0.64	0.7	0.35	0	0.04	0.23	0.41	0.1	0.96	0.35	0.46
AT00387	AT00387-RE	sp|O44857|NEPL2_CAEEL	5.94e-31	Neprilysin-2 OS=Caenorhabditis elegans	AAEL026826-PA	2.32e-70	unspecified product	AALFPA_054274.P19020	1.7e-70	neprilysin-like	CQUJHB015083.P23397	2.2e-66	neprilysin-4	FBpp0304093	7.1e-47	Neprilysin 5	0	0	0	0	0	0	0	0.93	0	0.86	0	0.27	0	0	7.8	0.52	0.15	0.4	2.31	0	0.8	0	0	0	0	0	1.63	2.44	0.53	0.08	1.64	0	0
AT00388	AT00388-RA	sp|Q9W436|NEP_DROME	3.72e-97	Neprilysin-1 OS=Drosophila melanogaster	AAEL008527-PG	0	Zinc metalloprotease [Source:UniProtKB/TrEMBL;Acc:A0A1S4FK06]	AALFPA_058437.P24646	0	endothelin-converting enzyme 1-like, transcript variant X7	CQUJHB014733.P22853	0	neprilysin-4, transcript variant X1	FBpp0304093	2.87e-179	Neprilysin 5	0.07	0	0	0.04	0.13	0.04	1.13	1.29	0.57	3.06	3.1	3.11	54.14	51.67	51.88	24.74	18.09	19.09	14.05	19.98	15.79	14.5	26.53	22.45	19.46	22.71	23.49	13.18	14.85	15.28	52.53	54.32	56.13
AT00389	AT00389-RA	sp|Q16YG0|CDC42_AEDAE	3.39e-37	Cdc42 homolog OS=Aedes aegypti	AAEL008543-PB	3.33e-38	Cdc42 homolog Precursor	AALFPA_052408.P16490	4.03e-38	cdc42 homolog, transcript variant X2	CQUJHB014992.P23252	2.71e-38	cdc42 homolog	FBpp0301154	4.21e-38	Cdc42	0	0	0	0	0.61	0	0	1.07	0	2.97	0	0	0	0	0	0	0	0	0	0	0	0	0	0	0	0	0	0	0	0	0.55	1.04	0
AT00389	AT00389-RB	NA	NA	NA	NA	NA	NA	NA	NA	NA	NA	NA	NA	NA	NA	NA	115.49	124.11	116.24	117.19	134.13	141.56	81.53	87.51	113.37	72.58	62.8	75.3	94.86	64.97	99.68	108.02	79.28	105.95	44.23	63.48	34.23	65.39	73.89	61.39	101.11	79.48	70.18	95.96	98.76	82.99	98.73	117.88	110.01
AT00389	AT00389-RC	sp|Q16YG0|CDC42_AEDAE	5.92e-93	Cdc42 homolog OS=Aedes aegypti	AAEL008543-PB	5.8e-94	Cdc42 homolog Precursor	AALFPA_052408.P16490	7.03e-94	cdc42 homolog, transcript variant X2	CQUJHB014992.P23252	4.72e-94	cdc42 homolog	FBpp0301154	6.4e-93	Cdc42	0	0	0	0	0	0.18	0	0.16	0	0	0	0	0	0.78	0.5	0	0	0	0.23	0	0.26	0.57	0	0	0	0	0	0.17	0	0	0	0	0
AT00389	AT00389-RD	sp|Q16YG0|CDC42_AEDAE	2.48e-91	Cdc42 homolog OS=Aedes aegypti	AAEL008543-PB	2.43e-92	Cdc42 homolog Precursor	AALFPA_052408.P16490	2.95e-92	cdc42 homolog, transcript variant X2	CQUJHB014992.P23252	1.98e-92	cdc42 homolog	FBpp0301154	2.22e-91	Cdc42	0	0	0	0	1.84	0	0	0	0	0	0	6.33	0	0	0	0	0	0	0	0	0	0	0	0	0	6.34	0	0	0	4.64	0	0	0
AT00390	AT00390-RA	NA	NA	NA	AAEL008553-PA	5.1e-41	unspecified product	AALFPA_063209.P31017	5.54e-41	Putative secreted protein [Source:UniProtKB/TrEMBL;Acc:A0A023EBF9]	CQUJHB009921.P15320	3.29e-41	uncharacterized LOC6048304	FBpp0311676	5.82e-17	unspecified product	39.26	48.24	28.97	20.57	11.21	6.71	87.62	37.68	32.18	49.28	37.12	107.9	44.36	71.74	6.75	33.23	38.47	20.3	82.26	37.01	35.87	96.89	48.3	69.81	21.7	13.44	31.58	72.4	16.11	50.66	63.74	49.96	40.12
AT00391	AT00391-RA	NA	NA	NA	NA	NA	NA	NA	NA	NA	NA	NA	NA	NA	NA	NA	8.24	15.5	11.01	12.93	11.28	9.88	4.75	8.41	9.89	4.59	11.52	6.12	11.15	4.78	16.29	15.55	9.06	22.93	0	5.63	6.09	13.94	3.44	0	6.92	19.28	13.12	14.69	29.27	20.94	9.95	18.37	15.77
AT00392	AT00392-RA	NA	NA	NA	NA	NA	NA	NA	NA	NA	NA	NA	NA	NA	NA	NA	14.74	10.6	8.88	31.56	25.71	17.18	12.41	19.52	21.24	10.44	12.53	7.9	15.68	0	26.78	56.25	19.81	40.02	13.28	44.14	12.46	36.97	29.36	17.21	59.09	63.37	56.52	52.73	60.52	56.3	0.15	55.29	52.32
AT00392	AT00392-RB	NA	NA	NA	NA	NA	NA	NA	NA	NA	NA	NA	NA	NA	NA	NA	0	0	0	0	8.57	10.31	12.41	0	0	10.44	12.53	7.9	31.35	45.99	26.78	14.06	29.72	16.01	13.28	0	12.46	0.02	22.02	17.21	0	0	0.15	0	0	0	47.39	0	0.06
AT00392	AT00392-RC	sp|P29349|CSW_DROME	1.61e-61	Tyrosine-protein phosphatase corkscrew OS=Drosophila melanogaster	AAEL008528-PE	2.14e-69	protein tyrosine phosphatase n11 (shp2)	AALFPA_062177.P29659	2.4e-69	tyrosine-protein phosphatase corkscrew-like, transcript variant X6	CQUJHB010604.P16324	6.66e-75	tyrosine-protein phosphatase corkscrew	FBpp0305458	1.13e-62	corkscrew	0	0	0	0	0	0	0	0	0	0	0	0	0	0	0	0	0	0	0	0	0	0	0	0	0	0	0	0	0	0	0	0	0
AT00392	AT00392-RD	sp|P29349|CSW_DROME	1.23e-59	Tyrosine-protein phosphatase corkscrew OS=Drosophila melanogaster	AAEL008528-PE	1.26e-67	protein tyrosine phosphatase n11 (shp2)	AALFPA_062177.P29659	1.47e-67	tyrosine-protein phosphatase corkscrew-like, transcript variant X6	CQUJHB010604.P16324	2.73e-73	tyrosine-protein phosphatase corkscrew	FBpp0070362	9.98e-61	corkscrew	0	0	0	0	0	0	0	0	0	0	0	0	0	0	0	0	0	0	0	0	0	0	0	0	0	0	0	0	0	0	0	0	0
AT00392	AT00392-RE	sp|P29349|CSW_DROME	0	Tyrosine-protein phosphatase corkscrew OS=Drosophila melanogaster	AAEL008528-PA	0	protein tyrosine phosphatase n11 (shp2)	AALFPA_054296.P19046	0	tyrosine-protein phosphatase corkscrew, transcript variant X1	CQUJHB005406.P8326	0	tyrosine-protein phosphatase corkscrew, transcript variant X2	FBpp0070363	0	corkscrew	0	0	0	0	1.22	0.91	0	0.38	0.37	0	1.03	0	1.1	1.87	0.41	2.35	0	3.16	0.48	1.52	0	0	4.17	0	1.65	0.36	3.51	1.82	0.47	2.98	1.1	2.85	0.56
AT00392	AT00392-RF	sp|P29349|CSW_DROME	0	Tyrosine-protein phosphatase corkscrew OS=Drosophila melanogaster	AAEL008528-PA	0	protein tyrosine phosphatase n11 (shp2)	AALFPA_054296.P19046	0	tyrosine-protein phosphatase corkscrew, transcript variant X1	CQUJHB005406.P8326	0	tyrosine-protein phosphatase corkscrew, transcript variant X2	FBpp0070363	0	corkscrew	0.1	0.44	0.09	0.57	0	0	0.17	0	0.24	0	0	0	0.59	0.24	0	0.15	0	0.12	0	0	0.42	0	0.36	0	0	0	0.36	0	0	0	0.17	0.49	0.17
AT00392	AT00392-RG	NA	NA	NA	NA	NA	NA	NA	NA	NA	NA	NA	NA	NA	NA	NA	10.07	9.84	15.71	15.6	9.27	15.37	7.04	10.48	2.55	8.68	6.67	9.74	46.39	55.94	39.83	9.44	9.61	9.19	2.62	4.61	5.38	6.84	2.95	7.99	5.67	8.19	2.4	6.4	14.11	2.96	11.1	11.46	13.45
AT00393	AT00393-RA	sp|E9Q6E9|SIMC1_MOUSE	9.67e-26	SUMO-interacting motif-containing protein 1 OS=Mus musculus	AAEL019441-PD	5.43e-45	unspecified product	AALFPA_078555.P51918	3.46e-46	actin-binding Rho-activating protein-like, transcript variant X2	CQUJHB000961.P1513	1.41e-37	actin-binding Rho-activating protein, transcript variant X1	FBpp0301777	4.16e-23	unspecified product	0.12	0.06	0.2	0	0	0.13	0	0	0	0	0	0	0	0	0	0	0	0	0	0	0	0	0	0	0	0	0	0	0	0	0	0	0
AT00393	AT00393-RB	sp|B5SNZ6|ABRA_PIG	8.22e-26	Actin-binding Rho-activating protein OS=Sus scrofa	AAEL019441-PC	2e-115	unspecified product	AALFPA_078555.P51918	1.55e-116	actin-binding Rho-activating protein-like, transcript variant X2	CQUJHB000961.P1513	3.78e-101	actin-binding Rho-activating protein, transcript variant X1	FBpp0302639	4.43e-62	unspecified product	0.1	0	0.04	0.23	0.06	0.06	45.84	48.47	0.52	47.57	45.99	45.1	0	0.13	0.47	0	0.27	0.3	0.27	0.05	0.04	0	0.16	0.26	1.06	0.32	0.06	0.32	0.1	0.05	0.05	0	0.06
AT00393	AT00393-RC	NA	NA	NA	NA	NA	NA	NA	NA	NA	NA	NA	NA	NA	NA	NA	41.36	43.86	36.07	39.22	38.47	27.94	3.26	1.92	85.41	3.17	10.09	17.38	60.99	67.32	56.97	42.59	76.56	58.68	39.37	62.71	37.79	48.13	45.52	34.58	32.35	33.33	35.69	20.46	43.28	25.46	46.48	17.8	34.38
AT00394	AT00394-RA	sp|Q9V468|Y9776_DROME	3.02e-25	Zinc finger matrin-type protein CG9776 OS=Drosophila melanogaster	AAEL014057-PA	7.64e-99	unspecified product	AALFPA_063291.P31132	1.86e-95	zinc finger matrin-type protein CG9776-like	CQUJHB001484.P2330	6.59e-79	zinc finger matrin-type protein CG9776	FBpp0078595	2.98e-26	unspecified product	0	0	0	0	0	0	0	0	0	0	0	0	0	0	0	0	0	0	0	0	0	0	0	0	0	0	0	0	0	0	0	0	0
AT00394	AT00394-RB	sp|Q9V468|Y9776_DROME	3.41e-69	Zinc finger matrin-type protein CG9776 OS=Drosophila melanogaster	AAEL014057-PA	0	unspecified product	AALFPA_064781.P33212	0	zinc finger matrin-type protein CG9776-like	CQUJHB001484.P2330	0	zinc finger matrin-type protein CG9776	FBpp0078595	3.36e-70	unspecified product	20.2	17.07	16.97	26.56	29.27	31.43	28.67	23.83	24.47	29.08	31.72	26.61	39.61	35.87	41.17	23.36	22.47	23.84	6.42	15.36	8.57	15.65	17.07	13.35	24.43	25.46	22.17	27.63	30.29	30.52	22.46	26.92	28.63
AT00394	AT00394-RC	sp|Q9V468|Y9776_DROME	7.99e-49	Zinc finger matrin-type protein CG9776 OS=Drosophila melanogaster	AAEL014057-PA	0	unspecified product	AALFPA_064781.P33212	0	zinc finger matrin-type protein CG9776-like	CQUJHB001484.P2330	0	zinc finger matrin-type protein CG9776	FBpp0078595	7.89e-50	unspecified product	9.53	8	9.59	15.25	12.65	12.57	10.45	9.51	15.3	16.63	11.4	16.83	31.84	33.3	32.49	28.58	11.75	15.19	21.92	25.89	24.21	23.65	27.94	31.32	16.76	19.85	21.12	15.81	16.76	20.86	15.85	8.22	15.02
AT00394	AT00394-RD	sp|P49862|KLK7_HUMAN	6.76e-21	Kallikrein-7 OS=Homo sapiens	AAEL006384-PA	3.88e-135	trypsin, putative	AALFPA_076730.P49334	0	uncharacterized LOC115261650	CQUJHB010200.P15734	8.09e-125	transmembrane protease serine 11D	FBpp0301202	2.6e-19	unspecified product	0	0	0	0	0	0.09	0.26	1.06	0.11	0	0	0	0.6	2.67	2.95	0	0	0	0.08	0	0	0	0	0	0	0	0	0.11	0.11	0.05	0.06	0.06	0
AT00395	AT00395-RA	NA	NA	NA	NA	NA	NA	NA	NA	NA	NA	NA	NA	NA	NA	NA	13.24	21.68	23.56	13.86	16.37	19.84	36.45	38.11	36.31	32.04	23.62	18.4	30.95	41.82	42.26	41.03	25.07	43.01	10.58	24.1	8.42	17.69	18.39	14.32	23.79	30.44	20.98	28.76	28.35	21.31	38.96	51.06	44.85
AT00395	AT00395-RB	sp|Q5I085|PP1B_XENTR	0	Serine/threonine-protein phosphatase PP1-beta catalytic subunit OS=Xenopus tropicalis	AAEL019824-PE	0	unspecified product	AALFPA_074893.P46905	0	serine/threonine-protein phosphatase PP1-beta catalytic subunit, transcript variant X1	CQUJHB004404.P6819	0	serine/threonine-protein phosphatase PP1-beta catalytic subunit, transcript variant X2	FBpp0071381	0	flapwing	2.72	0	1.39	0	0	0	0	2.41	2.01	2.3	0	0	4.17	0	0	4.15	0	1.86	0	0	0	0	0	0	0	1.6	0	3.1	3.9	6.09	0	0	2.53
AT00396	AT00396-RA	NA	NA	NA	NA	NA	NA	NA	NA	NA	NA	NA	NA	NA	NA	NA	17.86	21.31	25.3	12.7	20.7	22.03	33.93	33.62	37.34	39.44	24.93	22.82	42.34	55.79	42.45	59.69	26.95	40.39	26.6	27.78	16.98	35.1	35.17	27.08	51.27	39.6	44.27	50.07	46.54	51.58	52.79	54.15	59.36
AT00397	AT00397-RA	sp|P10978|POLX_TOBAC	1.39e-42	Retrovirus-related Pol polyprotein from transposon TNT 1-94 OS=Nicotiana tabacum	NA	NA	NA	AALFPA_055072.P20095	4.65e-29	uncharacterized LOC115260418	NA	NA	NA	NA	NA	NA	7.2	4.95	2.46	3.25	4.67	6.19	10.56	11.42	8.6	8.21	5.38	9.58	13.69	10.82	17.69	2.43	1.09	6.39	0	0.9	0.26	0.71	0	0.34	0.94	2.83	2.96	4.32	1.65	3.7	4.88	4.31	5.8
AT00397	AT00397-RB	sp|P10978|POLX_TOBAC	2.8e-29	Retrovirus-related Pol polyprotein from transposon TNT 1-94 OS=Nicotiana tabacum	NA	NA	NA	AALFPA_055072.P20095	1.03e-18	uncharacterized LOC115260418	NA	NA	NA	NA	NA	NA	0	0	0	0	0	0	0	0	0	0	0	0	0	0	0	0	0	0	0	0	0	0	0.95	0	0	0	0	0	0	0	0	0	0.68
AT00398	AT00398-RA	sp|P10978|POLX_TOBAC	4e-17	Retrovirus-related Pol polyprotein from transposon TNT 1-94 OS=Nicotiana tabacum	NA	NA	NA	NA	NA	NA	CQUJHB005798.P8938	1.4e-16	secreted RxLR effector protein 161-like	NA	NA	NA	17.77	23.38	23.38	16.67	25.55	19	32.36	35.31	38.01	48.64	37.47	36.32	27.58	30.36	50.91	18.74	17.68	29.76	0.48	6.58	0.52	9.78	7.27	4.07	0	15.48	9	5.22	9.22	6.68	18.4	18.78	13.03
AT00398	AT00398-RB	sp|P0CV72|RL161_PLAVT	7.4e-17	Secreted RxLR effector protein 161 OS=Plasmopara viticola	NA	NA	NA	AALFPA_063585.P31576	2.78e-21	uncharacterized LOC115266725	CQUJHB005798.P8938	7.96e-15	secreted RxLR effector protein 161-like	NA	NA	NA	0	0	0	0	0	0	0	0	0	0	0	0	0	0	0	0	0	0	0	0	0	0	0	0	0	0	0	0	0	0	0	0	0
AT00399	AT00399-RA	NA	NA	NA	NA	NA	NA	NA	NA	NA	NA	NA	NA	NA	NA	NA	0	0.1	0.15	0.27	0	0	0	0	0	0.13	0	0	0	0	0.96	0.25	0.28	0.22	0.24	0	0.47	1.36	0	0	0.48	0	0.11	0.08	0.18	0	0.6	0.34	0.01
AT00399	AT00399-RB	sp|Q09575|YRD6_CAEEL	4.96e-21	Uncharacterized protein K02A2.6 OS=Caenorhabditis elegans	AAEL024457-PA	0	unspecified product	AALFPA_070709.P41267	0	uncharacterized LOC115258496	CQUJHB013396.P20812	2.92e-122	uncharacterized protein K02A2.6-like	NA	NA	NA	0.17	0	0.09	0	0.15	1.16	0	0	0	0	0	0	0.12	0	0.09	0	0	0.34	0	0.24	0.06	0	0.19	0.2	0	0.09	0.54	0	0.32	0.33	0.18	0.71	1.13
AT00400	AT00400-RA	sp|Q6P158|DHX57_HUMAN	0	Putative ATP-dependent RNA helicase DHX57 OS=Homo sapiens	AAEL013182-PA	0	ATP-dependent RNA helicase	AALFPA_061100.P28268	0	putative ATP-dependent RNA helicase DHX57	CQUJHB017792.P27474	0	putative ATP-dependent RNA helicase DHX57	FBpp0308815	0	unspecified product	5.45	4.14	3.88	7.92	3.87	4.69	2.33	2.26	7.24	6.38	5.32	7.73	6.08	4.25	6.98	17.79	10.61	9.64	19.2	14.63	16.87	21.85	21.32	31.25	23.09	13.91	12.41	11.44	8.76	11.03	14.64	15.91	22.48
AT00400	AT00400-RB	sp|Q6P158|DHX57_HUMAN	0	Putative ATP-dependent RNA helicase DHX57 OS=Homo sapiens	AAEL013182-PA	0	ATP-dependent RNA helicase	AALFPA_061100.P28268	0	putative ATP-dependent RNA helicase DHX57	CQUJHB017792.P27474	0	putative ATP-dependent RNA helicase DHX57	FBpp0308815	0	unspecified product	6.87	7.17	6.5	9.25	10.02	8.28	8.24	7.78	9.95	5.73	5.87	5.89	10.34	12.27	8.2	18.05	10.89	17.16	5.04	11	5.09	15.82	15.51	12.01	15.17	18.56	14.77	15.53	18.96	14.03	23.56	19.65	18.31
AT00401	AT00401-RA	sp|Q94526|ORK1_DROME	4e-125	Open rectifier potassium channel protein 1 OS=Drosophila melanogaster	AAEL013184-PF	0	unspecified product	AALFPA_051484.P15266	0	open rectifier potassium channel protein 1, transcript variant X2	CQUJHB003183.P4914	0	open rectifier potassium channel protein 1	FBpp0312045	3.96e-126	Open rectifier K[+] channel 1	0	0	0	0	0	0	0	0	0	0	0	0	0	0	0	0	0	0	0	0	0	0	0	0	0	0	0	0	0	0	0	0	0.12
AT00401	AT00401-RB	sp|Q94526|ORK1_DROME	1.14e-147	Open rectifier potassium channel protein 1 OS=Drosophila melanogaster	AAEL013184-PF	0	unspecified product	AALFPA_051484.P15266	0	open rectifier potassium channel protein 1, transcript variant X2	CQUJHB003183.P4914	0	open rectifier potassium channel protein 1	FBpp0312045	1.12e-148	Open rectifier K[+] channel 1	4.62	3.05	2.69	3.84	4.25	2.81	2.57	1.59	0.81	0.56	0.56	1.58	30.66	31.38	28.52	10.82	10.65	15.75	2.25	5.73	2.81	6.49	5.81	6.47	5.49	12.82	9.03	5.71	9.59	9.41	7.49	13.01	12.16
AT00401	AT00401-RC	sp|Q94526|ORK1_DROME	7.37e-22	Open rectifier potassium channel protein 1 OS=Drosophila melanogaster	AAEL013184-PF	0	unspecified product	AALFPA_051484.P15266	0	open rectifier potassium channel protein 1, transcript variant X2	CQUJHB003183.P4914	0	open rectifier potassium channel protein 1	FBpp0310181	6.05e-23	Open rectifier K[+] channel 1	1.92	3.98	2.35	2.22	1	1.51	0.81	0.45	1.21	1.21	0.58	1.84	23.68	15.92	21.43	10.3	14.71	14.03	7.12	9.16	10.26	8.05	11.75	7.19	7.56	5.43	10.95	6.11	5.66	4.07	8.08	7.33	9.84
AT00401	AT00401-RD	NA	NA	NA	AAEL026274-PB	4.08e-53	unspecified product	AALFPA_076906.P49576	2.25e-52	corticotropin-releasing factor-binding protein-like, transcript variant X1	CQUJHB002853.P4337	4.83e-46	corticotropin-releasing factor-binding protein, transcript variant X1	FBpp0308286	6.54e-27	unspecified product	0	0	0	0	0	0	0	0	0	0	0	0	0	0	0	0	0	0	0	0	0	0	0	0	0	0	0	0	0	0	0	0	0
AT00402	AT00402-RA	sp|P42335|IP3KB_RAT	1.73e-125	Inositol-trisphosphate 3-kinase B OS=Rattus norvegicus	AAEL019845-PE	0	unspecified product	AALFPA_046089.P7609	0	uncharacterized LOC115253787, transcript variant X1	CQUJHB014511.P22504	0	inositol-trisphosphate 3-kinase A, transcript variant X2	FBpp0310585	0	Inositol 1,4,5-triphosphate kinase 2	0	0	0	0	0	0	0	0	0	0	0	0.85	0.84	0	0	0	0	0	0	0	0	0	0	0	0	0	0	0	0	0	0	0	0
AT00402	AT00402-RB	sp|P42335|IP3KB_RAT	8.01e-124	Inositol-trisphosphate 3-kinase B OS=Rattus norvegicus	AAEL019845-PE	0	unspecified product	AALFPA_046089.P7609	0	uncharacterized LOC115253787, transcript variant X1	CQUJHB014511.P22504	0	inositol-trisphosphate 3-kinase A, transcript variant X2	FBpp0310585	0	Inositol 1,4,5-triphosphate kinase 2	3.79	5.55	5.44	14.51	13.05	12.08	12.98	16.91	22.19	12.82	16.1	15.49	33.41	37.39	35.04	31.87	21.86	30.11	12.55	27.49	15.14	21.52	25.38	20.64	38.03	38.02	28.86	38.41	38.36	41.06	28.71	36.39	43.92
AT00402	AT00402-RC	NA	NA	NA	NA	NA	NA	NA	NA	NA	NA	NA	NA	NA	NA	NA	5.79	4.19	4.94	5.77	6.59	16.05	8.96	9.15	4.41	8.6	7.77	5.77	3.81	5.81	5.16	4.63	3.58	2.76	2.35	2.41	2.88	3.83	3.33	3.34	2.28	2.47	6.25	0.86	1.6	1.93	5.43	2.45	0.43
AT00402	AT00402-RD	NA	NA	NA	NA	NA	NA	NA	NA	NA	CQUJHB014511.P22503	4.09e-28	inositol-trisphosphate 3-kinase A, transcript variant X2	FBpp0311962	3.73e-19	Inositol 1,4,5-triphosphate kinase 2	0	0.93	0.42	1.44	0	1.59	0	0.86	0	2.26	0.59	0	0	0.49	2.77	0	0.72	0	0	0	0	0.48	0	0	0	0	0	0.75	0.35	0	0.86	0.4	0.44
AT00402	AT00402-RE	NA	NA	NA	AAEL019845-PC	0	unspecified product	AALFPA_049084.P11923	0	uncharacterized LOC109426084, transcript variant X1	CQUJHB006464.P9935	1.53e-179	uncharacterized LOC6033023, transcript variant X1	FBpp0311961	1.08e-30	Inositol 1,4,5-triphosphate kinase 2	14.26	11.76	13.47	12.02	15.75	5.73	0.99	0.6	0	0	0.24	0.61	21.51	10.04	14.49	0.45	3.24	6.4	4.7	12.44	7.26	21.88	12.36	8.88	7.98	6.67	3.04	11.31	13.76	9.92	5.14	12.4	14.16
AT00403	AT00403-RA	sp|E9Q6E9|SIMC1_MOUSE	7.83e-26	SUMO-interacting motif-containing protein 1 OS=Mus musculus	AAEL011867-PA	1.17e-08	unspecified product	AALFPA_048257.P10668	1.72e-08	nuclear hormone receptor HR96	CQUJHB001048.P1626	8.44e-08	obscurin	NA	NA	NA	0	0.13	0.05	0	0	0	0.69	0.47	0.17	0	0	0	0.6	0.64	0.18	0	0	0.97	2.05	0.48	1.33	1.98	1.68	0.61	1.1	0.42	0.32	2.08	0.58	4.81	1.04	0.4	3.89
AT00403	AT00403-RB	NA	NA	NA	NA	NA	NA	NA	NA	NA	NA	NA	NA	NA	NA	NA	0	0	0	0	4.74	0	0	2.34	0	2.26	0	0	0	0	0	0	0	0	5.02	0	0	53.73	26.01	19.43	0	0	18.91	25.81	4.62	20.11	6.48	12.89	23.21
AT00403	AT00403-RC	sp|Q17902|EGAL1_CAEEL	2.42e-21	Egalitarian protein homolog OS=Caenorhabditis elegans	AAEL002463-PB	0	unspecified product	AALFPA_077666.P50674	0	uncharacterized LOC109417065, transcript variant X2	CQUJHB009349.P14400	0	uncharacterized LOC6038667, transcript variant X5	FBpp0309937	0	egalitarian	11.31	10.37	10.34	9.83	0	0	19.86	5.27	22.41	24.5	19.14	15.92	92.32	38.55	66.64	6.71	20.78	35.4	12.65	24.43	15.27	10.87	19.92	8.55	23.41	22.05	13.69	18.74	21.43	9.74	13.98	22.76	24.26
AT00404	AT00404-RA	sp|O88984|NXF1_RAT	6.66e-48	Nuclear RNA export factor 1 OS=Rattus norvegicus	AAEL001007-PA	5.33e-148	unspecified product	AALFPA_057980.P24046	3.65e-148	nuclear RNA export factor 1	CQUJHB000391.P644	2.76e-131	nuclear RNA export factor 1	FBpp0422972	1.25e-45	small bristles	0.25	0	0	0	0.34	1.4	0	0.45	0	0	0	0	1.25	0	0	0	2.55	1.16	0	0.24	0	0	0	0.53	1.19	0	2.01	0.48	0.25	0.58	1.42	0	1.56
AT00404	AT00404-RB	sp|Q1RMS5|NXF1_BOVIN	1.24e-59	Nuclear RNA export factor 1 OS=Bos taurus	AAEL001007-PA	1.06e-171	unspecified product	AALFPA_057980.P24046	2.42e-172	nuclear RNA export factor 1	CQUJHB000391.P644	1.31e-154	nuclear RNA export factor 1	FBpp0422972	4.43e-54	small bristles	18.6	11.53	15.04	42.02	43.24	37.09	32.67	26.19	32.73	40.92	35.83	34.33	79.4	82.63	90.4	40.69	39.05	45.65	30.52	37.52	32.12	32.38	27.68	34.73	50.95	34.26	24.74	23.79	31.57	38.11	26.96	26.18	32.31
AT00404	AT00404-RC	NA	NA	NA	NA	NA	NA	NA	NA	NA	NA	NA	NA	NA	NA	NA	13.15	6.8	7.72	15.29	13.01	15.63	7.54	8.44	10.12	7.98	7.55	7.34	14.4	17.89	12.83	27.48	18.99	19.2	11.39	22.66	11.94	21.87	23.2	22.25	23.19	29.5	27.03	40.14	35.51	40.25	26.71	36.09	30.45
AT00404	AT00404-RD	sp|Q9U1H9|NXF1_DROME	1.13e-65	Nuclear RNA export factor 1 OS=Drosophila melanogaster	AAEL001007-PA	0	unspecified product	AALFPA_050898.P14469	0	nuclear RNA export factor 1-like	CQUJHB000391.P644	6.66e-176	nuclear RNA export factor 1	FBpp0073267	1.12e-66	small bristles	1.57	1.92	0.24	1.05	2.43	3.55	1.62	5.5	1.22	2.53	2.68	1.42	2.35	4.37	2.43	2.04	0.65	2.62	0	0.99	0.48	1.81	1.07	0.11	0.35	0.22	0.2	0.11	1.44	1.68	2.19	2.1	2.66
AT00404	AT00404-RE	sp|Q9U1H9|NXF1_DROME	1e-66	Nuclear RNA export factor 1 OS=Drosophila melanogaster	AAEL001007-PA	0	unspecified product	AALFPA_050898.P14469	0	nuclear RNA export factor 1-like	CQUJHB000391.P644	5.29e-177	nuclear RNA export factor 1	FBpp0073267	9.9e-68	small bristles	0	3.89	4.45	12.23	14.18	8.97	13.41	6.88	17.55	12.12	4.12	7.98	5.95	5.28	7.55	8.72	3.53	12.92	0.65	0	2.31	0	0.92	0	2.41	6.92	2.07	0	1.8	0	8.33	5.29	3.89
AT00405	AT00405-RA	NA	NA	NA	AAEL026843-PA	4.05e-83	unspecified product	AALFPA_078461.P51780	5.24e-83	Putative cpij001929 gaba-a receptor [Source:UniProtKB/TrEMBL;Acc:A0A023EGJ0]	CQUJHB001420.P2229	1.14e-71	uncharacterized LOC6033029	FBpp0308822	3.06e-15	unspecified product	23.11	33.57	27.48	46.52	42.55	44.79	79.63	87.56	110.63	82.36	90.13	76.89	121.4	142.2	125.52	60.66	101.1	119.47	13.82	49.9	14.09	14.39	32.03	16.82	25.3	31.92	34.36	14.8	28.26	28.96	64.03	85.04	49.14
AT00406	AT00406-RA	sp|Q16YA8|MAEL_AEDAE	7.21e-24	Protein maelstrom homolog OS=Aedes aegypti	AAEL018151-PA	1.69e-66	unspecified product	AALFPA_047659.P9799	1.89e-68	protein maelstrom homolog	CQUJHB016836.P25991	6.95e-56	protein maelstrom homolog	NA	NA	NA	0	2.01	0	0	0	3.71	0	0	2.82	1.68	0	0	0	0	0	2.19	3.51	0	0	0	0	1.19	7.37	2.49	0	0	1.59	0	0	0	2.09	1.32	1.02
AT00406	AT00406-RB	NA	NA	NA	NA	NA	NA	NA	NA	NA	NA	NA	NA	NA	NA	NA	41.29	42.75	39.31	49.26	55.06	53.62	34.53	31.91	34.57	25.05	25.8	19.88	41	28.12	38.68	62.46	39.19	47.19	16.89	49.23	23.87	37.51	52.35	33.24	82.11	66.69	65.96	89.86	90.9	88.35	77.2	98.36	103.44
AT00406	AT00406-RC	sp|B0W2W6|MAEL_CULQU	3.17e-91	Protein maelstrom homolog OS=Culex quinquefasciatus	AAEL018151-PA	0	unspecified product	AALFPA_076439.P48912	0	protein maelstrom homolog	CQUJHB016836.P25991	0	protein maelstrom homolog	FBpp0312456	2.74e-34	maelstrom	4.75	3.02	6.69	5.49	5.87	11.33	0	2.83	3.78	7.28	4.12	10.02	0	12.85	7.84	2.29	7.77	8.62	17.1	5.78	17.56	28.87	13.74	22.16	2.07	21.19	4.53	14.1	10.19	0.95	5.26	17.51	17.33
AT00409	AT00409-RA	sp|Q961D9|BCL9_DROME	7.1e-12	Protein BCL9 homolog OS=Drosophila melanogaster	AAEL000981-PA	0	unspecified product	AALFPA_046961.P8815	0	protein pygopus-like	CQUJHB009118.P14008	0	protein pygopus	FBpp0088180	7.01e-13	legless	9.12	10.55	8.4	9.6	6.16	14.69	10.63	5.03	8.68	2.05	7.33	1.97	8.67	0	4.56	10.67	3.15	9.43	0	7.4	3.02	13.33	6.35	0	10.7	8.14	4.71	14.38	7.32	16.27	7.79	14.68	21
AT00409	AT00409-RB	sp|Q961D9|BCL9_DROME	6.59e-12	Protein BCL9 homolog OS=Drosophila melanogaster	AAEL000981-PA	0	unspecified product	AALFPA_046961.P8815	0	protein pygopus-like	CQUJHB009118.P14008	0	protein pygopus	FBpp0088180	6.51e-13	legless	2.97	0	3.17	8.51	8.47	3.26	0	6.38	5.62	5.83	0	6.25	7.22	13.32	10.74	9.65	10.8	10.46	7.54	5.89	3.32	0	6.54	10.73	8.91	8.01	12	0	11.19	0	9.16	7.13	0
AT00410	AT00410-RA	sp|O46102|PAPD1_DROME	0	Poly(A) RNA polymerase, mitochondrial OS=Drosophila melanogaster	AAEL000996-PA	0	unspecified product	AALFPA_045102.P6217	0	poly(A) RNA polymerase, mitochondrial-like	CQUJHB007159.P11012	0	poly(A) RNA polymerase, mitochondrial	FBpp0304567	0	mitochondrial poly(A) polymerase	2.71	3.01	2.36	2.14	1.43	2.88	0	2.57	2.95	1.55	1.17	3.24	3.74	1.81	7.99	10.55	0.03	8.71	8.05	4.27	5.17	5.35	19.97	10.9	16.86	10.35	8.28	3.44	8.99	5.99	2.42	3.16	1.37
AT00410	AT00410-RB	sp|O46102|PAPD1_DROME	0	Poly(A) RNA polymerase, mitochondrial OS=Drosophila melanogaster	AAEL000996-PA	0	unspecified product	AALFPA_045102.P6217	0	poly(A) RNA polymerase, mitochondrial-like	CQUJHB007159.P11012	0	poly(A) RNA polymerase, mitochondrial	FBpp0304567	0	mitochondrial poly(A) polymerase	7.67	3.89	4.44	2.8	5.09	1.95	3.35	1.96	4.16	3.09	1.95	3.62	5.45	9.84	3.58	8.89	12.51	7.12	7.53	12.38	8.76	19.44	7.33	13.71	5.77	6.51	9.3	12.91	8.18	12	12.45	13.63	13.92
AT00411	AT00411-RA	sp|Q9H501|ESF1_HUMAN	1.72e-67	ESF1 homolog OS=Homo sapiens	AAEL000978-PB	0	unspecified product	AALFPA_051426.P15196	0	ESF1 homolog	CQUJHB005853.P9018	8.64e-174	ESF1 homolog	FBpp0070205	1.38e-128	unspecified product	0	0	0	0	0	0	0	0	0	0	0	0	0	0	0	0	0	0	0	0	0	0	0	0	0	0	0	0	0	0	0	0	0
AT00411	AT00411-RB	sp|Q3V1V3|ESF1_MOUSE	6.46e-105	ESF1 homolog OS=Mus musculus	AAEL000978-PB	0	unspecified product	AALFPA_051426.P15196	0	ESF1 homolog	CQUJHB005853.P9018	0	ESF1 homolog	FBpp0070205	3.54e-179	unspecified product	9.94	7.31	5.77	7.65	8.14	7.05	3.43	2.94	3.53	2.84	1.98	3.19	8.4	7.96	6.14	28.22	19.57	20.49	22.6	17.55	17.31	18.2	18.94	21.36	18.67	17.66	15.08	13.81	13.15	13.69	12.24	13.3	15.87
AT00412	AT00412-RA	NA	NA	NA	AAEL013921-PB	4.08e-128	unspecified product	AALFPA_067777.P37351	1.63e-114	uncharacterized LOC109426152	CQUJHB018232.P28146	1.55e-75	uncharacterized LOC6033035	NA	NA	NA	4.75	3.14	3.64	3.77	3.96	4.62	2.58	2.02	4.82	2.68	2.53	2.84	4.75	4.73	7.72	11.62	4.4	8.12	7.82	9.72	8.63	9.38	11.3	10.73	12.23	8.19	8.78	14.29	12.96	10.99	9.56	11.72	12.14
AT00413	AT00413-RH	sp|A0A1D5P556|DAAM2_CHICK	1.52e-37	Disheveled-associated activator of morphogenesis 2 OS=Gallus gallus	AAEL025298-PA	5.42e-110	unspecified product	AALFPA_070536.P41045	1.2e-107	disheveled-associated activator of morphogenesis 1-like, transcript variant X2	CQUJHB004638.P7188	4.5e-100	disheveled-associated activator of morphogenesis 1, transcript variant X2	FBpp0070231	1.36e-60	Dishevelled Associated Activator of Morphogenesis	0	0	0	0	0	0	0	0	0.53	0	0	0	0	0	0	0	0	0	1.23	1.65	0	1.34	0	0	0	0	0.63	0.63	0	0	0	0	0
AT00413	AT00413-RL	NA	NA	NA	NA	NA	NA	AALFPA_073118.P44526	1.71e-61	uncharacterized LOC109415761	CQUJHB009122.P14012	1.01e-43	helicase SWR1-like	NA	NA	NA	0	0	0	0	0	0	0	0	0	0	0	0	0	0	0	0	1.04	0.46	0	0.53	0.25	1.23	3.41	4.82	3.52	2.23	4.75	1.31	2.53	1.36	2.04	3.85	3.25
AT00414	AT00414-RA	NA	NA	NA	NA	NA	NA	NA	NA	NA	NA	NA	NA	NA	NA	NA	0	0	0	0	0	0	3.81	3.05	3.17	0	0	0	15.11	22.09	16.56	0	0	0	0	0	0	0	0	0	0	0	0	0	0	0	0	0	0
AT00415	AT00415-RA	NA	NA	NA	NA	NA	NA	NA	NA	NA	NA	NA	NA	NA	NA	NA	0	0	0	0	0	0	0	0	0	0	0	0	0	0	0	0	0	0	0	0	0	0	0	0	0	0	0	0	0	0	0	0	0
AT00415	AT00415-RB	NA	NA	NA	NA	NA	NA	NA	NA	NA	NA	NA	NA	NA	NA	NA	0	0.89	0	0	0.86	0	0	0	0	1.05	0	0	0	5.46	4.98	12.43	17.82	16.61	11.09	39.46	19.12	11.35	45.34	64.47	17.56	82.62	30.98	35.52	46.08	64.95	23.23	3.44	0.82
AT00416	AT00416-RA	NA	NA	NA	NA	NA	NA	NA	NA	NA	NA	NA	NA	NA	NA	NA	0.42	2.72	0.38	2.48	1.32	0.91	0.54	0.45	0	0.35	0.51	0	2.88	2.9	3.63	16.9	6.67	8.04	8.52	10.49	6.43	9.04	13.06	3.02	5.95	7.83	3.08	11.39	10.51	5.36	9.23	11.18	15.49
AT00416	AT00416-RB	sp|Q6PCX9|TRI37_MOUSE	1.03e-41	E3 ubiquitin-protein ligase TRIM37 OS=Mus musculus	AAEL012693-PB	1.51e-127	tripartite motif protein	AALFPA_075723.P47996	7.02e-131	E3 ubiquitin-protein ligase TRIM37-like	CQUJHB014362.P22275	2.4e-116	E3 ubiquitin-protein ligase TRIM37, transcript variant X1	FBpp0085757	1.12e-07	thin	0.35	0	0.63	0	0.04	0.23	0	0	0.28	0.08	0	0.53	0	0.18	0	0	0	4.33	0	0	0.27	1.89	0	4.01	0	4.38	1.71	0.9	3.2	3.13	3.61	2.87	6.35
AT00417	AT00417-RA	sp|O94972|TRI37_HUMAN	3.46e-39	E3 ubiquitin-protein ligase TRIM37 OS=Homo sapiens	AAEL012693-PB	9.74e-120	tripartite motif protein	AALFPA_042500.P2754	2.65e-155	uncharacterized LOC115260736	CQUJHB014362.P22275	2.03e-117	E3 ubiquitin-protein ligase TRIM37, transcript variant X1	NA	NA	NA	0.08	0.05	0	0	0	0	0	0	0.04	0	0.05	0	0.29	0.41	0.45	0.66	0.65	0.28	0.34	0.46	0.33	0.49	0.46	1.51	0.21	1.4	0.76	0.67	0.85	1.65	0.22	0.21	0.14
AT00417	AT00417-RB	sp|Q6PCX9|TRI37_MOUSE	5.33e-42	E3 ubiquitin-protein ligase TRIM37 OS=Mus musculus	AAEL012693-PB	7.53e-126	tripartite motif protein	AALFPA_075723.P47996	2.02e-130	E3 ubiquitin-protein ligase TRIM37-like	CQUJHB014362.P22275	2.32e-123	E3 ubiquitin-protein ligase TRIM37, transcript variant X1	NA	NA	NA	0	0	0	0	0.07	0.06	0.25	0	0	0	0	0.02	1.69	2.04	1.44	1.71	0.71	0	0	1.59	0	0	7.95	0	0	0	0	1.64	4.14	0	0	0	3.98
AT00417	AT00417-RC	NA	NA	NA	NA	NA	NA	NA	NA	NA	NA	NA	NA	NA	NA	NA	1.22	3.05	2.47	1.45	1.52	1.14	0.27	0.44	0.09	0.49	0.2	0.31	0.45	0.62	1.6	4.94	4.44	4.43	3.77	4.88	2.78	8.18	8.1	3.26	6.51	5.52	2.12	9.21	9.03	5.91	8.01	13.04	6.77
AT00417	AT00417-RD	sp|Q14703|MBTP1_HUMAN	0	Membrane-bound transcription factor site-1 protease OS=Homo sapiens	AAEL019450-PA	0	unspecified product	AALFPA_061322.P28553	0	membrane-bound transcription factor site-1 protease-like	CQUJHB003643.P5614	0	membrane-bound transcription factor site-1 protease, transcript variant X2	FBpp0078120	0	Site-1 protease	2.63	2.07	1.71	0.88	3.44	0.9	2.15	2.76	0.53	2.06	3.02	0	2.48	0.31	1.29	0.73	4.22	3.47	0.39	0	1.99	2.85	1.55	1.23	0.62	2.84	1.86	2.37	1.65	2.03	0.76	3.51	4.32
AT00418	AT00418-RA	NA	NA	NA	AAEL008829-PA	0	unspecified product	AALFPA_062704.P30365	0	uncharacterized LOC109418432	CQUJHB010265.P15825	0	uncharacterized LOC6033044	FBpp0070200	7.83e-72	female sterile (1) Nasrat	0	0	0	0	0	0	0	0	0	0	0	0	0	0.04	0.35	103.94	45.45	73.21	42.48	65.07	40.24	74.64	84.46	78.51	102.29	103.56	87.45	63.53	71.41	71.73	67.53	80.53	93.35
AT00418	AT00418-RB	NA	NA	NA	NA	NA	NA	NA	NA	NA	NA	NA	NA	NA	NA	NA	0	0	0	0	0	0	0.02	0.02	0	0.02	0	0	0	0	0	2.05	0.56	1.39	0.76	0.4	0.97	1.86	1.43	1.11	1.65	3.07	2.32	2.63	0.68	0.92	0.97	1.07	2.73
AT00418	AT00418-RC	NA	NA	NA	AAEL008829-PA	0	unspecified product	AALFPA_063628.P31626	0	uncharacterized LOC115263613	CQUJHB010265.P15825	0	uncharacterized LOC6033044	FBpp0070200	1.55e-47	female sterile (1) Nasrat	0	0	0	0	0	0	0	0	0	0	0	0	0	0	0	0.41	0	0.34	0	0.27	0	0.26	0.1	0.23	0	0	0.06	0	0.06	0.06	0.19	0.54	0
AT00419	AT00419-RA	NA	NA	NA	NA	NA	NA	NA	NA	NA	NA	NA	NA	NA	NA	NA	21.02	14.27	10.07	16.5	10.29	15.35	80.82	76.87	63.79	59.1	66.43	40.92	2.38	3.3	2.26	4.08	3.16	2.36	2.5	1.73	1.97	2.42	2.31	4.92	4.32	3.69	3.39	3.77	3.49	4.42	4.21	11.47	7.54
AT00419	AT00419-RB	NA	NA	NA	NA	NA	NA	NA	NA	NA	NA	NA	NA	NA	NA	NA	0	0	0	0	0	0	0	0	0	0	0	0	0	0	0	6.03	0.55	9.44	0	3.88	4.33	3.95	11.32	1.65	10.42	9.84	7.76	9.57	12.51	8.44	6.29	7.7	2.12
AT00419	AT00419-RC	NA	NA	NA	AAEL017289-PA	0	unspecified product	AALFPA_073948.P45606	0	flocculation protein FLO11-like	CQUJHB012549.P19448	2.34e-119	formin-like protein 7, transcript variant X1	NA	NA	NA	0	0	0	0.05	0	0.13	0.77	0.35	0.21	0.18	0	0	2.21	3.99	3.02	14.68	7.51	5.28	9.33	8.41	5.84	7.06	0	3.93	0.24	6.33	0	2.81	1.38	3.37	6.06	5.36	12.2
AT00419	AT00419-RD	NA	NA	NA	AAEL017289-PA	1.4e-128	unspecified product	AALFPA_073948.P45606	2.1e-113	flocculation protein FLO11-like	CQUJHB012549.P19446	6.7e-67	formin-like protein 7, transcript variant X1	NA	NA	NA	0	0	0	0	0	0	0	0	0	0	0.2	0	0	0	0	2.72	1.22	3.47	2.86	4.35	2.36	1.54	3.92	4.13	6.31	4.38	4.89	8.55	3.41	6.13	2.65	6.71	4.39
AT00419	AT00419-RE	sp|P83299|CAH1_CHIHA	3.68e-23	Carbonic anhydrase 1 OS=Chionodraco hamatus	AAEL008828-PA	2.19e-116	carbonic anhydrase	AALFPA_053321.P17765	5.19e-117	Putative carbonic anhydrase [Source:UniProtKB/TrEMBL;Acc:A0A023EPC9]	CQUJHB017177.P26514	1.29e-101	carbonic anhydrase 7	FBpp0084503	3.25e-57	Carbonic anhydrase 9	5.94	5.58	0	0	0.58	0	1.05	0	0	2.48	0.28	0.51	0	2.43	4.35	0.61	3.65	0	1.55	0	2	0	2.03	0.94	0.88	4.9	0	14.72	9.67	0	19.69	46.93	20.84
AT00419	AT00419-RF	sp|P00920|CAH2_MOUSE	4.01e-39	Carbonic anhydrase 2 OS=Mus musculus	AAEL008828-PA	0	carbonic anhydrase	AALFPA_069103.P39092	0	carbonic anhydrase 2-like	CQUJHB017177.P26514	0	carbonic anhydrase 7	FBpp0084503	3.18e-117	Carbonic anhydrase 9	0	1.35	0.51	0.47	0	0.23	0	0.22	0.62	0.28	0	0.45	0	0	0	0	0	0	0	0.59	0	0.26	0.59	0	0	0	0	0	1.37	0	0.23	0.86	1.7
AT00419	AT00419-RG	NA	NA	NA	NA	NA	NA	NA	NA	NA	NA	NA	NA	NA	NA	NA	65.77	75.7	84.93	14.32	13.37	16.07	0.43	2.08	2.06	2.03	0.21	0.03	10.26	2.9	8.11	7.07	14.15	8.13	7.31	6.75	3.51	4.01	10.69	7.76	9.35	10.69	5.22	38.78	34.78	32.04	83.06	111.66	109.78
AT00419	AT00419-RH	NA	NA	NA	AAEL008831-PA	0	unspecified product	AALFPA_045676.P7020	0	uncharacterized protein DDB_G0284459-like	CQUJHB007698.P11801	0	DNA ligase 1, transcript variant X1	FBpp0309598	9.8e-31	unspecified product	0	0.17	0.24	0	0.58	0.18	1	0.8	0.21	0.49	0.96	1.55	0.21	0	0	0	0.13	0	0	0	0	0	0.76	0	0	0	0.36	0	0.19	0.35	0	0.49	0.19
AT00419	AT00419-RI	sp|Q6PGE4|ZF316_MOUSE	1.06e-30	Zinc finger protein 316 OS=Mus musculus	AAEL019833-PX	6.19e-31	unspecified product	AALFPA_076596.P49133	0	zinc finger protein 572-like	CQUJHB005398.P8316	0	zinc finger protein 675	FBpp0301733	5.77e-32	cabut	0.63	0.44	0.31	1.11	2.29	0.36	0.62	0.94	0.2	0	0.52	0.89	0.98	1.21	3.18	1.12	2.42	2.17	2.02	2.17	1.25	2.37	1.69	0.22	3.87	2.62	3.43	2.19	1.51	2.28	4.24	2.52	7.52
AT00419	AT00419-RJ	sp|Q17FB8|GLT25_AEDAE	0	Glycosyltransferase 25 family member OS=Aedes aegypti	AAEL003481-PA	0	Glycosyltransferase 25 family member Precursor (EC 2.-.-.-)	AALFPA_052831.P17038	0	glycosyltransferase 25 family member	CQUJHB013375.P20781	0	glycosyltransferase 25 family member	FBpp0078732	3.49e-159	unspecified product	1.02	0.74	0	0.89	0	0.78	0.54	1.96	2.32	0.08	1.22	1.07	2.23	0	1.18	0.59	2.96	0.2	3.27	2.87	1.83	2.78	3.36	0.96	3.61	4.1	0	5.32	3.19	8.29	3.51	3.1	6.32
AT00420	AT00420-RA	NA	NA	NA	AAEL008827-PK	2.57e-103	cell adhesion molecule	AALFPA_064073.P32249	2.06e-100	interference hedgehog-like, transcript variant X1	CQUJHB017459.P26956	8.17e-70	interference hedgehog, transcript variant X4	NA	NA	NA	7.58	5.51	7.05	23.59	17.18	25.54	15.6	13.13	13.08	14.41	14.14	10.45	11.24	15.06	3.47	5.07	7.94	2.43	2.94	8.14	3.58	4.22	4.76	5.24	6.13	10.11	12.4	4.98	5.66	10.26	3.68	4.48	7.81
AT00420	AT00420-RB	NA	NA	NA	NA	NA	NA	NA	NA	NA	NA	NA	NA	NA	NA	NA	6.19	7.53	9.68	18.97	15.54	20.57	11.17	10.69	15.74	7.63	5.2	9.18	7.84	7.17	5.23	6.19	5.31	4.22	0.98	2.78	1.35	4.06	2.33	6.83	8.35	8.53	9.04	4.59	6.51	9.69	9.78	8.54	8.5
AT00420	AT00420-RC	NA	NA	NA	NA	NA	NA	NA	NA	NA	NA	NA	NA	NA	NA	NA	2.21	2.66	1.12	3.55	8.2	5.6	1.11	1.74	0	1.78	1.58	0.63	0	0	1.41	0	0.53	0.69	0.35	0.55	0.42	0.28	0.31	0.56	1.7	1.46	1.45	0	0.71	0.84	0.61	0.2	0.85
AT00420	AT00420-RD	sp|B4JEF2|IHOG_DROGR	1.12e-136	Interference hedgehog OS=Drosophila grimshawi	AAEL008827-PK	0	cell adhesion molecule	AALFPA_074541.P46406	0	interference hedgehog-like, transcript variant X1	CQUJHB017459.P26956	0	interference hedgehog, transcript variant X4	FBpp0292890	7.29e-155	brother of ihog	0.1	0.29	1.38	5.17	3.02	3.98	2.79	0.49	3.03	2.98	3.53	1.16	0	0	0.81	0.09	0.93	1.55	0.63	0.74	0	0	0.9	0	0	1.7	0.29	1.69	0.62	0	0	0	2.56
AT00420	AT00420-RE	sp|Q8IZQ5|SELH_HUMAN	8.26e-09	Selenoprotein H OS=Homo sapiens	AAEL003681-PB	1.3e-12	unspecified product	AALFPA_065082.P33628	4.17e-14	selenoprotein H	CQUJHB002523.P3793	2.37e-16	selenoprotein H	FBpp0087089	4.68e-27	unspecified product	0	0	0	0	0	0	2.09	5.16	2.84	0.49	0	0	33.87	53.31	39.16	0.4	0	0	0	0	0	0	0	0	0	0	0	0	0	0	0	0	0
AT00420	AT00420-RF	sp|B4KJW1|IHOG_DROMO	1.3e-23	Interference hedgehog OS=Drosophila mojavensis	AAEL008827-PF	5.52e-122	cell adhesion molecule	AALFPA_064073.P32245	1.13e-116	interference hedgehog-like, transcript variant X5	CQUJHB017459.P26959	5.29e-83	interference hedgehog, transcript variant X4	FBpp0292890	1.89e-36	brother of ihog	0	0	0	0	0	0	0	0	0	0.11	0	0	0	0	0	0	0	0	0	0	0	0	0	0	0	0	0	0	0	0	0	0	0
AT00421	AT00421-RA	NA	NA	NA	NA	NA	NA	NA	NA	NA	NA	NA	NA	NA	NA	NA	0	0.19	0.03	0.02	0.05	0.06	0	0.02	0.03	0	0	0	0	0	0	0	0	0	0	0	0	0	0	0	0	0	0	0	0	0	0	0.06	0
AT00422	AT00422-RA	NA	NA	NA	NA	NA	NA	NA	NA	NA	NA	NA	NA	NA	NA	NA	0	0	0	0	0	0	0	0	0	0	0	0	0	0	0	0	0	0	0	0	0	0	0	0	0	0	0	0	0	0	0	0	0
AT00423	AT00423-RA	NA	NA	NA	AAEL008826-PA	2.29e-176	unspecified product	AALFPA_059401.P25973	3.13e-177	uncharacterized LOC109418385	CQUJHB005301.P8131	3.26e-164	uncharacterized LOC6033055	FBpp0305346	6.55e-54	Fire exit	5.71	7.84	7.99	6.67	4.71	8.32	27.2	20.69	21.07	20.51	26.51	17.44	70.2	57.66	70.09	7.27	26.12	23.67	27.31	34.75	25.58	26.66	31.17	22.83	20.63	21.01	25.52	12.67	14.88	26.61	20.52	9.98	22.02
AT00424	AT00424-RA	sp|Q33BP8|FOXN3_PIG	8.09e-44	Forkhead box protein N3 OS=Sus scrofa	AAEL008832-PG	0	forkhead box protein (AaegFOXN1)	AALFPA_053609.P18145	0	dual specificity protein kinase splA	CQUJHB003539.P5420	0	homeobox protein 5, transcript variant X2	FBpp0305405	3.21e-56	Checkpoint suppressor 1-like	0	0	0	0	0	0	0.79	0	0	0	0	0	2.56	0	0	4.28	0.26	0.36	1.73	3.46	0	0.19	8.73	0	0	0	2.46	0	0	0	0	1.19	0
AT00424	AT00424-RB	NA	NA	NA	NA	NA	NA	NA	NA	NA	NA	NA	NA	NA	NA	NA	0	0	0	0	0	0	0.05	0	0	9.84	0.31	0	0	0	0	0	0	0.42	0	0	0	1.68	0	4.56	0.01	4.86	0	0.59	0.28	4.87	0	0	1.48
AT00424	AT00424-RC	sp|Q33BP8|FOXN3_PIG	9.05e-44	Forkhead box protein N3 OS=Sus scrofa	AAEL008832-PG	0	forkhead box protein (AaegFOXN1)	AALFPA_053609.P18145	0	dual specificity protein kinase splA	CQUJHB003539.P5420	0	homeobox protein 5, transcript variant X2	FBpp0305405	3e-56	Checkpoint suppressor 1-like	12.65	12.63	10.4	16.45	14.1	13.27	22.54	18.58	32.3	15.83	22.01	22.85	11.7	12.26	11.28	18.17	14.03	19	6.34	9.18	7.44	13.89	12.29	12.32	15.18	16.8	15.59	11.18	14.26	13.24	18.07	11.59	19.46
AT00424	AT00424-RD	NA	NA	NA	NA	NA	NA	NA	NA	NA	NA	NA	NA	NA	NA	NA	6.98	7.79	10.83	7.47	8.4	14.3	13.31	12.82	19.37	10.77	14.48	14.51	6.74	7.34	7.96	3.52	8.76	8.88	0.58	2.39	1.59	3.81	2.35	3.47	6.48	4.02	5.33	4.5	4.95	1.71	8.61	10.12	6.99
AT00424	AT00424-RE	NA	NA	NA	AAEL008832-PG	1.91e-37	forkhead box protein (AaegFOXN1)	AALFPA_062335.P29866	2.03e-44	dual specificity protein kinase splA-like, transcript variant X1	CQUJHB003539.P5420	4.62e-38	homeobox protein 5, transcript variant X2	NA	NA	NA	5.78	6.31	1.49	12.96	13.59	4.5	12.46	11.23	19.61	10.06	0	0	6.43	5.76	4.28	3.52	1.8	1.44	0.6	1.73	0	0.89	3.07	0	0	4.6	3.49	0	1.35	3.21	3.73	2.55	1.46
AT00425	AT00425-RA	sp|P42704|LPPRC_HUMAN	2.02e-29	Leucine-rich PPR motif-containing protein, mitochondrial OS=Homo sapiens	AAEL006026-PA	0	leucine rich protein, putative	AALFPA_061378.P28626	1.18e-66	leucine-rich PPR motif-containing protein, mitochondrial	CQUJHB011172.P17253	0	leucine-rich PPR motif-containing protein, mitochondrial	FBpp0070221	0	Leucine-rich pentatricopeptide repeat containing 2	6.37	5.78	6.49	4.53	4.31	4.51	6.55	5.3	7.41	6.66	4.27	4.47	7.5	8.06	7.84	11.55	7.14	10.48	6.87	7.58	6.65	8.15	9.83	7.01	6.67	9.32	7.62	7.89	8.59	7.47	9.52	6.73	9.09
AT00426	AT00426-RA	sp|Q9HBF4|ZFYV1_HUMAN	0	Zinc finger FYVE domain-containing protein 1 OS=Homo sapiens	AAEL006020-PB	0	unspecified product	AALFPA_069811.P40022	0	zinc finger FYVE domain-containing protein 1-like, transcript variant X2	CQUJHB014212.P22043	3.82e-11	protein RUFY3, transcript variant X1	FBpp0308356	1.79e-12	unspecified product	0	0	0	0	0	0	0	0	0	0	0	0	0	0	0	0	0	0	9.98	0	0	0	0	0	0	0	0	0	0	0	0	0	0
AT00426	AT00426-RB	NA	NA	NA	NA	NA	NA	NA	NA	NA	NA	NA	NA	NA	NA	NA	8.73	9.22	7.94	21.89	16.59	23.63	12.53	10.95	12.37	8.06	7.99	11.13	19.09	22.69	25.89	34.09	23.9	25.72	4.76	25.81	21.18	15.33	24.99	15.76	23.44	35.49	30.45	40.43	47.13	31.49	29.53	42.39	41.09
AT00426	AT00426-RC	sp|Q9HBF4|ZFYV1_HUMAN	0	Zinc finger FYVE domain-containing protein 1 OS=Homo sapiens	AAEL006020-PA	0	unspecified product	AALFPA_069811.P40021	0	zinc finger FYVE domain-containing protein 1-like, transcript variant X1	CQUJHB014212.P22043	4.35e-11	protein RUFY3, transcript variant X1	FBpp0308356	1.81e-12	unspecified product	2.14	1.59	2.75	2.79	3.67	3.9	2.2	1.2	2.34	3.69	2.34	1.13	3.65	4.91	3.11	8.22	5.28	6.82	4.62	6.46	4.24	10.4	6.03	6.47	12.82	4.22	9.46	8.86	6.48	9.91	3.31	9.26	10.04
AT00427	AT00427-RA	NA	NA	NA	NA	NA	NA	NA	NA	NA	NA	NA	NA	NA	NA	NA	0	0	0	0	0	0	0	0	0	0	0	0	0	0	0	0	0	0	0	0	0	0	0	0	0	0	0	0	0	0	0	0	0.22
AT00428	AT00428-RA	sp|Q02127|PYRD_HUMAN	8.67e-137	Dihydroorotate dehydrogenase (quinone), mitochondrial OS=Homo sapiens	AAEL006033-PA	0	Dihydroorotate dehydrogenase (quinone), mitochondrial [Source:UniProtKB/TrEMBL;Acc:Q177S6]	AALFPA_059115.P25578	0	dihydroorotate dehydrogenase (quinone), mitochondrial	NA	NA	NA	FBpp0289671	7.01e-134	Dihydroorotate dehydrogenase	16.54	14.25	13.47	8.03	9.64	10.55	4.81	5.52	11.15	5.66	5.26	7	14.71	11.61	13.48	19.18	17.74	22.75	19.96	22.22	18.61	26.92	25.79	26.72	24.45	12.07	22.24	22.2	22.58	15.58	20.95	18.77	21.15
AT00428	AT00428-RB	NA	NA	NA	NA	NA	NA	NA	NA	NA	NA	NA	NA	NA	NA	NA	0	0	0	0	0	0	0	0	0	0	0	0	0	0	0	0	0	0	5.17	0	0	0	0	0	0	9.81	0	0	0	6.23	1.87	0	0
AT00429	AT00429-RA	sp|Q9Y5B6|PAXB1_HUMAN	1.52e-87	PAX3- and PAX7-binding protein 1 OS=Homo sapiens	AAEL006043-PA	0	Gc-rich sequence DNA-binding factor [Source:UniProtKB/TrEMBL;Acc:A0A1S4FCG8]	AALFPA_041515.P1390	0	PAX3- and PAX7-binding protein 1-like	NA	NA	NA	FBpp0081148	0	unspecified product	0	0	0	0	0	0	0	0	0	0	0	0	0.52	0	0	0	0	0	0.71	0	0	0	0	0	0	0	0	0	0	0	0	0	0
AT00429	AT00429-RB	NA	NA	NA	NA	NA	NA	NA	NA	NA	NA	NA	NA	NA	NA	NA	11.95	8.51	8.46	13	12.1	14.22	10.27	8.63	11.69	10.17	11.25	8.78	22.06	22.47	22.73	13.22	10.52	10.74	5.94	8.84	6.69	11.72	15.2	12.28	13.36	10.96	14.69	11.15	12.34	11.93	13.48	13.72	13.13
AT00430	AT00430-RA	NA	NA	NA	AAEL006028-PA	1.98e-98	unspecified product	AALFPA_077320.P50215	9.1e-100	vitellogenin-3-like	CQUJHB007006.P10774	5.41e-92	vitellogenin-4	FBpp0082643	7.29e-17	crossveinless d	7.78	16.31	12.08	22.83	29.41	15.44	4.7	3.66	8.11	4.94	12.82	8.22	9.56	17.16	8	8.39	2.25	6.77	9.85	12.04	5.91	8.23	13.84	12.4	3.35	11.06	8.01	10.57	5.84	10.46	4.05	6.84	7.79
AT00430	AT00430-RB	NA	NA	NA	NA	NA	NA	NA	NA	NA	NA	NA	NA	NA	NA	NA	13.43	13.57	12.09	29.22	25.42	19.57	3.84	5.12	9.12	4.2	3.18	3.49	4.6	4.82	5.35	3.68	3.3	2.89	0.68	2.5	1.58	3.08	3.8	2.32	2.99	4.02	2.49	2.44	3	2.54	4.64	4.7	4.33
AT00430	AT00430-RC	NA	NA	NA	AAEL006028-PA	7.14e-118	unspecified product	AALFPA_077320.P50215	1.65e-112	vitellogenin-3-like	CQUJHB007006.P10774	3.47e-110	vitellogenin-4	FBpp0082643	2.33e-19	crossveinless d	0	0	0	0	0	0	0	0.91	0	0	0	0	0	0	0	0	0	0	0	0	0	0	0	0	0	0	0	0	0	0	0	0	0
AT00430	AT00430-RD	NA	NA	NA	AAEL006028-PA	1.71e-118	unspecified product	AALFPA_077320.P50215	5.3e-113	vitellogenin-3-like	CQUJHB007006.P10774	1.03e-110	vitellogenin-4	FBpp0082643	2.97e-20	crossveinless d	0.84	5.13	6.34	1.13	2.19	0.79	1.16	0	0	1.1	1.25	0.03	1.34	1.82	0	0.14	0.76	0.77	2.77	1.69	0.36	2.08	2.86	1.39	1.87	1.11	0	1.77	0	0.82	4.35	3.71	1.27
AT00430	AT00430-RE	sp|Q95V58|KARG_ARTSF	1.82e-175	Arginine kinase OS=Artemia franciscana	AAEL006042-PA	0	arginine or creatine kinase	AALFPA_054955.P19934	0	Arginine kinase [Source:UniProtKB/TrEMBL;Acc:A0A023ESQ5]	CQUJHB009748.P15089	0	arginine kinase Lit v 2	FBpp0111703	1.97e-175	Arginine kinase 1	0.38	0.22	0.68	0.72	0.53	0.2	28.9	31.51	29.68	0.36	1.2	1.19	179.02	293.94	273.15	2.2	0.77	1.02	1.44	1.64	1.08	0.97	1.75	1.62	1.63	1.31	1.31	1.47	1.32	1.15	0.86	0.45	0.75
AT00430	AT00430-RF	sp|Q94637|VIT6_OSCTI	1.09e-13	Vitellogenin-6 OS=Oscheius tipulae	AAEL006028-PA	0	unspecified product	AALFPA_045296.P6477	0	vitellogenin-3-like, transcript variant X2	CQUJHB007006.P10774	0	vitellogenin-4	FBpp0082643	0	crossveinless d	0	0	0	0	0	0	0	0	0	0	0	0	0	0	0	0	0	0	0	0	0	0	0	0	0	0	0	0	0	0	0	0	0
AT00430	AT00430-RG	sp|P10978|POLX_TOBAC	3.56e-06	Retrovirus-related Pol polyprotein from transposon TNT 1-94 OS=Nicotiana tabacum	NA	NA	NA	NA	NA	NA	NA	NA	NA	NA	NA	NA	0.93	1.11	1.49	0.44	0.92	1.31	0	0.13	0	0.55	1.12	0	0	0.73	0.53	0	0.79	0.18	0	0.29	0.89	0	0.42	0.4	0	0	0.98	0.37	0.15	1.46	0.17	0.28	1.67
AT00431	AT00431-RA	NA	NA	NA	NA	NA	NA	NA	NA	NA	NA	NA	NA	NA	NA	NA	1.48	0	0	0	0	1.26	0	0	0	0	0	0	0	0	2.63	0	0	0	0	0	2.88	11.61	0	0	0	0	0	0	0	0	0	1.38	0
AT00432	AT00432-RA	sp|Q94HW2|POLR1_ARATH	1.07e-08	Retrovirus-related Pol polyprotein from transposon RE1 OS=Arabidopsis thaliana	NA	NA	NA	NA	NA	NA	CQUJHB000522.P834	1.42e-06	uncharacterized LOC119769145	NA	NA	NA	1.07	3.67	1.51	1.27	5.74	7.39	9.94	4.81	16.72	0	5.89	0	0	0	5.73	0	4.75	0	0	0	0	1.35	0	2.61	0	0	0	4.51	2.47	4.61	0	9.1	0
AT00433	AT00433-RA	NA	NA	NA	AAEL006038-PA	0	WD-repeat protein	AALFPA_061006.P28144	0	PH-interacting protein-like	CQUJHB015917.P24663	0	PH-interacting protein, transcript variant X2	FBpp0083988	4.45e-06	BRWD3	7.65	5.91	6.79	12.93	10.55	12.54	9.52	8.82	8.92	14	10.43	12.09	13.02	15.21	17.45	23.88	16.89	16.09	12.6	15.77	12.92	15.81	19.68	14.36	30.16	26.76	23.15	27.19	25.05	27.16	18.96	23.25	29.3
AT00433	AT00433-RB	sp|Q8VDD9|PHIP_MOUSE	0	PH-interacting protein OS=Mus musculus	AAEL006038-PA	0	WD-repeat protein	AALFPA_061006.P28144	0	PH-interacting protein-like	CQUJHB015917.P24663	0	PH-interacting protein, transcript variant X2	FBpp0083988	0	BRWD3	0	0	0	0	0	0	0	0	0.05	0	0	0	0	0	0	0	0	0	0.02	0	0	0	0	0	0	0	0	0	0	0	0	0	0
AT00433	AT00433-RC	NA	NA	NA	NA	NA	NA	NA	NA	NA	NA	NA	NA	NA	NA	NA	10.66	10.7	10.6	17.89	19.09	19.56	16.57	17.11	21.06	14.29	13.93	12.82	19.4	18.32	18.14	20.05	15.37	22.61	1.17	7.8	3.11	7.72	8.75	7.23	14.14	22.01	17.4	20.57	26.09	20.15	28.59	29.59	28.75
AT00433	AT00433-RD	sp|Q8VDD9|PHIP_MOUSE	0	PH-interacting protein OS=Mus musculus	AAEL006038-PA	0	WD-repeat protein	AALFPA_061006.P28144	0	PH-interacting protein-like	CQUJHB015917.P24663	0	PH-interacting protein, transcript variant X2	FBpp0083988	0	BRWD3	0	0.11	0.2	0.09	0	0.62	0.46	0.31	0	0.1	0	0	0	0.23	0.42	1.23	0.41	0.22	0	0	0	0.38	0	0	0	0	0.22	0	0.06	0.11	0.25	0.52	0.38
AT00434	AT00434-RA	sp|Q86SQ9|DHDDS_HUMAN	6.52e-108	Dehydrodolichyl diphosphate synthase complex subunit DHDDS OS=Homo sapiens	AAEL006039-PB	0	dehydrodolichyl diphosphate synthase (dedol-pp synthase)	AALFPA_076474.P48956	0	dehydrodolichyl diphosphate synthase complex subunit DHDDS-like	CQUJHB008232.P12691	0	dehydrodolichyl diphosphate synthase complex subunit DHDDS	FBpp0303850	4.21e-107	Dehydrodolichyl diphosphate synthase subunit	17.75	16.54	19.18	16.48	18.93	15.64	11.44	10.75	15.56	8.08	9.69	16.91	21.24	20.96	16.82	29.01	23.92	22.22	24.03	25.07	27.8	36.2	29.53	29.41	20.16	24.42	25.33	25.23	21.63	23.04	20.86	22.45	27.57
AT00435	AT00435-RA	sp|Q6NTN5|MTMRD_XENLA	0	Myotubularin-related protein 13 OS=Xenopus laevis	AAEL006022-PB	0	myotubularin	AALFPA_069052.P39021	0	myotubularin-related protein 13-like, transcript variant X1	CQUJHB016303.P25223	0	myotubularin-related protein 13	FBpp0082004	0	SET domain binding factor	0	0	0	0	0	0	0	0	0	0	0	0	0	0	0	0	0	0	0	0	0	0	0	0	0	0	0	0	0	0	0	0	0
AT00435	AT00435-RB	sp|Q6NTN5|MTMRD_XENLA	0	Myotubularin-related protein 13 OS=Xenopus laevis	AAEL006022-PB	0	myotubularin	AALFPA_069052.P39021	0	myotubularin-related protein 13-like, transcript variant X1	CQUJHB016303.P25223	0	myotubularin-related protein 13	FBpp0082004	0	SET domain binding factor	0	0	0.72	0	0	0	0	0	0	0	0	0.23	0	0	0	0	0	0	0	0	0	0	0	0	0	0.84	0	0	0	0	0	0	0
AT00435	AT00435-RC	NA	NA	NA	NA	NA	NA	NA	NA	NA	NA	NA	NA	NA	NA	NA	5.57	6.28	4.91	9.3	8.41	9.46	10.3	8.77	12.46	9.11	7.33	6.83	10.6	12.58	9.8	24.01	12.99	22.33	4.51	12.62	5.65	12.1	12.3	8.28	14.05	17.94	13.04	18.83	23.26	17.18	22.75	26.85	27.79
AT00436	AT00436-RA	sp|Q9VHM6|OUIB_DROME	2.18e-32	Transcription factor Ouib OS=Drosophila melanogaster	AAEL013321-PA	0	unspecified product	AALFPA_060106.P26922	0	myoneurin	CQUJHB005370.P8225	0	zinc finger protein 853	FBpp0073882	5.34e-47	unspecified product	0	2.4	0	0	0.39	1.13	0	0	2.1	1	0	0	0	0	0	0	0	0	0	0	0	0	0	0	0	0	0	0	0.42	0	0	0	0
AT00436	AT00436-RB	sp|Q15935|ZNF77_HUMAN	1.97e-19	Zinc finger protein 77 OS=Homo sapiens	AAEL013321-PA	0	unspecified product	AALFPA_060106.P26922	0	myoneurin	CQUJHB005370.P8225	0	zinc finger protein 853	FBpp0073882	2.6e-31	unspecified product	0	0	0	0	0	0	0	0	0	0.15	0	0	0	0	0	0	0	0	0	0	0	0	0	0	0	0	0	0	0	0	0	0	0
AT00436	AT00436-RC	NA	NA	NA	NA	NA	NA	NA	NA	NA	NA	NA	NA	NA	NA	NA	2.59	2.27	4.06	5.57	5.29	5.22	3.06	3.49	2.79	2.19	3.39	5.17	7.99	7.22	8.81	4.08	5.54	3.25	4.45	4.48	3.7	3.73	4.68	3.05	5.99	3.98	4.8	7.93	7.41	7.47	5.07	7.24	4.44
AT00436	AT00436-RD	NA	NA	NA	AAEL013321-PA	9.77e-47	unspecified product	AALFPA_064390.P32704	2.38e-37	myoneurin-like	CQUJHB005370.P8225	2.17e-16	zinc finger protein 853	NA	NA	NA	1.63	1.99	1.23	0.84	0	1.73	0	1.14	0.83	5.83	2.58	0.45	4.22	8.07	9.62	1.89	0	3.12	3.95	5.16	3.51	2.26	6.15	3.99	1.84	2.81	1.18	2.08	0	1.36	1.43	0	3
AT00436	AT00436-RE	sp|Q9VF81|TMTC4_DROME	9.45e-22	Protein O-mannosyl-transferase TMTC4 OS=Drosophila melanogaster	AAEL013316-PB	6.14e-77	smile protein	AALFPA_067074.P36414	6.05e-73	protein O-mannosyl-transferase TMTC4-like	CQUJHB006162.P9440	1.3e-67	protein O-mannosyl-transferase TMTC4	FBpp0082545	9.33e-23	unspecified product	0.74	3.03	2.68	0	0	0	1.82	0.74	3.99	1.18	0	0	1.18	0	0	2.21	0	1.72	1.61	1.46	6.35	0	4.58	0.05	0	0.89	0	0.45	0	1.25	1.1	4.31	2.01
AT00436	AT00436-RF	sp|Q9VF81|TMTC4_DROME	3.18e-164	Protein O-mannosyl-transferase TMTC4 OS=Drosophila melanogaster	AAEL013316-PB	0	smile protein	AALFPA_067600.P37109	0	protein O-mannosyl-transferase TMTC4	CQUJHB006162.P9440	0	protein O-mannosyl-transferase TMTC4	FBpp0082545	3.14e-165	unspecified product	3.94	3.64	4.26	5.81	6.95	6.82	2.36	3.51	3.3	3.89	2.63	3.26	3.9	5.61	4.79	2.28	2.11	2.47	2.98	3.08	1.46	3.94	3.68	3.99	6.79	3.85	4.56	3.57	4.99	4.58	3.05	5.09	5.04
AT00436	AT00436-RG	sp|Q9VF81|TMTC4_DROME	1.24e-122	Protein O-mannosyl-transferase TMTC4 OS=Drosophila melanogaster	AAEL013316-PB	0	smile protein	AALFPA_067600.P37109	0	protein O-mannosyl-transferase TMTC4	CQUJHB006162.P9440	0	protein O-mannosyl-transferase TMTC4	FBpp0082545	1.22e-123	unspecified product	0	0	0	0	0	0.35	0	0	0	0	0	0	0	0	0	0	0	0	0	0	0	0	0	0	0	0	0	0.25	0	0.32	0	0	0
AT00437	AT00437-RA	NA	NA	NA	NA	NA	NA	NA	NA	NA	NA	NA	NA	NA	NA	NA	0	0	0	0	0	0	0	0	0	0	0	0	0	0	0	0	0	0	0	0	0	0	0	0	0	0	0	0	0	0	0	0	0
AT00438	AT00438-RA	NA	NA	NA	AAEL020771-PA	1.03e-36	unspecified product	AALFPA_045713.P7079	1.27e-162	uncharacterized LOC115269884	CQUJHB004757.P7353	0	uncharacterized LOC119766470	NA	NA	NA	0.06	0.07	0.08	0.07	0.03	0.12	0.07	0.44	0.47	0.28	0.25	0.71	0.1	0	0.27	0	0.09	0.1	0	0.2	0.03	0.42	0.14	0.44	2.31	0.65	2.54	0.94	1.49	1.34	0.47	0.41	0.3
AT00439	AT00439-RA	NA	NA	NA	NA	NA	NA	NA	NA	NA	NA	NA	NA	NA	NA	NA	4.8	5.81	5.5	8.31	7.09	6.36	22.91	27.22	30.22	24.39	10.98	14.97	6.63	5.02	7.47	14.96	7.47	13.27	4.2	8.98	4.03	7.4	10.1	5.2	1.76	13.42	6.41	8.42	9.32	8.63	14.9	8.61	9.9
AT00439	AT00439-RB	NA	NA	NA	AAEL021660-PM	0	unspecified product	AALFPA_073440.P44950	0	uncharacterized LOC109426187, transcript variant X6	CQUJHB010502.P16133	0	uncharacterized LOC6033077, transcript variant X8	NA	NA	NA	0	0	0	0	0	3.28	1.76	0.8	1.03	0.96	0.53	0	0.5	0	0	0	0	0	0	0	0	0	0	0	0	0	0	0	0	0	0	0	0
AT00439	AT00439-RC	NA	NA	NA	AAEL021660-PM	0	unspecified product	AALFPA_073440.P44967	0	uncharacterized LOC109426187, transcript variant X16	CQUJHB010502.P16133	0	uncharacterized LOC6033077, transcript variant X8	NA	NA	NA	1.69	1.4	1.78	0.41	2.48	0	8.56	12.91	1.86	0	5.18	4.39	1.83	2.41	0	3.55	0.68	1.48	0	0.89	0	1.89	0.82	0	1.89	0	0	4.58	7.01	0	0.97	1.47	1.78
AT00439	AT00439-RD	sp|Q9Y5P8|P2R3B_HUMAN	3.88e-164	Serine/threonine-protein phosphatase 2A regulatory subunit B'' subunit beta OS=Homo sapiens	AAEL019721-PR	0	unspecified product	AALFPA_073440.P44966	0	uncharacterized LOC109426187, transcript variant X23	CQUJHB010502.P16131	0	uncharacterized LOC6033077, transcript variant X8	FBpp0300986	0	unspecified product	0	0	0	0	5.97	0.83	0	0	0	1.58	2.54	0	0	0	0	0	1.37	0	0	0	0	0	0	0	0	0	0	0	0	0	0	0	0
AT00439	AT00439-RE	sp|Q06190|P2R3A_HUMAN	6.8e-167	Serine/threonine-protein phosphatase 2A regulatory subunit B'' subunit alpha OS=Homo sapiens	AAEL019721-PO	0	unspecified product	AALFPA_073440.P44948	0	uncharacterized LOC109426187, transcript variant X24	CQUJHB010502.P16137	0	uncharacterized LOC6033077, transcript variant X8	FBpp0300986	0	unspecified product	4.02	3.99	6.71	5.18	0.1	5.48	16.61	20.38	10.84	3.44	12.4	10.49	4.3	6.17	1.96	10.9	5.18	8.18	5.42	9.77	7.48	8.26	7.05	4.45	13.19	7.99	4.86	5.11	11.25	5.68	3.03	3.62	8.45
AT00439	AT00439-RF	NA	NA	NA	AAEL018289-PB	1.71e-80	unspecified product	AALFPA_059707.P26373	1.99e-68	uncharacterized LOC109409083, transcript variant X2	CQUJHB003407.P5218	6.48e-58	uncharacterized LOC6042437, transcript variant X1	FBpp0306603	1.05e-13	Osiris 17	0	0	0	0	0	0.13	0	0	0	0	0	0	0	0	0	0	0	0	0	0	0	0	0	0	0	0	0	0	0	0	0	0	0
AT00440	AT00440-RA	NA	NA	NA	NA	NA	NA	NA	NA	NA	NA	NA	NA	NA	NA	NA	0	0	0	0	3.29	2.89	0	4.03	12.44	0	12.27	0	0	0	0	0	0	0	8.61	0	0	0	0	0	0	0	0	0	4.72	1.12	0	0	0
AT00440	AT00440-RB	NA	NA	NA	NA	NA	NA	NA	NA	NA	NA	NA	NA	NA	NA	NA	4.57	9.32	2.35	12.96	4.92	9.55	25.8	29.33	31.65	32.56	47.98	44	11.58	17.94	17.17	6.81	9.58	5.06	0	1.94	0.84	4.5	5.95	1.09	3.74	0	0.91	3.11	5.69	4.58	5.67	4.32	4.73
AT00441	AT00441-RA	sp|Q17RM4|CC142_HUMAN	9.82e-09	Coiled-coil domain-containing protein 142 OS=Homo sapiens	AAEL013322-PA	0	unspecified product	AALFPA_078911.P52421	0	uncharacterized LOC109419125	CQUJHB005464.P8403	0	uncharacterized LOC6033079	FBpp0311469	4.81e-139	unspecified product	0.03	0.19	0.3	1.3	1.46	1.13	3.08	2.16	1.33	0.62	0.64	0.37	9.15	11.15	12.59	1.35	1.47	1.25	1.76	1.18	1.09	0.96	2.95	1.72	1.47	1.22	0.81	0.82	0.61	1.09	0.74	0.34	1.28
AT00442	AT00442-RA	sp|Q5REH6|SSRD_PONAB	2.3e-38	Translocon-associated protein subunit delta OS=Pongo abelii	AAEL013320-PA	1.29e-117	translocon-associated protein, delta subunit	AALFPA_062359.P29898	7.94e-115	translocon-associated protein subunit delta, transcript variant X1	CQUJHB004887.P7531	1.93e-102	translocon-associated protein subunit delta	FBpp0311866	7.02e-48	Translocon-associated protein delta	274.98	331.68	340.75	186.98	210.89	171.88	98.15	60.42	97.84	86.58	93.84	128.16	116.57	116	118.41	182.56	131.04	169.63	201.08	207.72	211.03	424.31	444.39	510.49	295.85	352.59	459.6	285.97	242.45	286.08	173.02	126.97	121.19
AT00443	AT00443-RA	NA	NA	NA	NA	NA	NA	NA	NA	NA	NA	NA	NA	NA	NA	NA	17.04	26.68	27.3	13.92	15.56	10.46	39.63	37.21	27.51	34.52	23.46	29.83	33.88	29.18	25.43	16.95	14.47	23.25	8.15	14.66	11.94	15.2	20.47	12.5	17.7	22.03	18.61	24.6	29.73	26.26	27.48	24.19	24.38
AT00443	AT00443-RB	sp|Q8C1A9|ABD18_MOUSE	7.75e-48	Protein ABHD18 OS=Mus musculus	AAEL005342-PA	2.26e-81	unspecified product	AALFPA_060669.P27695	3.55e-82	protein ABHD18	CQUJHB009351.P14404	4.56e-76	protein ABHD18	FBpp0303943	1.78e-59	unspecified product	0	0	0	0	0	0	0.69	0	0	0	0	0	0	0	0	0	0	0	0	0	0	0	0	0	0	0	0	0	0	0	0	0	0
AT00443	AT00443-RC	sp|Q0P651|ABD18_HUMAN	1.74e-65	Protein ABHD18 OS=Homo sapiens	AAEL005342-PA	0	unspecified product	AALFPA_060669.P27695	0	protein ABHD18	CQUJHB009351.P14404	0	protein ABHD18	FBpp0290269	5.07e-149	unspecified product	0	0	0	0	0	0	0	0	8.45	0	0	0	0	0	0	0	0	0	0	0	3.25	0	0	0	0	0	0	0	0	0	0	0	0
AT00443	AT00443-RD	sp|Q0P651|ABD18_HUMAN	1.43e-59	Protein ABHD18 OS=Homo sapiens	AAEL005342-PA	0	unspecified product	AALFPA_060669.P27695	0	protein ABHD18	CQUJHB009351.P14404	0	protein ABHD18	FBpp0290269	9.61e-142	unspecified product	5.28	10.88	9.92	0	0	2.38	19.12	16.62	2.56	19.71	16.45	7.11	8.48	9.43	25.21	9.12	12.58	6.82	14.14	9.57	13.07	15.22	11.04	13.44	10.35	10.28	17.36	12.31	15.02	5.6	19.13	12.3	15.22
AT00444	AT00444-RA	NA	NA	NA	NA	NA	NA	NA	NA	NA	NA	NA	NA	NA	NA	NA	1.04	1.18	4.28	1.23	7.78	5.37	1.38	5.75	3.04	9.54	1.43	10.51	3.58	10.8	0	2.63	5.51	2.3	0	0	0	0	0	0	0	0	2.08	0.87	1.6	8.13	2.15	7.83	9.66
AT00445	AT00445-RA	sp|P51003|PAPOA_HUMAN	0	Poly(A) polymerase alpha OS=Homo sapiens	AAEL005356-PF	0	poly a polymerase	AALFPA_072762.P44059	0	poly(A) polymerase type 3-like	CQUJHB012401.P19195	0	poly(A) polymerase type 3, transcript variant X1	FBpp0303281	0	hiiragi	4.18	8.28	4.05	11.39	11.4	7.96	11.84	11.58	13.62	4.06	6.94	10.34	17.3	7.45	11.59	10.98	6.22	8.89	2.84	2.84	3.76	4.9	5.03	5.81	4.68	3.28	7.13	3.81	6.31	12.36	9.84	6.27	9.13
AT00445	AT00445-RB	sp|Q9BWT3|PAPOG_HUMAN	0	Poly(A) polymerase gamma OS=Homo sapiens	AAEL005356-PF	0	poly a polymerase	AALFPA_072762.P44059	0	poly(A) polymerase type 3-like	CQUJHB012401.P19195	0	poly(A) polymerase type 3, transcript variant X1	FBpp0303281	0	hiiragi	23.17	20.2	27.3	38.49	44.35	53.34	39.06	26.73	47.72	41.41	32.07	31.52	36.16	53.27	40.68	36.55	37.31	51.05	8.32	26.69	11.19	22.63	20.88	14.65	23.82	35.65	26.65	36.29	34.1	24.5	36.61	45.28	45.41
AT00446	AT00446-RA	NA	NA	NA	NA	NA	NA	NA	NA	NA	NA	NA	NA	NA	NA	NA	0	0	0	0	0	0	0	0	0	0	0	0	0	0	0	0	0	0	0	0	0	0	0	0	0	0	0	0	0	0	0	0	0
AT00447	AT00447-RA	sp|O70585|DTNB_MOUSE	0	Dystrobrevin beta OS=Mus musculus	AAEL019882-PD	0	unspecified product	AALFPA_051317.P15048	0	dystrobrevin beta-like, transcript variant X11	CQUJHB005267.P8086	0	dystrobrevin beta, transcript variant X5	FBpp0300837	0	Dystrobrevin	0	0	0	0	0	2.08	3.41	4.09	1.13	0	2.26	1.31	0	3.85	1.73	0	0.92	0	0	0	0	0	0	0	0	0	1.76	0	0	0	0	0	0
AT00447	AT00447-RB	sp|O70585|DTNB_MOUSE	0	Dystrobrevin beta OS=Mus musculus	AAEL019882-PD	0	unspecified product	AALFPA_051317.P15048	0	dystrobrevin beta-like, transcript variant X11	CQUJHB005267.P8086	0	dystrobrevin beta, transcript variant X5	FBpp0300837	0	Dystrobrevin	1.85	0	0	0	1.56	0	0	0	0	3.42	0	0	0	0	0	0.53	0	2.95	0	0	0	0	0	0	0	0	0	4.03	0.36	1.01	0.48	0	1.46
AT00447	AT00447-RC	sp|O70585|DTNB_MOUSE	0	Dystrobrevin beta OS=Mus musculus	AAEL019882-PJ	0	unspecified product	AALFPA_051317.P15046	0	dystrobrevin beta-like, transcript variant X5	CQUJHB005267.P8086	0	dystrobrevin beta, transcript variant X5	FBpp0300837	0	Dystrobrevin	0.06	4.02	3.87	5.21	1.97	3.14	2.1	3.46	9.99	1.88	2.9	4.22	6.34	0	1.75	12.33	7.34	5.41	3.62	5.86	3.73	6.82	8.13	5.19	8.02	14.61	7.1	7.52	8.61	8.98	8.82	14.67	7.96
AT00448	AT00448-RA	NA	NA	NA	NA	NA	NA	NA	NA	NA	NA	NA	NA	NA	NA	NA	0	0	0	0	0	0	0	0	0	0	0	0	0	0	0	0	0	0	0	0	0	0	0	0	0	0	0	0	0	0	0	0	1.01
AT00449	AT00449-RA	sp|Q32P85|DLRB2_BOVIN	4.02e-53	Dynein light chain roadblock-type 2 OS=Bos taurus	AAEL005354-PA	1.9e-67	dynein light chain, putative	AALFPA_061409.P28664	2.3e-67	Dynein light chain roadblock [Source:UniProtKB/TrEMBL;Acc:A0A023ECK0]	CQUJHB008953.P13786	1.54e-67	dynein light chain roadblock-type 2	FBpp0086076	1.83e-66	roadblock	50.2	90.16	38.91	81.66	78.1	65.68	92.41	108.04	98.85	95.32	125.37	126.54	161.86	162.35	143.33	93.26	95.54	67.23	53.82	66.99	96.4	110.25	89.63	101.43	72.69	141.05	90.08	129.59	99.03	110.28	119.15	78.69	131.72
AT00450	AT00450-RA	sp|P22892|AP1G1_MOUSE	0	AP-1 complex subunit gamma-1 OS=Mus musculus	AAEL005364-PI	0	adaptin, alpha/gamma/epsilon	AALFPA_053337.P17783	0	AP-1 complex subunit gamma-1-like, transcript variant X1	CQUJHB014010.P21732	0	AP-1 complex subunit gamma-1, transcript variant X1	FBpp0071230	0	Adaptor Protein complex 1, gamma subunit	0	0	0	0	1.41	0	2.63	0	0	3.63	0	1.93	1.24	0	0	0	1.65	3.45	0	0	0	3.75	3.32	0	4.99	0	3.38	3.63	0	0	0	0	0
AT00450	AT00450-RB	NA	NA	NA	NA	NA	NA	NA	NA	NA	NA	NA	NA	NA	NA	NA	17.55	14.91	15.02	12.66	14.12	14.13	0	4.05	2.58	0	1.33	0	12.17	6.12	9.9	4.1	8.6	6.63	2.44	3.51	3.29	0	0	1.47	0	4.24	0.21	2.11	5.22	7.21	13.19	15.44	13.4
AT00450	AT00450-RC	sp|P22892|AP1G1_MOUSE	0	AP-1 complex subunit gamma-1 OS=Mus musculus	AAEL005364-PI	0	adaptin, alpha/gamma/epsilon	AALFPA_053337.P17783	0	AP-1 complex subunit gamma-1-like, transcript variant X1	CQUJHB014010.P21732	0	AP-1 complex subunit gamma-1, transcript variant X1	FBpp0071230	0	Adaptor Protein complex 1, gamma subunit	0	0	0	0	0	0	0	0	0	0	0	0	0	0	0	0	0.17	0	0	0	0	0	0.1	0	0	0	0	0	0	0	0	0	0
AT00450	AT00450-RD	sp|P28175|CFC_TACTR	1.27e-27	Clotting factor C OS=Tachypleus tridentatus	AAEL013140-PA	1.94e-156	unspecified product	AALFPA_068418.P38181	3.26e-165	limulus clotting factor C-like, transcript variant X2	CQUJHB007707.P11810	4.9e-97	uncharacterized LOC119769327	FBpp0082362	2.72e-37	unspecified product	0	0	0	0	0.52	0.85	0.51	0	0.08	0.24	0	0.24	0	0	0	4.82	0	1.79	0	0	3.27	0.07	0	3.55	0	0	0	0.33	1.36	0	0	0	0
AT00450	AT00450-RE	sp|P28175|CFC_TACTR	3.38e-27	Clotting factor C OS=Tachypleus tridentatus	AAEL013140-PA	0	unspecified product	AALFPA_053250.P17652	0	limulus clotting factor C, transcript variant X1	CQUJHB007707.P11810	2.57e-149	uncharacterized LOC119769327	FBpp0082362	1.87e-36	unspecified product	1.02	1.38	2.47	2.54	2.03	0.99	0	0.87	0	0.17	0.42	0.52	25.71	38.35	18.19	4.23	9.92	10.9	10.36	13.53	11.5	2.66	2.12	4.21	12.8	6.65	7.95	2	6.6	3.6	33.51	25.94	24.87
AT00450	AT00450-RF	sp|P28175|CFC_TACTR	7.08e-28	Clotting factor C OS=Tachypleus tridentatus	AAEL013140-PA	0	unspecified product	AALFPA_053250.P17652	0	limulus clotting factor C, transcript variant X1	CQUJHB007707.P11810	5.7e-149	uncharacterized LOC119769327	FBpp0082362	4.17e-36	unspecified product	3.32	6.31	5.91	8.12	7.32	8.11	2.29	9.87	4.47	3.06	5.17	2.88	193.75	221.27	126.32	50.66	75.41	90.65	55.86	86.23	65.81	19.5	21.61	39.24	57.4	39.85	63.89	13.45	45.73	12.61	226.65	69.27	92.64
AT00450	AT00450-RG	sp|P28175|CFC_TACTR	3.03e-28	Clotting factor C OS=Tachypleus tridentatus	AAEL013140-PA	9.86e-155	unspecified product	AALFPA_068418.P38181	8.71e-163	limulus clotting factor C-like, transcript variant X2	CQUJHB007707.P11810	1.57e-95	uncharacterized LOC119769327	FBpp0082362	7.12e-37	unspecified product	0	0	0	0	0	0	0	0	0	0	0	1.21	0	0	0	0	0	0	0	0	0	0	0	0	0	0	0	0	0	0	0	0	0
AT00450	AT00450-RH	sp|P49880|ECR_AEDAE	0	Ecdysone receptor OS=Aedes aegypti	AAEL019431-PA	0	ecdysone receptor	AALFPA_075610.P47854	0	ecdysone receptor, transcript variant X2	CQUJHB012806.P19891	0	ecdysone receptor, transcript variant X5	FBpp0085351	0	Ecdysone receptor	0	0.12	1.13	0	0	3.68	2.21	5.48	0	0	2.86	2.85	1.62	2.48	0	0	0	0	0	0	2.16	4.14	0	0	2.03	0	0	0	0	0	0	0	0
AT00451	AT00451-RA	sp|Q290X1|SWET1_DROPS	5.18e-17	Sugar transporter SWEET1 OS=Drosophila pseudoobscura pseudoobscura	AAEL005349-PA	7.97e-146	Sugar transporter SWEET [Source:UniProtKB/TrEMBL;Acc:Q17A98]	AALFPA_060205.P27052	2.18e-140	sugar transporter SWEET1-like	CQUJHB017150.P26478	5.88e-121	sugar transporter SWEET1	FBpp0075303	1.51e-40	unspecified product	28.66	26.96	21.24	19.58	26.99	28.17	2.06	5.45	2.27	0.72	0.99	0.8	25.55	14.93	28.6	4.06	16.41	6.68	8.97	9.98	6.78	6.1	5.06	4.49	11.74	7.26	8.1	12.79	9.57	12.09	14.27	13.31	12.89
AT00452	AT00452-RA	sp|Q7JVE7|SWET1_DROME	3.49e-25	Sugar transporter SWEET1 OS=Drosophila melanogaster	AAEL005353-PA	7.94e-130	Sugar transporter SWEET [Source:UniProtKB/TrEMBL;Acc:Q17A97]	AALFPA_066045.P35028	0	uncharacterized LOC115260572, transcript variant X1	CQUJHB009875.P15265	0	uncharacterized LOC119765986	FBpp0075303	2.67e-50	unspecified product	0.23	0.09	0.13	0.05	0.05	0.14	0.03	0.06	0	0	0	0.07	0.35	0.05	0.02	0.09	0.14	0.05	0	0	0.05	0.07	0.04	0.13	0	0.21	0	0.06	0	0.02	0.09	0.02	0.16
AT00452	AT00452-RB	sp|Q7JVE7|SWET1_DROME	1.88e-26	Sugar transporter SWEET1 OS=Drosophila melanogaster	AAEL005353-PA	9.97e-143	Sugar transporter SWEET [Source:UniProtKB/TrEMBL;Acc:Q17A97]	AALFPA_073827.P45451	3.5e-141	Sugar transporter SWEET [Source:UniProtKB/TrEMBL;Acc:A0A023EK24]	CQUJHB006036.P9260	5.69e-121	sugar transporter SWEET1	FBpp0075303	2.58e-53	unspecified product	60.67	45.32	47.95	16.75	13.83	9.35	0.79	2.5	0.43	4.76	0.26	1.34	40.8	50.6	49.62	19.05	15.52	21.51	16.69	27.78	34.4	26.88	38.43	24.35	20.62	15.94	17.28	15.81	14.93	20.83	32.37	30.97	27.98
AT00453	AT00453-RA	NA	NA	NA	NA	NA	NA	NA	NA	NA	NA	NA	NA	NA	NA	NA	0.04	0.02	0.07	0.22	0.24	0.26	0.06	0.04	0.05	0	0.12	0.06	0	0.02	0	0.04	0.07	0.07	0	0	0	0	0	0.2	0	0.17	0	0.06	0	0.07	0.08	0.02	0.13
AT00454	AT00454-RA	sp|O75525|KHDR3_HUMAN	1.49e-52	KH domain-containing, RNA-binding, signal transduction-associated protein 3 OS=Homo sapiens	AAEL005358-PC	0	unspecified product	AALFPA_060020.P26797	0	KH domain-containing, RNA-binding, signal transduction-associated protein 3, transcript variant X1	CQUJHB010259.P15818	3.19e-178	KH domain-containing, RNA-binding, signal transduction-associated protein 2, transcript variant X2	FBpp0297358	9.18e-88	quaking related 54B	7.41	1.81	2.39	3.06	3.24	7.54	2.75	9.88	6.28	6.26	3.2	3.32	2.89	3.48	4.57	0.51	4.98	4.19	0.11	1.07	0.72	1.51	0.98	0.26	2.1	1.44	1.56	0.5	1.13	3.51	1.41	2.63	1.09
AT00454	AT00454-RB	NA	NA	NA	NA	NA	NA	NA	NA	NA	NA	NA	NA	NA	NA	NA	12.74	21.55	14.72	29.64	30.86	31.71	22.94	20.12	29.1	21.08	16.05	16.25	34.31	38.97	23.11	53.5	36.32	45.63	39.98	52	39.88	44.23	49.7	52.19	55.7	67.73	49.31	61.09	54.96	77.81	34.51	70.48	58.65
AT00454	AT00454-RC	sp|O75525|KHDR3_HUMAN	8.26e-54	KH domain-containing, RNA-binding, signal transduction-associated protein 3 OS=Homo sapiens	AAEL005358-PC	0	unspecified product	AALFPA_060020.P26797	0	KH domain-containing, RNA-binding, signal transduction-associated protein 3, transcript variant X1	CQUJHB010259.P15818	6.73e-180	KH domain-containing, RNA-binding, signal transduction-associated protein 2, transcript variant X2	FBpp0297358	5.41e-90	quaking related 54B	62.55	69.19	63.91	74.21	77.86	73.07	34.51	28.73	39.71	33.67	27.47	42.72	42.82	35.24	51.42	35.12	26.63	35.93	11.92	20.92	11.99	35.14	42.32	16.68	22.27	35.23	29.88	37.21	37.24	25.3	35.85	33.59	35.63
AT00454	AT00454-RD	sp|O75525|KHDR3_HUMAN	1.67e-54	KH domain-containing, RNA-binding, signal transduction-associated protein 3 OS=Homo sapiens	AAEL005358-PB	1.32e-160	unspecified product	AALFPA_060020.P26798	6.91e-164	KH domain-containing, RNA-binding, signal transduction-associated protein 3, transcript variant X2	CQUJHB010259.P15817	2.74e-144	KH domain-containing, RNA-binding, signal transduction-associated protein 2, transcript variant X2	FBpp0297358	3.92e-89	quaking related 54B	0	0	0	2.76	4.39	7.37	0	0	0	0	3.07	0	0	0	6.73	1.83	1.73	0	10.18	5.29	0	0	8.93	0	0	0	8.03	0	6.28	0	0	2.1	0
AT00455	AT00455-RA	NA	NA	NA	NA	NA	NA	NA	NA	NA	NA	NA	NA	NA	NA	NA	14.81	8.94	12.11	0	0	0	0	0	0	0	0	0	0	1.11	0.06	0	0	0	0	0	0	0	0	0.31	0	0	0.66	0	0	0.73	0	1.12	2.52
AT00455	AT00455-RB	sp|P05049|SNAK_DROME	1.87e-62	Serine protease snake OS=Drosophila melanogaster	AAEL010867-PA	3.3e-115	serine protease	AALFPA_050963.P14552	1.18e-110	serine protease snake-like	CQUJHB004165.P6464	1.87e-118	serine protease snake	FBpp0111746	1.84e-63	snake	1.21	5.26	0	2.14	1.86	0.11	0.16	0	0	0	0	0	2.76	0	1.12	1.33	0.27	2.89	1.84	1.94	2.91	0.81	1.46	0	0.21	4.11	0	1.9	1.37	0	3.38	0	0
AT00456	AT00456-RA	sp|P05049|SNAK_DROME	1.78e-71	Serine protease snake OS=Drosophila melanogaster	AAEL010867-PA	4.64e-143	serine protease	AALFPA_070704.P41262	1.45e-137	serine protease snake-like	CQUJHB004165.P6464	8.04e-138	serine protease snake	FBpp0111746	1.75e-72	snake	5.66	0	0	0	0	0.21	0	0.19	0.26	0.6	0	0.67	0.38	0.13	0	1.02	0	0	0	0	2.36	0	0	5.49	3.4	0	5.07	1.33	1.91	0	0	0	0.92
AT00456	AT00456-RB	NA	NA	NA	NA	NA	NA	NA	NA	NA	NA	NA	NA	NA	NA	NA	22.84	30.66	27.28	25.24	26.92	17.05	0.14	0	0	0	0	0	0	0	1.47	0	9.81	0.93	0	0.75	0.44	2.37	3.64	5.48	0	16.21	12.89	0	1.17	9.36	4.86	0.27	0
AT00457	AT00457-RA	NA	NA	NA	NA	NA	NA	NA	NA	NA	NA	NA	NA	NA	NA	NA	0.22	0.99	0.5	0.12	0.52	0	0	0	0	0.92	0	0	0	0	0.22	0.12	0	0	0	0	0	0.48	0	0	0	0.4	0	0.21	0	0	0	0	0
AT00458	AT00458-RA	NA	NA	NA	NA	NA	NA	NA	NA	NA	NA	NA	NA	NA	NA	NA	0	0	0	0	0	0	0	0.56	0	0	0	0	0	0	0	0	0	0	0	0	1.08	0	0	0	0	0	0	0	0	0.96	0	0	0
AT00459	AT00459-RA	sp|P14272|KLKB1_RAT	1e-28	Plasma kallikrein OS=Rattus norvegicus	AAEL013140-PA	3.35e-134	unspecified product	AALFPA_068418.P38181	2.34e-142	limulus clotting factor C-like, transcript variant X2	CQUJHB007707.P11810	5.65e-82	uncharacterized LOC119769327	FBpp0082362	6.24e-40	unspecified product	7.79	6.36	6.09	4.91	0.56	1.5	0.34	0.5	0	0.78	0	0	0.49	0.32	0	0.3	0.28	0.18	0.1	0	0.82	1.22	0	3.06	0.31	3.82	1.94	0	1.27	0.98	2.27	3.04	1.16
AT00459	AT00459-RB	sp|P14272|KLKB1_RAT	4.92e-24	Plasma kallikrein OS=Rattus norvegicus	AAEL013140-PA	8.65e-84	unspecified product	AALFPA_068418.P38181	1.69e-89	limulus clotting factor C-like, transcript variant X2	CQUJHB007707.P11810	8.65e-56	uncharacterized LOC119769327	FBpp0082362	7.02e-25	unspecified product	0.59	0	0.96	0	2.49	0	0	0	0.47	0	0	0	0.68	5.05	0.59	0	0.39	0	0	0.19	0	0	0	0	0.25	0.03	0	0	0	2.34	0	0	0.28
AT00460	AT00460-RA	NA	NA	NA	NA	NA	NA	AALFPA_042704.P3003	6.21e-72	uncharacterized LOC115259595	CQUJHB017117.P26432	9.58e-90	uncharacterized LOC119770026	NA	NA	NA	0.29	0.98	0.53	2.15	4.61	1.51	3.07	4.14	5.63	7.92	5.66	8.32	4.15	4.57	2.2	2.94	6.42	7.65	1.67	3.38	5.71	5.14	3.3	2.87	4.6	5.2	2.03	2.06	4.14	1.54	1.96	4.62	2.65
AT00461	AT00461-RA	sp|P0CT40|TF29_SCHPO	9.44e-92	Transposon Tf2-9 polyprotein OS=Schizosaccharomyces pombe (strain 972 / ATCC 24843)	AAEL023571-PA	1.11e-81	unspecified product	AALFPA_052944.P17240	0	uncharacterized protein K02A2.6-like	CQUJHB007357.P11301	0	uncharacterized protein K02A2.6-like	NA	NA	NA	0.18	0.02	0.05	0.6	0.9	0.36	0.33	0.68	0.85	0.84	0.57	0.49	0.47	0.92	0.55	0.88	0.63	1.12	0.16	0.16	0.21	0.09	0.31	0.24	0.16	0.61	0.32	0.1	0.28	0.2	0.97	0.97	0.21
AT00462	AT00462-RA	NA	NA	NA	NA	NA	NA	NA	NA	NA	NA	NA	NA	NA	NA	NA	5.44	5.01	5.59	13.66	6.32	5.73	6.54	21.88	20.16	6.12	8.28	6.35	10.11	13.2	4.8	1.2	5.13	7.01	2.88	4.66	4.27	3.5	5.46	4.39	3.34	7.98	5.34	3.48	3.9	2.89	8.29	7.57	4.34
AT00462	AT00462-RB	sp|P40313|CTRL_HUMAN	6.66e-28	Chymotrypsin-like protease CTRL-1 OS=Homo sapiens	AAEL013140-PA	7.72e-130	unspecified product	AALFPA_053250.P17651	1.61e-133	limulus clotting factor C, transcript variant X3	CQUJHB007707.P11810	3.13e-80	uncharacterized LOC119769327	FBpp0082362	1.85e-39	unspecified product	0.63	0	0	0	0	0	0	0	0	0.19	0	0	0	0	0	0	0	0.43	0	0	0	0	0	0	0	0	0	0	0	0.08	0	0	0
AT00462	AT00462-RC	sp|P40313|CTRL_HUMAN	1.1e-28	Chymotrypsin-like protease CTRL-1 OS=Homo sapiens	AAEL013140-PA	2.56e-130	unspecified product	AALFPA_068418.P38181	1.13e-134	limulus clotting factor C-like, transcript variant X2	CQUJHB007707.P11810	1.02e-80	uncharacterized LOC119769327	FBpp0082362	5.59e-40	unspecified product	0	2.07	1.33	2.56	0	0	0	0	0	1.11	0	0	5.67	1.98	0	0.32	0	6.04	0	2.55	0	0.43	0	1.04	0	3.21	0	0.14	0	0	2.15	0	0
AT00463	AT00463-RA	sp|P14272|KLKB1_RAT	3.92e-28	Plasma kallikrein OS=Rattus norvegicus	AAEL013140-PA	8.24e-133	unspecified product	AALFPA_068418.P38181	4.65e-142	limulus clotting factor C-like, transcript variant X2	CQUJHB007707.P11810	6.6e-81	uncharacterized LOC119769327	FBpp0082362	3.46e-39	unspecified product	0	0	0	0	0	0	0	0	0	0	0.83	1.42	1	0	0.47	0.3	0	0	0.11	0	1.21	4.49	0	5.06	0	3.75	2.22	0.81	0	0.49	1.15	1.62	0.06
AT00463	AT00463-RB	NA	NA	NA	NA	NA	NA	NA	NA	NA	NA	NA	NA	NA	NA	NA	8.86	8.96	7.02	4.96	3.56	2.41	0.67	2.48	1.87	0.21	0.6	0.64	1.82	3.73	0.21	0	1.66	2.14	0.08	2.05	0.41	0.54	1.52	0.99	1.52	2.87	1.34	0.57	1.32	0.4	4.19	2	0.87
AT00463	AT00463-RC	sp|P14272|KLKB1_RAT	8.5e-23	Plasma kallikrein OS=Rattus norvegicus	AAEL013140-PA	5.18e-83	unspecified product	AALFPA_068418.P38181	1.27e-88	limulus clotting factor C-like, transcript variant X2	CQUJHB007707.P11810	4.22e-55	uncharacterized LOC119769327	FBpp0082362	3.08e-24	unspecified product	0	0.32	0	0	1.1	0	0.48	0	0.58	1.13	0	0	0.91	3.55	1.38	0	0	0	0.56	0.03	0	0	0.5	2.07	0.84	0	0	0	0	1.53	5.42	0	0
AT00464	AT00464-RA	NA	NA	NA	NA	NA	NA	NA	NA	NA	NA	NA	NA	NA	NA	NA	0	0	0	0	0	0	0	0	0	0	0	0	0	0	0	0	0	0	0	0	0	0	0	0	0	0	0	0	0	0	0	0	0
AT00465	AT00465-RA	NA	NA	NA	NA	NA	NA	NA	NA	NA	NA	NA	NA	NA	NA	NA	0	0	0	0	0	0	0	0.36	0	0	0	0	0	0	0	0	0	0	0	0	0	0	0	0	0.58	0	0	0	0.48	0.31	0	0.56	0
AT00466	AT00466-RA	NA	NA	NA	NA	NA	NA	NA	NA	NA	NA	NA	NA	NA	NA	NA	0.09	0.11	0.24	0	0	0	0	0	0	0	0	0	0	0.34	0	0	0.16	0	0.43	0	0	0	0.4	0.1	0	0	0	0	0	0	0	0	0.1
AT00466	AT00466-RB	NA	NA	NA	NA	NA	NA	NA	NA	NA	NA	NA	NA	NA	NA	NA	0	0	0.25	0.15	0.08	0	0	0	0	0	0	0	0	0	0.14	0	0	0	0	0	0	0	0	0	0.86	0	0	0	0	0.06	0	0.07	0
AT00467	AT00467-RA	NA	NA	NA	NA	NA	NA	NA	NA	NA	NA	NA	NA	NA	NA	NA	0	0	0	0.98	0.58	0	0	0	0	0.52	0.54	0	83.41	78.91	53.3	36.96	134.73	95.78	42.13	37.81	30.11	26.46	34.09	29.81	49.21	88.92	73.65	88.07	102.38	114.4	981.63	427.29	386.68
AT00468	AT00468-RA	sp|P28175|CFC_TACTR	4.44e-33	Clotting factor C OS=Tachypleus tridentatus	AAEL013140-PA	0	unspecified product	AALFPA_053250.P17652	0	limulus clotting factor C, transcript variant X1	CQUJHB007707.P11810	3.51e-135	uncharacterized LOC119769327	FBpp0082362	3.9e-37	unspecified product	19.14	18.84	21.51	15.9	11.82	17.33	0.94	0.2	1.02	2.43	0.86	0.48	0.35	0.25	1.1	0.27	0.09	0.29	0	0.27	0.25	0.33	0	0.52	0.1	0.43	0.28	0	0.14	0.39	0.32	0.25	0.44
AT00468	AT00468-RB	sp|P28175|CFC_TACTR	6.31e-35	Clotting factor C OS=Tachypleus tridentatus	AAEL013140-PA	1.3e-157	unspecified product	AALFPA_053250.P17652	4.65e-161	limulus clotting factor C, transcript variant X1	CQUJHB007707.P11810	2.85e-100	uncharacterized LOC119769327	FBpp0082362	2.06e-38	unspecified product	0	0	0	0	0	0	0	0	0	0.28	0.05	0	0	0	0	0	0	0	0.48	0	0	0	0	0	0	0	0	0	0	0	0	0	0
AT00468	AT00468-RC	sp|P28175|CFC_TACTR	2.21e-35	Clotting factor C OS=Tachypleus tridentatus	AAEL013140-PA	2.96e-137	unspecified product	AALFPA_068418.P38181	8.45e-144	limulus clotting factor C-like, transcript variant X2	CQUJHB007707.P11810	1.46e-86	uncharacterized LOC119769327	FBpp0082362	2.99e-39	unspecified product	0	0	0	0	0	0	0	0.87	0	0	0	0	0.57	0	0	0	0	0	0	0.12	0	0	0	0	0	0	0	0	0	0.15	0	0	0
AT00469	AT00469-RA	NA	NA	NA	NA	NA	NA	NA	NA	NA	NA	NA	NA	NA	NA	NA	0.52	1.04	0.65	1.04	2.19	1.05	6.13	6.05	7.12	7.03	4.06	5.73	6.68	7.04	6.54	0.48	1.25	2.11	0.15	1.33	0.23	0.5	1.25	0.67	1	1.11	0.93	0.76	0.37	0.75	2.11	1.58	0.99
AT00469	AT00469-RB	sp|Q920F3|KHDR2_RAT	4.66e-53	KH domain-containing, RNA-binding, signal transduction-associated protein 2 OS=Rattus norvegicus	AAEL019743-PD	2.24e-127	unspecified product	AALFPA_068099.P37757	1.64e-125	KH domain-containing, RNA-binding, signal transduction-associated protein 2-like	CQUJHB003814.P5893	9.2e-114	uncharacterized LOC6047792, transcript variant X1	FBpp0309756	5.25e-75	unspecified product	0	0	0	0	0	0	0	0	0	0	0	0	0	0	0	0	0	0.12	0	0	0	0	0	0	0	0	0	0	0	0	0	0	0
AT00469	AT00469-RC	NA	NA	NA	AAEL019743-PD	1.64e-117	unspecified product	AALFPA_069577.P39701	5.09e-112	RNA-binding protein asd-2	CQUJHB003814.P5893	2.68e-104	uncharacterized LOC6047792, transcript variant X1	FBpp0309756	9.2e-20	unspecified product	0	0	0.13	0	0	0	0	0	0	0	0.38	0	0	0	0	0	0	0	0	0	0.48	0	0	0	0.35	0	0	0	0	0	0	0	0
AT00470	AT00470-RA	sp|B9URJ1|AG5L1_CULNU	8.34e-39	Antigen 5 like allergen Cul n 1 OS=Culicoides nubeculosus	AAEL009695-PB	2.99e-114	unspecified product	AALFPA_042541.P2800	2.87e-112	scoloptoxin SSD976-like, transcript variant X2	CQUJHB003511.P5386	5.01e-94	antigen 5 like allergen Cul n 1	FBpp0071537	1.54e-30	unspecified product	0	0	0	0	0	0	0	0.21	0	0	0	0	0	10.2	0	0	0	4.2	0	0	4.52	0	0	1.95	0	0	0	0	0	4.05	0	0	0
AT00470	AT00470-RB	sp|B9URJ1|AG5L1_CULNU	3.26e-45	Antigen 5 like allergen Cul n 1 OS=Culicoides nubeculosus	AAEL009695-PB	5.2e-175	unspecified product	AALFPA_042541.P2800	4.04e-173	scoloptoxin SSD976-like, transcript variant X2	CQUJHB003511.P5386	1.96e-148	antigen 5 like allergen Cul n 1	FBpp0073737	1.02e-51	unspecified product	0	0	0	0	0	0	0	0	0	0.39	0	0	626.55	632.14	597.63	201.36	99.81	126.27	159.75	184.05	187.93	145	163.27	156.21	85.77	113.59	107.49	72.09	82.37	77.83	78.59	63.12	94.39
AT00471	AT00471-RA	sp|B9URJ1|AG5L1_CULNU	1.28e-33	Antigen 5 like allergen Cul n 1 OS=Culicoides nubeculosus	AAEL019798-PA	1.92e-169	unspecified product	AALFPA_046176.P7727	5.5e-168	Putative antigen 5-related 2 [Source:UniProtKB/TrEMBL;Acc:A0A023EP43]	CQUJHB010124.P15617	3.78e-132	antigen 5 like allergen Cul n 1	FBpp0073737	4.58e-44	unspecified product	0	0	0	0	0	0	5.32	2.63	0.53	0.62	0	0	0	143.43	0.08	114.72	50.09	119.14	60.18	149.47	159.6	0	0	0.01	0	0	7.01	23.79	0.52	0	16.99	0	0
AT00471	AT00471-RB	sp|B9URJ1|AG5L1_CULNU	6.33e-34	Antigen 5 like allergen Cul n 1 OS=Culicoides nubeculosus	AAEL019798-PA	1.94e-178	unspecified product	AALFPA_046176.P7727	4.88e-177	Putative antigen 5-related 2 [Source:UniProtKB/TrEMBL;Acc:A0A023EP43]	CQUJHB010124.P15617	7.08e-137	antigen 5 like allergen Cul n 1	FBpp0073755	2.63e-44	Antigen 5-related 2	0	0	0	0	0	0	0	0	0	0	0	2.1	8466.85	9076.08	8670.12	2763.64	1755.18	1705.36	1343.21	1741.72	1694.16	1425.03	2132.75	2230.93	1472.06	1821.5	2477.64	1130.12	1271.1	1321.48	726.45	680.7	1062.3
AT00472	AT00472-RA	sp|B9URJ1|AG5L1_CULNU	1.54e-29	Antigen 5 like allergen Cul n 1 OS=Culicoides nubeculosus	AAEL011797-PA	5.39e-164	venom allergen	AALFPA_057213.P23015	4.42e-163	venom allergen 5-like	CQUJHB015491.P24020	3.89e-135	antigen 5 like allergen Cul n 1	FBpp0073755	4.77e-46	Antigen 5-related 2	0	0	0	0	0	0	0	0	0.36	0.21	0.21	0	2754.38	2887.35	2844.59	594.84	298.88	308.51	308.14	405.85	349.06	366.52	548.94	718.97	552.97	637.85	982.54	454.42	510.17	592.7	319.14	267.46	497.1
AT00473	AT00473-RA	sp|B9URJ1|AG5L1_CULNU	2.05e-30	Antigen 5 like allergen Cul n 1 OS=Culicoides nubeculosus	AAEL011797-PA	1.55e-163	venom allergen	AALFPA_057213.P23015	6.19e-162	venom allergen 5-like	CQUJHB015491.P24020	6.92e-133	antigen 5 like allergen Cul n 1	FBpp0073755	5.91e-45	Antigen 5-related 2	0	0	0	0	0	0	0	0	0	0	0	0	2748.97	3090.1	3020.71	513.83	300.52	301.08	353.69	382.57	376.23	313.5	518.03	632	418.11	483.77	696.3	427.9	372.68	477.52	119.58	117.21	201.55
AT00474	AT00474-RA	NA	NA	NA	AAEL011799-PA	1.43e-86	unspecified product	AALFPA_064586.P32968	4.04e-87	uncharacterized LOC109407077	CQUJHB005523.P8505	8.57e-84	uncharacterized LOC6048223	FBpp0073312	2.55e-25	PTIP associated 1	20.55	23.18	17.27	31.94	24.25	27.65	8.25	19.41	23.59	16.06	18.69	21.06	32.14	43.31	31.45	20.57	20.72	21.23	11.73	22.67	32.96	35.59	29.38	24.72	25.77	26.74	32.18	19.74	24.91	25.84	20.21	17.68	19.17
AT00475	AT00475-RA	sp|Q16TM5|BND7A_AEDAE	6.8e-114	Band 7 protein AAEL010189 OS=Aedes aegypti	AAEL011803-PE	9.11e-176	prohibitin, putative	AALFPA_064235.P32492	2.51e-173	band 7 protein AGAP004871-like, transcript variant X4	CQUJHB003140.P4835	2.31e-168	band 7 protein AGAP004871-like, transcript variant X5	FBpp0309742	6.05e-139	unspecified product	0	0	6.8	0	4.35	0	0	0	0	0	10.4	9.15	7.72	0	0	9.98	0	12.4	12.03	0	0	2.5	5.21	3.28	0	0	0	0	0	0	0	0	0.35
AT00475	AT00475-RB	sp|Q16TM5|BND7A_AEDAE	4.71e-115	Band 7 protein AAEL010189 OS=Aedes aegypti	AAEL011803-PD	0	prohibitin, putative	AALFPA_064235.P32494	0	band 7 protein AGAP004871-like, transcript variant X5	CQUJHB003140.P4834	0	band 7 protein AGAP004871-like, transcript variant X5	FBpp0074439	6.95e-149	unspecified product	0	0	0	0	0	0	0	0	0	0	0	0	0	0	0	0	0	0	0	0	0	0	0	0	0	0	0	0	0	0	0	0	0
AT00475	AT00475-RC	NA	NA	NA	NA	NA	NA	NA	NA	NA	NA	NA	NA	NA	NA	NA	28.88	20.89	18.22	49.77	59.42	58.41	25.68	23.6	38.18	31.15	7.94	16.99	156.28	145.5	129.93	35.24	69.42	45.34	32.84	64.18	31.56	26.51	55.04	40.74	87.47	73.38	89.09	95.92	87.81	95.72	177.95	338.06	161.97
AT00475	AT00475-RD	NA	NA	NA	NA	NA	NA	NA	NA	NA	NA	NA	NA	NA	NA	NA	2.2	8.09	6.89	3.73	2.31	2.45	1.27	1.16	3.41	0	3.3	2.53	0	2.53	0.79	0.55	0	0	0.23	0	0	1.85	0	1.78	0	0	0.32	0	0	0	0.26	0	0
AT00475	AT00475-RE	NA	NA	NA	NA	NA	NA	NA	NA	NA	NA	NA	NA	NA	NA	NA	0	0	0	0	0	0	0	0	0	0	0	0	0	0	0	0	0	0	0	0	0	0	0	0	0	0	0	0	0	0	0	0	0
AT00475	AT00475-RF	NA	NA	NA	NA	NA	NA	NA	NA	NA	NA	NA	NA	NA	NA	NA	2.54	3.37	3.41	3.05	1.9	1.96	0.22	1.36	1.63	2.19	0	2.02	0.47	0.32	0	0	0.11	0.15	0	0.12	0.11	0	0	0	0	0.48	0	0	0	0	0.14	0	0
AT00475	AT00475-RG	sp|P59837|RDH12_BOVIN	1.03e-37	Retinol dehydrogenase 12 OS=Bos taurus	AAEL002893-PA	7.85e-128	short-chain dehydrogenase	AALFPA_065251.P33882	4.6e-125	retinol dehydrogenase 13, transcript variant X1	CQUJHB016961.P26174	1.96e-109	retinol dehydrogenase 13	FBpp0312051	1.74e-50	nazgul	0	0	1.38	0	0	1.45	0	0	0.01	0	0.85	0	0	0.48	0	0	0.44	0.32	0	0.72	0.48	0	0	0.18	0	0.47	0	0.6	1.05	0	0.07	0	0
AT00476	AT00476-RA	NA	NA	NA	AAEL011803-PC	1.5e-17	prohibitin, putative	AALFPA_064235.P32491	4.56e-19	band 7 protein AGAP004871-like, transcript variant X3	NA	NA	NA	NA	NA	NA	0	2.14	4.92	0	0	0	1.26	6.87	0	0	2.6	1.37	3.26	0	0	0	0	3.13	0	0	0	0	3.7	2.27	0	1.39	0.94	0.8	0.73	5.95	0.98	0	0
AT00476	AT00476-RB	NA	NA	NA	NA	NA	NA	NA	NA	NA	NA	NA	NA	NA	NA	NA	14.05	0	0	5.38	8.45	9.16	0	3.41	0	0	12.12	0	0	0	0	22.57	0	0	0	0	0	0	0	0	0	0	0	0	0	7.39	0	0	0
AT00477	AT00477-RA	NA	NA	NA	AAEL011801-PA	0	unspecified product	AALFPA_079083.P52643	0	uncharacterized LOC115263794	CQUJHB007667.P11761	0	uncharacterized LOC6048229	FBpp0070649	4.72e-40	partner of numb	2.89	2.67	1.59	7.18	5.7	8.69	0.07	0.14	0.3	0.07	0.07	0	0.87	0.06	0.2	0.05	0.29	0	0	0.22	0.16	0	0.56	0.2	0	0.06	0.21	0	0	0	0.2	0.15	0.05
AT00478	AT00478-RA	NA	NA	NA	NA	NA	NA	NA	NA	NA	NA	NA	NA	NA	NA	NA	0.26	1	1.76	1.01	1.4	1.15	2.45	0.33	2.18	2.83	2.6	1.16	0.51	0.68	0	1.88	0.86	0.87	0.6	0.25	0.28	0.62	1.06	1.4	0.98	0	0	0.1	1.08	0.59	0.15	1.06	1.31
AT00478	AT00478-RB	sp|Q9W5A5|TTY2_DROME	2.44e-06	Protein tweety-2 OS=Drosophila melanogaster	AAEL019973-PA	0	unspecified product	AALFPA_070376.P40816	0	putative uncharacterized protein DDB_G0271606	CQUJHB007906.P12109	1.03e-149	protein tweety-2, transcript variant X3	FBpp0303239	1.93e-15	unspecified product	0	0.58	0.22	0.84	0.17	0.61	2.21	3.87	5.07	1.38	1.31	2.13	0	0.21	0.77	0	0.58	0.93	0	0.14	0.14	0.13	0	0	0.47	1.79	0.86	0.53	0.31	0.58	2.01	2.52	0.42
AT00479	AT00479-RA	sp|A8E627|ENDUD_XENLA	6.8e-43	Uridylate-specific endoribonuclease D OS=Xenopus laevis	AAEL009629-PB	0	endoU protein, putative	AALFPA_040759.P369	0	poly(U)-specific endoribonuclease homolog, transcript variant X1	CQUJHB017551.P27110	0	poly(U)-specific endoribonuclease homolog	FBpp0082654	1.62e-53	Endoribonuclease U-specific	222.31	179.35	189.41	203.9	194.08	165.99	32.69	36.86	70.36	25.09	26.22	29.54	392.98	353.45	384.59	135.66	144.5	144.41	113.79	152.25	116.84	83.11	120.47	118.85	122.8	153.28	152.39	91.5	116.8	121.78	594.89	393.96	352.81
AT00480	AT00480-RA	sp|Q9VZ49|ENDOU_DROME	2e-28	Endoribonuclease CG2145 OS=Drosophila melanogaster	AAEL009629-PB	5.58e-50	endoU protein, putative	AALFPA_040759.P369	4e-50	poly(U)-specific endoribonuclease homolog, transcript variant X1	CQUJHB017551.P27110	2.31e-47	poly(U)-specific endoribonuclease homolog	FBpp0310188	1.97e-29	unspecified product	110.5	65.23	3.92	36.54	38.71	21.87	0	22.89	14.62	25.77	21.39	67.5	242.85	230.09	20.1	75.92	81.92	85.51	149.76	80.97	114.34	46.55	45.1	63.93	93.02	59.01	62.43	58.36	25.57	48.93	120.28	306.51	260.74
AT00481	AT00481-RA	NA	NA	NA	NA	NA	NA	NA	NA	NA	NA	NA	NA	NA	NA	NA	0	0	0	8.35	2.77	9.12	82.18	125.04	3.17	79.59	86.27	38.27	0.75	0	0.97	0.11	0	0	0.87	0.3	0	0	0	0.61	0.7	0	0.66	0.1	0.92	0	0.22	0	0
AT00481	AT00481-RB	sp|Q5NVG2|DHB11_PONAB	9.61e-32	Estradiol 17-beta-dehydrogenase 11 OS=Pongo abelii	AAEL009632-PB	3.64e-162	short-chain dehydrogenase	AALFPA_073062.P44452	7.66e-161	estradiol 17-beta-dehydrogenase 11-like, transcript variant X2	CQUJHB016532.P25520	1.58e-140	estradiol 17-beta-dehydrogenase 11	FBpp0083755	8.87e-39	unspecified product	0.37	0.24	0	0.63	0.77	0.51	2.42	7.71	2.39	4.91	2.96	1.55	0.18	0.11	0.09	0.28	0	0.39	0	0.15	0	0	0	0.12	0	0	0	0.1	0.12	0.67	0.16	0	0.29
[truncated: 42,648 more rows]

## Sheet: Sialome.TPM
Atri.Gene	Atri.transcript.ID	Uniprot.Accession.Number	Uniprot.evalue	Uniprot.description	Aaeg.VB.ID	Aaeg.VB.evalue	Aaeg.VB.annotation	Aalb.VB.ID	Aalb.VB.evalue	Aalb.VB.annotation	Cqui.VB.ID	Cqui.VB.evalue	Cqui.VB.annotation	Dmel.Flybase.ID	Dmel.Flybase.evalue	Dmel.Flybase.annotation	SGF.1.TPM	SGF.2.TPM	SGF.3.TPM	SGM.1.TPM	SGM.2.TPM	SGM.3.TPM
[truncated: 43,739 more rows]

[truncated: 1 more sheets: Gene.TPM]
